# Supplementary material for: Whole Genome Association Mapping of Plant Height in Winter Wheat (Triticum aestivum L.)
Source: PLoS One. 2014 Nov 18;9(11):e113287. doi: 10.1371/journal.pone.0113287 (PMC4236181; doi:10.1371/journal.pone.0113287)
Supplement: Table S1 — Climatic factors at trial sites. (XLSX) [file pone.0113287.s004.xlsx]

## Sheet: Table_S1
Table S1: Climatic factors at trial sites.
	Plot size	Temperature (oC)					Precipitation (mm)
		April	May	June	July	mean over many years	April	May	June	July	per year	mean over many years
Wohlde 2009	5,0 m²	13.4567	14.5903	16.145	20.4323	9.4	15	49.5	42.7	62.7	688.9	769.785
Wohlde 2010	5,0 m²	10.8947	11.4561	18.3864	23.501	9.4	25.4	56.8	22.4	60.2	747	769.186
Seligenstadt 2009	5,5 m²	12.3	14.3	15.8	18.4	9.1	58.7	64	63	110	696	586
Seligenstadt 2010	5,5 m²	9.2	11.3	23.3	20.2	9	29	97.2	23.3	89.7	814	591
ANDELU 2009	6 m2	12.105	14.4	16.875	19.36		40.1	59.5	59	55.3	582.9
						11.4848						629.673
ANDELU 2010	6 m2	10.85	12.34	17.705	20.635		18.3	44.1	80.1	69.9	660.6
JANVILLE 2010	6 m2	10.76	12.365	17.455	20.45	11.522	18.5	22.2	51.8	65.8	598.8	597.9
SAULTAIN 2010	6,75 m2	10.175	11.49	17.015	20.37	11.2653	17.9	41.4	21	49.3	649.6	662.782
