# Supplementary material for: Whole Genome Association Mapping of Plant Height in Winter Wheat (Triticum aestivum L.)
Source: PLoS One. 2014 Nov 18;9(11):e113287. doi: 10.1371/journal.pone.0113287 (PMC4236181; doi:10.1371/journal.pone.0113287)
Supplement: Table S2 — List of varieties, genotyping data of candidate genes and phenotypic data. (XLSX) [file pone.0113287.s005.xlsx]

## Sheet: Table_S2
Table S2: List of varieties, genotyping data of candidate genes and phenotypic data.
			Ellis et al., 2002, TAG		Ellis et al., 2002, TAG		Korzun et al., 1998, TAG							Beales et al., 2007, TAG
Variety name	GW no.	habit	Rht-B1		Rht-D1		Rht8							Ppd-D1 wildtype	Ppd-D1a mutant	09.AND.PH	09.SEL.PH	09.WOH.PH	10.AND.PH	10.JAN.PH	10.SAU.PH	10.SEL.PH	10.WOH.PH	BLUES	GAT_2012
			mutant (dwarfed)	wild type (tall)	4D-mutant (DF-MR2)	4D-wild type (DF2-WR2)	GWM0261_138	GWM0261_160	GWM0261_170	GWM0261_188	GWM0261_192	GWM0261_194	GWM0261_198	day length sensitive	day length neutral	48.8°N 1.8°E 120.8m a.s.l.	50.0°N 8.9°E 113.4m a.s.l.	54.4°N 9.2°E 11.6m a.s.l.	48.8°N 1.8°E 120.8m a.s.l.	48.2°N 1.8°E 135.0m a.s.l.	50.3°N 3.5°E 72.5m a.s.l.	50.0°N 8.9°E 113.4m a.s.l.	54.4°N 9.2°E 11.6m a.s.l.		51.8°N 11.3°E 110.8m a.s.l.
Welford	GW0333	winter		1	1				1					1		74.69	68.55	64.26	82.36	66.75	70.21	61.28	67.62	69.47	63
Toisondor	GW0200	winter		1	1			1							1	74.37	72.85	64.02	81.18	74.41	72.37	60.37	67.48	70.88	60.33
Acienda	GW0109	winter		1	1				1						1	78.54	72.35	65.66	80.42	76.44	69.45	58.87	67.31	71.13	65.67
Quatuor	GW0184	winter		1	1				1						1	76.25	74.54	68.36	83.32	72.41	71.63	60.02	67.69	71.78	66
PR22R58	GW0216	winter		1	1			1							1	77.06	72.89	66.17	84.29	75.08	74.06	59.32	69.87	72.34	69.67
Eveil	GW0144	winter		1	1			1						1		77.71	73.42	67.38	84.98	77.8	67.11	61.58	70.27	72.53	66.67
Autan	GW0119	winter		1	1				1						1	75.99	73.67	70.35	85.86	72.66	68.55	63.5	69.89	72.56	62.33
Equinox	GW0143	winter		1	1				1					1		79.44	74.74	65.75	82.99	72.25	73.05	65.76	69.55	72.94	n. d.
Humber	GW0316	winter		1	1				1					1		78.97	72.76	69.21	85.9	70.51	75	61.18	70.19	72.97	59.33
Cordiale	GW0307	winter		1	1			1						1		80.86	73.4	66.73	85.54	76.2	71.23	60.71	69.61	73.04	65.67
Lynx	GW0348	winter		1	1				1					1		84.3	71.87	64.93	84.64	73.14	73.99	60.43	74.4	73.46	65.33
Innov	GW0213	winter		1	1				1						1	80.98	75.14	67.61	84.12	78.54	71.45	62.37	70.05	73.78	59
Hyperion	GW0317	winter		1	1			1						1		83.36	74.46	68.64	83.2	72.14	76.94	64.23	72.44	74.43	70.33
Inoui	GW0156	winter		1	1			1							1	82.83	72.38	68.67	88.33	75.66	70.93	63.76	72.97	74.44	66.33
Viscount CPBT W 136	GW0361	winter		1	1				1					1		83.07	75.04	69.3	83.97	72.48	74.12	63.78	75.37	74.64	63
Cassiopeia	GW0229	winter		1	1				1					1		78.47	75.66	68.51	82.53	78.16	73.15	66.22	74.94	74.71	70
SW Hurtig	GW0299	winter		1	1				1					1		79.74	73.7	67.88	84.78	73.07	79.06	67.3	72.35	74.74	71.67
Slejpner	GW0356	winter		1	1				1					1		81.91	80.37	69.02	82.68	69.57	71.85	65.93	77.67	74.88	n. d.
Hamac	GW0151	winter		1	1				1					1		80.53	75.14	69.77	86.44	69.89	78.69	64.12	74.78	74.92	71
Brompton	GW0304	winter		1	1				1					1		80.18	74.33	68.11	89.1	73.41	79.05	65.7	70.54	75.05	65.67
H04438	GW0210	winter		1	1				1						1	82.96	76.76	68.89	86.11	80.35	74.7	61.09	69.86	75.09	n. d.
Gladiator	GW0313	winter		1	1				1					1		81.1	75.2	67.76	84.84	79.78	75.18	63.47	74.5	75.23	66
Monty	GW0323	winter	1			1			1					1		82.38	76.64	66.54	85.9	74.23	79.56	67.9	69.74	75.36	65.33
Maxyl	GW0166	winter		1	1							1			1	79.28	76.82	71.39	88.4	79.43	74.29	63.46	70.01	75.39	62.67
Tuscan	GW0242	winter		1	1				1					1		83.29	76.49	65.18	87.44	76.09	76.76	65.61	72.5	75.42	64
Aguila	GW0110	winter		1	1				1						1	80.76	77.34	64.46	89.85	79.58	75.27	66.17	70.29	75.47	66
Dinosor	GW0138	winter		1	1	1			1					1		83.54	75.41	69.84	87.9	74.8	76.82	66.27	72.39	75.87	69
Mercato	GW0168	winter	1			1			1						1	82.73	78.94	62.91	86.56	78.63	75.81	67.07	74.77	75.93	63.67
Glasgow	GW0314	winter		1	1			1						1		81.22	76.25	71.26	87.73	76.19	80.2	64.76	69.93	75.94	70.67
Royssac	GW0188	winter		1	1				1						1	82.06	80.68	69.95	88.72	78.9	73.73	64.56	72.24	76.36	65
Tulsa	GW0093	winter	1			1			1					1		79.89	75.24	68.39	86.83	81.12	79.46	65.43	75.26	76.45	70
Haven	GW0343	winter		1	1				1					1		80.32	75.8	65.31	88.47	76.52	79.57	68.6	77.56	76.52	n. d.
Battalion	GW0303	winter		1	1			1						1		83.55	76.24	70.25	84.68	77.35	80.29	67.23	74.73	76.79	68.33
Marksman	GW0321	winter		1	1						1			1		81	75.55	67.46	87.23	80.37	81.41	65.99	75.33	76.79	67.67
Timber	GW0329	winter		1	1				1					1		80.86	76.71	66.43	93.43	80.09	78.88	65.95	72.41	76.85	65.67
Richepain	GW0186	winter		1	1			1						1		83.67	74.38	69.51	88.07	76.7	82.14	66.39	74.54	76.93	72
Senat	GW0236	winter		1	1				1					1		83.72	78.74	72.26	89.48	75.99	75.05	62.76	77.4	76.93	69
Instinct	GW0157	winter		1	1				1					1		84.77	79.94	70.24	85.06	77.91	78.93	64.36	74.57	76.97	66
Oakley	GW0325	winter	1			1			1					1		84.01	80.58	66.01	86.05	78.21	80.3	65.71	75	76.98	69
Malacca	GW0320	winter		1	1			1						1		82.08	79.18	70.68	87.46	81.92	77.9	65.01	72	77.03	69.67
Mendel	GW0167	winter		1	1			1						1		84.3	76.04	70.65	85.98	82.06	74.35	67.98	75.13	77.06	69
Gulliver	GW0315	winter		1	1			1						1		83.98	80.09	70.91	87.12	73.47	80.33	68.04	72.51	77.06	67.33
Nirvana	GW0169	winter	1			1			1					1		82.69	78.46	69.24	86.36	79.61	80.15	68.15	72.54	77.15	66.67
Aubusson	GW0118	winter		1	1			1						1		83.77	83.38	66.6	88.61	81.73	75.58	65.24	72.5	77.18	70
Arobase	GW0115	winter		1	1			1						1		83.71	77.47	68.72	89.26	80.86	78.5	64.48	75.09	77.26	67.33
Arack	GW0114	winter		1	1			1						1		83.21	79.24	70.88	87.54	76.42	79.06	67.18	75.08	77.33	72.33
Prinz	GW0351	winter		1	1				1					1		87.03	77.32	68.32	87.14	74.51	77.99	66.86	79.76	77.37	71
Caphorn	GW0131	winter		1	1			1							1	84.85	79.31	73.04	86.48	79.13	76.04	65.12	75.1	77.38	71.33
Recital	GW0215	winter	1			1			1						1	86.44	76.5	71.28	88.25	80.5	80.03	61.7	74.52	77.4	71
Bastide	GW0126	winter		1	n. d.	n. d.		1						1		84.95	76.56	69.27	88.29	81.9	79.76	64.09	74.58	77.43	69.33
Hereward	GW0234	winter		1	1			1						1		83.33	77.71	70.12	87.35	78.46	82.04	66.19	74.63	77.48	70.67
Chagall	GW0135	winter		1	1				1					1		84.55	80.78	68.81	88.09	79.66	78.09	65.56	74.83	77.55	66
Fastnet	GW0231	winter		1	1				1					1		85.15	77.85	72.46	84.17	73.44	81.59	66.56	79.3	77.57	65.67
Nuage	GW0170	winter		1	1			1						1		82.86	77.05	67.63	87.24	84.03	79.29	67.45	75.26	77.6	67
Jafet	GW0380	winter		1	1					1				1		86.63	78.81	73.09	86.54	70.91	76.99	68.36	79.64	77.62	76.33
SW Harnesk	GW0297	winter		1	1				1					1		84.16	80.82	68.86	87.69	76.96	74.69	68.56	79.63	77.67	80
Consort	GW0306	winter		1	1			1						1		85.43	79.02	69.64	88.46	76.62	77.59	67.24	77.35	77.67	70.33
Octet	GW0171	winter		1	1				1						1	83.19	79.18	68.36	87.76	82.16	80.82	68.95	72.05	77.81	63.33
Marshal	GW0294	winter		1	1				1					1		85.46	77.35	71.5	89.04	77.97	76.6	66.81	77.76	77.81	76
Ambrosia	GW0302	winter		1	1				1					1		84.06	79.73	69.77	87.97	79.16	77.25	69.88	75.49	77.91	69
Pytagor	GW0183	winter		1	1				1					1		84.31	80.15	73.75	87.2	77.51	79.52	65.91	75.71	78.01	73
H03309	GW0212	winter		1	1			1							1	82.52	80.92	71.69	86.53	79.7	80.04	66.24	77.28	78.12	n. d.
Balance	GW0124	winter		1	1				1					1		85.7	81.04	68.95	90.39	79.51	78.25	63.55	77.73	78.14	76
Azimut	GW0121	winter		1	1			1							1	83.9	79.59	71.21	91.52	76.32	78.23	67.55	77.44	78.22	70
Zebedee	GW0332	winter		1	1			1						1		86.12	80.92	71.49	87.8	80.56	79.53	61.78	77.84	78.26	66.33
CPBT W130	GW0308	winter		1		1			1					1		84.56	79.07	72.21	90.06	75.31	82.31	68.23	75.1	78.36	66.67
Einstein	GW0311	winter		1	1			1						1		82.54	80.26	68.83	92.6	80.47	80.12	66.9	75.32	78.38	78.33
Garcia	GW0148	winter		1	1			1							1	83.78	81.46	75.26	90.69	81.02	76.71	62.87	75.43	78.4	70
Limerick	GW0319	winter		1	1				1					1		84.66	78.23	70.75	89.76	80.61	79.15	69.25	75.01	78.43	71.33
Apache	GW0256	winter		1		1			1						1	81.76	80.32	68.79	92.93	79.28	82.39	67.35	74.92	78.47	80.67
Catalan	GW0133	winter		1	1			1						1		87.39	80.85	69.86	90.59	79.86	77.19	67.52	75.3	78.57	67.67
Raison	GW0185	winter		1	1				1					1		87.47	76.02	72.03	87.23	78.11	80.1	67.39	80.21	78.57	75.67
Epidoc	GW0141	winter		1	1			1							1	86.11	80.55	75.78	88.84	77.69	79.46	64.26	77.41	78.76	73
Bueno	GW0208	winter		1	1				1						1	86.1	79.79	71.88	89.07	80.83	79.71	66.63	77.52	78.94	n. d.
Alcazar	GW0111	winter		1	1				1					1		85.54	77.07	70.81	89.96	82.43	83.46	65.16	77.65	79.01	70.67
Baltimor	GW0125	winter		1	1				1					1		85.69	79.6	71.52	86.88	76.95	83	68.2	80.32	79.02	70
CCB Préférence	GW0205	winter		1	1				1						1	83.63	80.93	72.62	89.51	80.95	77.47	67.37	79.73	79.03	67.33
Cliff	GW0098	winter		1	1	1			1					1		84.03	79.85	71	89.32	80.94	81.49	65.88	80.11	79.08	65.67
Sogood	GW0196	winter		1	1				1					1		85.62	78.84	68.85	91.15	81.19	81.27	67.95	77.77	79.08	74
Paladain	GW0176	winter		1	1			1						1		86.87	79.28	70.93	91.24	80.88	82.64	64.78	76.89	79.19	64.67
Grisby	GW0150	winter		1	1				1					1		90.7	77.71	72.04	93.25	76.44	80.4	66.12	77.46	79.27	71.67
Andalou	GW0106	winter		1	1			1							1	85.23	81.43	70.9	90	79.85	82.01	65.31	79.74	79.31	70.67
Baguette 11	GW0376	spring		1		1		1							1	83.35	76.95	76.37	90.84	82.56	79.76	68.72	77.06	79.45	76.67
Sankara	GW0191	winter		1	1				1					1		87.1	80.31	72.49	87.39	86.73	81.06	66.29	74.89	79.53	70
Marcheval	GW0165	winter		1	1			1						1		85.42	77.11	71.84	89.05	87.92	83.68	66.8	74.75	79.57	65.67
Semafor	GW0193	winter		1	1				1						1	85.7	78.73	71.43	92.4	83.31	79.59	67.93	77.88	79.62	75.33
Zanatan	GW0243	winter	1			1			1					1		88.43	80.83	70.92	89.87	78.95	80.22	69.45	79.58	79.78	74
PR 22 R 28	GW0180	winter		1	1				1					1		88.49	83.12	69.24	91.54	80.44	85.07	63.46	76.95	79.79	71
SW Skotte	GW0300	winter		1	1			1						1		82.22	79.62	69.55	93.29	82.71	85.36	65.58	80.02	79.79	77.33
Brando	GW0128	winter		1	1				1					1		86.19	81.4	76.13	90.77	79.46	81.93	67.47	75.07	79.8	69
PR22R20	GW0181	winter		1	1				1					1		85.15	82.23	70.79	91.56	82.55	83.39	65.4	78.02	79.89	65
Profilius	GW0381	winter		1	1			1						1		88.72	77.63	70.28	92.99	82.31	78.75	68.62	80.22	79.94	76.33
Astuce	GW0116	winter		1	1				1					1		96.04	87.03	78.97	86.54	75	76.71	66.9	72.5	79.96	75
Hanseat	GW0342	winter		1	1			1						1		86.74	80.81	69.81	93.5	83.85	81.72	66.24	77.75	80.05	n. d.
Premio	GW0217	winter	1			1			1						1	85.95	84.57	74.26	91.03	76.91	79.5	70.8	77.67	80.09	68
Caribou	GW0132	winter		1	1				1					1		87.75	79.84	69.66	92.83	84.65	78.27	70.7	77.24	80.12	67
Ordeal	GW0172	winter		1	1			1						1		86.38	82.79	73.75	87.85	79.84	80.74	69.64	79.93	80.12	71.33
Campero	GW0130	winter		1	1			1						1		85.57	80.73	72.29	94.54	78.9	82.33	67.35	80.03	80.22	68.67
Savannah	GW0355	winter		1	1				1					1		84.33	79.74	68.13	91.68	81.18	84.62	72.28	80.1	80.26	70.33
Mascot	GW0322	winter		1	1				1					1		87.88	80.98	68.45	93.33	82.59	79.67	70.24	80.16	80.41	76
Rosario	GW0187	winter		1	1				1					1		89.33	81.87	73.71	87.19	79.36	84.61	67.09	80.36	80.44	73
Bagou	GW0222	winter		1	1				1					1		85.04	83.01	75.91	93	86.07	80.22	65.62	75	80.48	71.33
Gatsby	GW0312	winter	1			1			1					1		87.57	83.37	74.08	93.22	77.76	77.47	70.75	80.04	80.53	65
Forban	GW0147	winter		1	1				1					1		86.65	83.52	72.77	90.38	78.58	82.63	70.14	79.75	80.55	73
Velocity	GW0330	winter		1	1				1					1		89.83	79.12	74.53	93.15	77.83	82.93	66.72	80.25	80.55	80.67
Travix	GW0358	winter		1	1				1					1		89.17	79.61	73.95	95.19	79.72	78.34	68.37	80.15	80.56	79.67
Sisley	GW0195	winter		1	1				1					1		86.62	84.66	75.07	91.05	82.45	80.33	67.12	77.62	80.62	n. d.
Duxford	GW0310	winter		1	1						1			1		88.29	80.72	75.75	90.21	81.66	78.1	70.94	79.98	80.71	73.33
Hourra	GW0153	winter		1	1				1					1		87.03	82.47	72.88	88.53	86.55	84.23	66.91	77.14	80.72	73.67
Robigus	GW0326	winter	1			1			1					1		89.81	81.11	72.03	90.89	77.35	82.5	72.55	79.94	80.77	69.33
H05581A	GW0209	winter		1	1				1					1		84.75	80.87	75.36	89.94	85.14	81.95	68.24	80.06	80.79	64.67
Calisto	GW0129	winter		1	1			1							1	87.97	84.81	76.87	91.81	80.35	79.97	69	77.62	81.05	74.67
Capnor	GW0018	winter		1	1				1					1		86.72	82.46	71.77	91.94	80.78	85.07	69.55	80.31	81.08	69.67
Hussar	GW0345	winter		1	1				1					1		85.05	81.99	73.83	90.62	85.28	83.49	68.54	80.14	81.12	71.67
Musketeer	GW0324	winter		1	1						1			1		86.29	81.61	77.83	91.5	83.29	79.12	69.79	79.73	81.15	69.67
SW Harpun	GW0298	winter		1	1				1					1		84.77	83.91	74.98	92.71	84.01	85.47	66.2	77.4	81.18	77.33
Maverick	GW0056	winter		1	1				1					1		84.68	79.79	75.03	91.39	81.8	89.54	67.36	79.98	81.2	63.67
Macro	GW0164	winter		1	1				1					1		84.38	79.82	74.65	90.77	84.06	85.18	71.22	80.35	81.3	70
Boisseau	GW0223	winter		1	1						1			1		86.71	81.63	73.33	92.19	81.17	87.38	68.79	79.86	81.38	73
Ornicar	GW0173	winter	1			1		1						1		88.11	83.81	74.86	91.68	81.73	83.68	67.57	79.71	81.39	75.33
Aperitiv	GW0291	winter		1	1				1					1		84.99	85.67	73.59	94.07	82.39	82.61	65.97	82.36	81.46	89
Tapidor	GW0198	winter		1	1			1						1		87.99	80.73	71.57	97.58	88.47	83.51	65.43	77.63	81.61	72.33
SW Topper	GW0084	winter	n. d.	n. d.		1			1					1		87.7	81.81	72.08	95.25	87.22	79.74	68.64	80.52	81.62	80.33
Boston	GW0127	winter	1			1		1						1		86.15	80.32	73.68	95.27	86.77	83.1	70.12	77.51	81.62	72.33
Folio	GW0146	winter		1	1			1						1		89.05	82.35	72.66	91.44	85.51	84.78	68.57	79.95	81.79	74.33
Incisif	GW0155	winter		1	1				1					1		89.5	81.4	76.93	89.97	82.6	88.44	68.32	77.51	81.83	70.67
Jenga	GW0043	winter		1	1			1						1		89.07	83.38	75.13	93.94	83.5	77.58	72.1	80.1	81.85	78
Oratorio	GW0214	winter		1	1			1							1	86.54	85.31	74.64	95.82	79.85	83.88	69.34	79.39	81.85	67
Orvantis	GW0175	winter		1	1				1						1	91.48	82.21	74.15	94.72	78.84	84.21	71.07	79.83	82.06	72.67
Exotic	GW0105	winter		1	1				1						1	89.03	83.32	79.3	93.94	82.16	81.92	68	80.06	82.22	71.33
Boomer	GW0012	winter		1	1				1					1		90.18	84.58	71.58	94.9	81.68	84.29	71.34	79.74	82.29	72.67
Seyrac	GW0194	winter		1	1				1					1		91.71	79.2	74.7	89.16	84.82	88.45	70.16	80.16	82.3	72.33
Rialto	GW0261	winter		1	1				1					1		88.12	81.58	75.56	91.95	86.97	83.84	70.7	79.94	82.33	n. d.
Orpic	GW0174	winter	1			1				1					1	89.04	82.53	75.81	96.53	86.75	83	67.68	77.51	82.36	73.67
Haussmann	GW0152	winter		1	1			1						1		89.64	81.34	74.13	92.34	85.6	84.8	71.93	79.95	82.47	76.33
Exsept	GW0341	winter		1	1			1						1		87.44	81.96	74.83	94.47	88.74	81.21	71.07	80.04	82.47	70
Charger	GW0136	winter		1	1				1					1		80.8	74.84	68.78	98.68	89.32	91.97	70.45	85.4	82.53	62
Biscay	GW0011	winter		1	1				1					1		89.56	82.65	76.06	91.01	80.04	86.01	72.69	82.31	82.54	73.33
Soissons	GW0327	winter	1			1			1						1	87.62	85.18	77.55	93.25	81.36	85.44	71.08	79.82	82.66	72
Isengrain	GW0160	winter	1			1			1						1	85.92	86.47	78	91.98	83.25	83.07	73.91	80.09	82.84	64.33
Portland	GW0235	winter		1	1			1						1		93.03	83.77	74.85	94.11	80.66	83.97	69.94	82.46	82.85	72.67
Intact	GW0158	winter		1	1				1					1		90.04	84.72	75.47	88.9	85.21	90.28	69.25	79.81	82.96	66.33
CCB Ingénio	GW0203	winter		1		1			1						1	92.03	84.11	79.36	93.02	81.03	84.91	69.77	79.65	82.99	72.67
Claire	GW0305	winter		1	1			1						1		92.27	83.65	78.37	91.1	81.78	84.15	72.4	80.51	83.03	76.33
P05312	GW0378	spring		1		1		1							1	88.36	81.57	74.21	98.97	88.86	86.17	68.77	77.44	83.04	89.33
Intense	GW0159	winter	1			1			1					1		85.82	84.02	72.11	96.86	92.05	84.67	71.45	77.52	83.06	69.67
Carenius	GW0020	winter		1	n. d.	n. d.	n. d.	n. d.	n. d.	n. d.	n. d.	n. d.	n. d.	1		88.36	82.68	75.35	92.21	84.74	88.72	70.42	82.15	83.08	n. d
Kleber	GW0161	winter		1	1				1					1		91.28	83.28	77.51	93.39	82.67	87.65	68.94	80.22	83.12	69.67
Torkil	GW0240	winter		1	1				1					1		93.31	86.29	74.63	95.39	82.83	81.63	68.54	82.3	83.12	80.67
Equilibre	GW0142	winter		1	1				1					1		91.73	84.18	76.59	97.99	80.52	81.8	72.09	80.44	83.17	72.33
Trocadero	GW0201	winter		1	1				1						1	89.85	83.28	74.52	94.14	85.39	84.88	71.51	82.33	83.24	70
Tukan	GW0092	winter		1	1			1						1		87.7	83.08	75.75	93.26	85.74	84.36	71.08	85.18	83.27	76
Allister	GW0113	winter		1	1			1						1		89.03	83.31	79.24	96.58	84.8	83.51	69.92	80	83.3	73.33
Graindor	GW0149	winter		1		1		1	1						1	87.71	85.14	74.99	98.96	89.45	80	67.63	82.49	83.3	86.33
Pulsar	GW0182	winter		1	1			1						1		87.3	83.78	77.61	94.97	87.25	85.22	71.56	79.71	83.43	71.67
Hereford	GW0233	winter		1	1				1					1		89.75	84.29	79.48	94.04	82.36	84.4	71.64	82.16	83.52	79.33
Tabasco	GW0382	winter		1	1				1					1		87.61	84.51	76.46	92.25	79.89	87.81	74.37	85.34	83.53	77.67
Pamier	GW0383	winter		1	1			1						1		91.04	85.16	78.68	93.52	81.56	87.79	65.49	85.11	83.54	78.67
Solstice	GW0328	winter		1	1				1					1		89.61	83.65	78.64	93.92	81.81	85.17	75.34	80.26	83.55	74.67
Smuggler	GW0237	winter		1	1				1					1		87.78	84.88	74.39	93.79	85.32	87.62	72.74	81.96	83.56	79.67
exotic	GW0145	winter		1	1				1						1	90.51	83.78	81.24	96.56	83.8	83.79	69.44	80.08	83.65	67
Aldric	GW0220	winter	1			1		1							1	91	83.84	75.17	97.88	83.97	84.19	70.94	82.31	83.66	76
Florett	GW0100	winter		1	1			1						1		89.18	90.06	72.31	94.18	83.91	88.35	72.16	79.8	83.74	73.67
Alceste	GW0363	winter	1			1			1					1		92.91	81.96	75.31	95.63	87.82	86.18	68.91	82.34	83.88	n. d.
Expert	GW0207	winter		1	1				1					1		89.92	84.69	75.26	94.74	86.02	88.08	73.02	80.03	83.97	68.33
Meunier	GW0058	winter		1	1				1					1		92.7	85.27	74.4	94.5	84.8	88.31	71.5	80.37	83.98	74.67
Inédit	GW0204	winter		1	1			1						1		91.53	85.94	73.98	95.45	86.68	86.51	69.98	82.39	84.06	69
Craklin	GW0137	winter		1	1								1		1	90.84	85.64	72.8	99.11	83.88	89.94	70.36	80.06	84.08	72.33
Altigo	GW0221	winter		1	1			1						1		91.05	83.44	75.64	97.6	85.03	87.86	72.48	80.29	84.17	71.33
H05606	GW0375	spring		1		1			1						1	88.99	86.38	74.64	98.04	91.97	84.63	70.93	77.78	84.17	72.67
Campari	GW0017	winter		1	1				1					1		91.6	83.88	75.77	96.38	85.59	86.36	69.58	87.34	84.56	78.33
Xi19.	GW0331	winter		1	1						1			1		92.7	82.54	79.54	95.82	88.99	83.54	73.29	80.09	84.56	82.33
Andi	GW0225	winter		1	1				1					1		91.75	84.98	77.4	94.51	82.53	86.96	73.89	85.25	84.66	83.33
Samurai	GW0190	winter		1	1				1					1		90.87	89.98	77.77	95.68	83.44	87.87	71.89	80.16	84.71	77.67
Bermude	GW0218	winter		1	1			1						1		89.99	85.06	76.85	96.34	88.71	86.34	74.78	80.35	84.8	67.33
Alchemy	GW0301	winter		1	1			1						1		104.51	84.79	73.28	95.44	80.23	82.29	72.95	85.09	84.82	77.67
Parador	GW0178	winter	1			1			1					1		91.4	84.42	79.41	95.96	82.77	89.07	73.05	82.57	84.83	68.33
Mandub	GW0054	winter	1			1			1					1		93.48	86.9	78.58	96.32	84.04	82.28	72.13	85.22	84.87	73.67
Euclide	GW0219	winter	1			1		1							1	90.67	88.93	79.76	96.7	84.83	85.56	72.46	80.27	84.9	70.67
Versailles	GW0202	winter		1	1				1					1		88.87	86.09	80.56	91.85	85.67	90.3	75.83	80.24	84.93	70.67
Paledor	GW0177	winter		1	1			1							1	90.73	87.37	78.13	92.96	85.96	86.06	73.68	85.27	85.02	71
Azzuro	GW0122	winter		1	1			1						1		93.61	82.99	78.25	98.93	91.45	85.28	69.84	80.16	85.06	76.33
Trintella	GW0241	winter		1	1				1					1		91.47	89.71	80.67	96.9	83.97	85.77	72.06	79.9	85.06	82
SW Gnejs	GW0296	winter		1	1				1					1		88.89	88.41	78.33	97.03	82.07	86.05	75.1	84.67	85.07	80
Cetus	GW0023	winter		1	1			1						1		89.71	87.16	77.25	97.04	82.91	91.29	72.8	82.77	85.12	73.33
Naridana	GW0278	winter		1		1				1					1	93.27	85.12	78.35	101.83	82.51	85.5	69.78	84.99	85.17	85.67
Quebon	GW0072	winter		1	1				1					1		93.36	85.01	74.26	97.93	90.69	89.13	71.85	79.84	85.26	82.67
Mirage	GW0060	winter		1	1			1						1		90.62	84.98	75.87	98.31	93.19	88.11	72.9	79.84	85.48	76.33
LOCH 3754 Adlon	GW0107	winter		1	1				1					1		95.21	84.1	76.46	95.97	90.22	85.38	73.89	82.91	85.52	79
Potenzial	GW0070	winter		1	1			1						1		93.79	86.95	79.37	96.78	80.23	92.34	71.34	85.27	85.76	80
Solist	GW0238	winter		1	1				1					1		91.07	86.7	77.51	93.55	87.97	90.99	76.34	82.56	85.84	81
Iridium	GW0224	winter		1	1			1						1		92.13	86.38	79.94	98.07	85.41	90.8	71.52	82.7	85.87	74
Milvus	GW0059	winter		1	1			1						1		89.9	89.42	80.22	93.11	83.61	91.33	74.83	85.26	85.96	68
Deben	GW0309	winter		1	1			1						1		93.24	86.34	78.77	98.28	85.46	86.34	75.33	84.91	86.08	83.33
Scorpion 25	GW0192	winter		1	1						1			1		97.86	83.73	76.8	97.12	86.92	88.7	75.16	82.78	86.13	80.33
Ritmo	GW0074	winter		1	1				1					1		91.36	87.8	79.15	98.14	85.33	86.3	76.64	85.18	86.24	73.33
Elegant	GW0030	winter		1	1				1					1		93.54	84.51	78.13	98.03	87.01	90.27	72.1	87.11	86.34	78.67
Corsaire	GW0259	winter		1	1				1					1		90.95	87.52	78.09	98.5	85.69	88.93	76.05	85.28	86.38	92
SW Tataros	GW0334	winter		1	1				1					1		94.85	87.52	78.33	96.42	84.17	87.56	74.87	87.83	86.44	85
Actros	GW0001	winter		1	1				1					1		93.06	86.24	78.22	95.06	83.45	90.07	75.76	89.81	86.46	70.67
P05311	GW0377	spring		1		1		1							1	91.55	83.88	78.92	101.69	93.21	89.38	74.02	79.74	86.55	99.33
Sophytra	GW0385	winter		1	1				1					1		90.76	86.37	79.93	96.23	91.88	92.83	74.02	80.41	86.55	72
Vivant	GW0335	winter		1	1				1					1		92.73	84.83	79.61	97.03	87.8	90.26	75.1	85.12	86.56	74.67
Frument	GW0232	winter		1	1				1					1		89.83	88.71	79.44	94.56	94.1	90.32	72.35	84.74	86.76	77.67
H03311	GW0211	winter		1		1			1						1	91.21	86.92	78.08	100.13	87.73	90.02	74.93	85.45	86.81	n. d.
Paroli	GW0067	winter		1	1				1					1		94.89	85.36	76.42	100.5	88.15	91.31	73.16	84.87	86.83	77
Tarso	GW0086	winter		1	1				1					1		92.36	88.39	78.11	96.28	88.1	89.53	73.26	89.91	86.99	76.33
Levis	GW0162	winter		1	1				1					1		99.31	84	76.1	101.95	89.52	94.93	70.34	80.37	87.07	75.67
Philius	GW0294a	winter		1	1						1			1		92.32	89.26	80.58	101.51	84.71	89.34	71.37	87.66	87.09	83.33
Kobra Plus	GW0271	winter		1		1				1					1	95.38	87.79	78.52	102.93	86.8	86.53	70.69	89.74	87.3	92.67
Certo	GW0022	winter		1	1				1					1		90.93	89.63	81.15	100.07	80.99	92.21	79.06	84.71	87.34	84.67
Cezanne	GW0134	winter	1			1			1						1	93.3	89.36	80.2	99.53	88.95	90.53	73.9	84.73	87.56	77.67
Cubus	GW0026	winter		1	1						1			1		89.39	90.15	79.68	98.08	90.63	95.38	74.28	82.93	87.57	78
Fedor	GW0034	winter		1	1				1					1		91.88	90.2	80.25	95.32	83.9	92.35	78.97	87.66	87.57	76
Kranich	GW0046	winter		1	1			1						1		96.27	90.15	79.02	98.12	84.42	90.12	71.24	92.75	87.76	86.67
Dekan	GW0027	winter		1	1			1						1		93.55	89.71	79.04	98.7	87.21	90.68	78.05	85.18	87.77	76.33
Tuareg	GW0091	winter		1	1			1						1		96.08	88.52	79.54	97.12	85.12	91.68	76.25	90.35	88.08	83
Symbol	GW0239	winter		1	1				1					1		92.7	89.65	80.57	98.06	90.35	89.72	76.86	87.61	88.19	82.67
Bill	GW0228	winter		1		1			1					1		98.4	86.99	75.86	101.02	87.81	96.2	74.78	84.82	88.24	86.33
Istabraq	GW0318	winter		1	1			1						1		96.11	86.81	79.75	96.68	85.51	93.53	78.23	90.25	88.36	80.33
Striker	GW0083	winter	1			1		1						1		94.61	91.22	79.78	98.35	91.86	89.5	76.74	84.92	88.37	81
Cardos	GW0019	winter		1	1			1						1		93.17	92.98	78.12	97.42	81.36	100.49	74.13	90.24	88.49	78
Manager	GW0053	winter		1		1		1						1		96.79	88.83	79.24	103.7	92.54	89.05	75.8	82.71	88.58	83.67
Greif	GW0037	winter		1	1				1					1		96.67	89.43	78.93	96.91	87.48	91.74	78.03	89.73	88.62	84
Marin	GW0368	spring		1		1					1			1		95.2	83.62	78.15	105.15	97.72	88.55	75.68	85.18	88.66	84.33
Limes	GW0048	winter		1	1				1					1		92.75	87.24	85.81	99.18	89.74	92.78	77.05	85.38	88.74	75.67
Meteor	GW0057	winter		1	1			1						1		99.43	88.1	79.74	94.53	87.74	92.63	78.4	89.8	88.8	81
P06079	GW0379	spring		1		1		1							1	96.08	89.91	78.37	103.04	94.15	92.39	71.8	84.77	88.81	85.67
Format	GW0036	winter		1		1			1					1		95.71	86.15	81.74	102.22	93.86	86.67	76.38	89.07	88.98	91
Skalmeje	GW0078	winter		1	1			1						1		93.95	91.55	82.06	98.52	83.82	91.51	80.02	92.45	89.24	81
Esket	GW0033	winter		1	1				1					1		95.35	89.89	81	100.51	88.34	91.2	77.66	90.09	89.26	84.33
Intérêt	GW0206	winter		1	1			1						1		95.68	90.71	84.29	102.23	84.98	91.8	79.42	85.01	89.27	67
Rainer	GW0253	winter		1		1			1					1		98.06	91.09	85.58	102.96	85	91.84	73.76	87.7	89.5	89.33
Estica	GW0260	winter		1		1			1					1		99.95	88.02	80.69	101.8	91.48	89.1	75.51	89.93	89.56	93
Banquet	GW0258	winter		1		1				1					1	96.4	88.88	79.66	99.81	92.1	96.03	77.42	87.69	89.75	85
Piko	GW0069	winter		1		1			1					1		96.24	88.39	77.96	105.42	95	86.81	78	90.35	89.77	105
Zobel	GW0097	winter		1	1			1						1		99.33	91.44	81.6	105.31	86.13	89.77	75.49	90.33	89.93	75
Rubens	GW0283	winter		1	1				1					1		96.73	93.12	83.22	106.46	87.72	89.63	74.71	87.83	89.93	86.33
Koch	GW0044	winter	1			1			1					1		97.1	90.68	81.27	98.56	94.19	96.86	75.69	87.34	90.21	77.67
Inspiration	GW0042	winter		1	1			1						1		98.57	88.19	85.06	101.22	85.14	93.96	79.69	90.27	90.26	73.33
Türkis	GW0094	winter		1	1				1					1		98.51	92.7	82.47	105.7	85.19	91.3	78.16	90.3	90.54	78.67
Ellvis	GW0031	winter		1		1		1						1		98.83	89.97	80.71	103.17	82.67	98.74	81.02	90.15	90.66	80.67
Kontrast	GW0045	winter		1		1					1			1		96.4	91.25	80.03	106.79	89.7	91.54	79.64	89.92	90.66	98
Haldor	GW0038	winter		1		1			1					1		100.47	91.82	77.75	105.82	89.82	92.28	77.87	90.2	90.75	88.33
Renan	GW0354	winter		1		1				1				1		94.48	91.8	79.5	105.07	89.19	100.28	76.9	89.99	90.9	81.33
Toronto	GW0089	winter		1		1			1					1		101.27	94.66	82.46	103.89	84.85	95.77	75.09	89.48	90.93	94
Opus	GW0066	winter		1	1			1						1		98.74	95.07	83.38	102.33	85.78	96.68	75.46	90.46	90.99	80.67
Anthus	GW0006	winter		1	1				1					1		101.92	89.46	79.71	100.83	88.14	94.83	80.7	92.43	91	84.33
Manhattan	GW0055	winter		1		1			1					1		97.08	89.8	78.75	104.43	105.58	91.6	76.15	85.05	91.06	86.67
Brilliant	GW0014	winter		1	1			1						1		99.12	93.05	82.13	100.12	90.66	94.92	78.9	89.84	91.09	83.67
Hermann	GW0039	winter	1			1			1					1		94.96	89.88	80.58	103.71	95.71	92.79	80.99	90.45	91.13	93
Alidos	GW0004	winter		1		1					1			1		96.3	87.84	80.92	111.2	89.77	94.88	78.54	90.24	91.21	87.33
Sobi	GW0080	winter		1		1			1					1		100.27	88.52	80.89	109.6	87.26	94.65	79.04	90.08	91.29	85
Contra	GW0025	winter		1	1			1						1		99.05	92.45	83.24	101.5	86.97	101.33	77.56	89.38	91.44	75.33
Runal	GW0189	winter		1		1			1					1		96.42	94.05	78.95	107.65	95.49	91.92	77.18	89.83	91.44	85.33
Mulan	GW0062	winter		1		1			1					1		102.97	89.34	80.09	102.87	92.87	95.27	78.42	90.49	91.54	86.33
Heroldo	GW0040	winter		1	n. d.	n. d.			1					1		99.26	94.04	84.42	100.69	89.77	93.39	78.69	92.21	91.56	80
Sukces	GW0286	winter		1		1					1			1		103.74	90.66	79.98	106.71	96.93	85.86	78.63	90.26	91.6	100.67
Buteo	GW0016	winter		1		1		1						1		103	92.12	80.17	104.16	90.36	97.08	76.33	89.92	91.64	90
Retro	GW0073	winter		1	1				1					1		97.44	93.51	85.4	102.5	91.07	90.42	80.8	91.96	91.64	86.67
Bogatka	GW0265	winter		1		1				1					1	103.17	91.58	81.15	105.06	92.19	94.49	74.3	92.86	91.85	98
Transit	GW0090	winter		1		1			1					1		101.18	86.98	81.56	106.37	95.25	96.84	79.31	87.53	91.88	87
Avantage	GW0120	winter		1		1			1					1		100.34	92.57	84.59	103.9	97.91	92.37	75.68	87.68	91.88	93.67
Compliment	GW0024	winter		1		1					1			1		101.48	94.87	80.12	102.98	91.52	96.55	75.48	92.43	91.93	93.33
Impression	GW0041	winter		1		1			1					1		99.43	91.13	82.94	105.76	93.7	96.1	79.25	87.37	91.96	87.33
Drifter	GW0029	winter		1		1			1					1		102.75	89.33	82.21	104.57	91.01	96.89	80.59	89.95	92.16	86
Enorm	GW0032	winter		1	1			1						1		98.14	92.01	85.15	100.44	94.81	97.57	80.75	89.99	92.36	79.33
Sokrates	GW0081	winter		1		1			1					1		97.24	92.6	81.21	103.41	95.43	97.74	82.05	90.09	92.47	97.67
Borneo	GW0013	winter		1		1		1						1		99.25	91.32	80.06	107.26	95.83	97.19	79.99	90.39	92.66	92
Altos	GW0005	winter		1		1					1			1		97.2	92.59	80.66	107.14	93.43	94.7	83.64	92.75	92.76	90
Schamane	GW0076	winter		1	1				1					1		102.54	93.75	85.19	103.86	89.36	95.96	79.54	92.78	92.87	85.33
Tommi	GW0087	winter		1	1			1						1		98.89	94.34	83.05	102.22	91.66	101.81	78.98	92.23	92.9	76.67
Leiffer	GW0047	winter	1			1					1			1		98.46	93.4	83.44	102.99	92.03	100.08	81.5	92.38	93.04	84
Julius	GW0103	winter		1	1				1					1		101.71	92.65	80.52	105.28	90.91	99.59	79.7	95.01	93.17	71.67
Skagen	GW0077	winter		1	1			1						1		101.49	94.67	82.34	106.55	90.37	96.39	79.61	94.89	93.29	85
Lona	GW0163	winter		1	1			1						1		106.64	89.79	82.29	110.17	103.08	91.84	73.05	90.11	93.37	82.67
Toras	GW0088	winter		1	1						1			1		101.22	93.01	85.59	105.92	93.79	94.06	81.1	94.79	93.69	79.67
Batuta	GW0264	winter		1		1			1					1		94.16	95.02	84.48	113.02	101	95.14	75.52	92.14	93.81	97
Attlass	GW0117	winter		1		1					1			1		103.85	94.46	82.45	106.52	94.53	94.94	81.64	92.38	93.85	92.67
Wydma	GW0288	winter		1		1			1					1		101.31	92.58	83.28	107.48	94.51	101.15	81.17	89.98	93.93	95
Herzog	GW0344	winter		1		1		1						1		102.49	92.98	79.66	109.12	93.12	99.51	82.42	92.75	94.01	96.33
Tower	GW0263	winter		1		1			1					1		102.27	95.11	85.82	109.44	88.25	95.62	81.47	95.19	94.15	99.33
Skater	GW0079	winter		1		1			1					1		100.23	93.24	83.68	108.11	93.24	99.31	83.1	92.85	94.22	93
Contur	GW0230	winter		1	1			1						1		102.16	93.86	85.58	106.96	90.32	96.45	82.6	97.06	94.37	90
Tambor	GW0085	winter		1	1				1					1		94	98.35	85.35	108.49	91.67	100	83.51	95.18	94.57	85
Centrum	GW0021	winter		1		1			1					1		100.3	94.48	86.7	110	99.13	92.22	82.84	91.88	94.69	100.33
Olivin	GW0065	winter		1		1		1						1		104.27	95.59	86.39	110.81	95.23	90.83	80.47	94.97	94.82	98
Flair	GW0035	winter		1		1		1						1		94.51	96.01	84.79	110.19	101.22	98.1	84.16	89.66	94.83	74.33
Urban	GW0359	winter		1		1		1						1		104.94	94.07	85.21	109.6	88.03	98.15	81.94	97.22	94.9	92.67
Lindos	GW0102	winter		1		1		1						1		104.25	91.65	85.26	110.52	92.85	96.94	80.8	97.05	94.92	74.33
JB Asano	GW0384	winter		1	1			1						1		97.84	97.6	88.99	105.44	94.74	102.28	81.79	92.58	95.16	85.33
Muza	GW0276	winter		1		1		1							1	103.29	92.02	86.46	113.75	97.39	93.55	81.06	95.18	95.34	101.33
Satyna	GW0284	winter		1		1			1						1	97.65	98.93	84.44	108.59	97.71	99.35	80.99	95.06	95.34	99.67
Ambition	GW0226	winter		1	1				1					1		102.81	95.36	87.63	106.31	100.03	96.93	79.06	94.84	95.37	83
Orestis	GW0350	winter		1		1			1					1		102.47	100.08	85.57	108	92.53	95.22	88.55	92.57	95.62	94.67
History	GW0101	winter		1		1			1					1		104.15	96.95	84.1	113.21	89.9	100.41	84.09	92.81	95.7	81.67
Magnus	GW0052	winter		1		1			1					1		99.61	93.8	88.56	108.52	95.77	100.51	84.18	94.88	95.73	91.67
Lars	GW0293	winter		1	1				1					1		99.72	96.58	84.68	108.3	95.31	104.25	82.21	95.14	95.77	102.67
Atlantis	GW0009	winter		1		1			1					1		107.25	97.46	84.74	107.85	91.77	100.19	82.84	94.98	95.89	89.67
Apollo	GW0336	winter		1		1			1					1		106.37	94.39	82.36	110.52	100.32	100.81	80.46	92.04	95.91	96.33
Titlis	GW0199	winter		1		1		1						1		103.7	96.27	86.98	106.46	93.89	100.91	86.75	95.62	96.32	96
Mikon	GW0349	winter		1	1			1						1		104.33	99.57	83.12	106.02	96.58	102.33	83.73	95.37	96.38	94.67
Xenos	GW0255	winter		1		1		1						1		102.39	95.36	91.41	114.63	100.72	96.5	77.82	92.42	96.41	96
Semper	GW0262	winter		1		1			1					1		106.95	98.36	85.43	111.88	93.07	98.15	85.33	92.48	96.46	97.67
Markiza	GW0274	winter		1		1					1			1		106.78	96.75	85.5	109.51	98.63	99.72	78.76	97.45	96.64	93.33
Monopol	GW0061	winter		1		1		1						1		99.39	98.21	84.06	111.16	98.68	102.48	82.38	99.86	97.03	94.33
Fregata	GW0268	winter		1		1		1						1		105.21	95.27	84.59	114.44	99.63	94.23	83	100.31	97.09	98.33
Discus	GW0028	winter		1		1		1						1		104.08	94.69	82.83	110.23	103.6	97.63	88.27	97.35	97.34	95.33
Dream	GW0099	winter		1		1		1						1		111.17	99.52	87.22	110.57	97.18	96.4	80	97.35	97.43	82.33
Kobiera	GW0270	winter		1		1			1					1		105.4	96.43	88.22	110.74	98.46	102.26	82.56	95.45	97.44	98.33
Ephoros	GW0140	winter		1		1		1						1		104.27	96.42	92.52	111.15	98.31	97.66	84.37	97.22	97.74	92.33
Mewa	GW0275	winter		1		1				1				1		104.96	96.03	88.56	112.93	98.42	101.03	82.71	97.25	97.74	94.67
Trappe	GW0373	spring		1		1		1						1		105.45	91.29	85.39	113.16	104.5	102.41	82.21	97.66	97.76	99
Tamaro	GW0197	winter		1		1		1						1		101.38	99.94	88.52	117.15	101.2	102.29	82.29	89.94	97.84	99.33
Finezja	GW0267	winter		1		1		1						1		102.36	98.1	89.81	115.41	98.64	100.36	83.06	95	97.84	95.33
Akratos	GW0002	winter		1		1		1						1		106.29	99.59	89.06	108.22	96.3	102.68	83.58	97.07	97.85	81.33
Lucius	GW0049	winter		1		1			1					1		105.83	95.35	87.39	114.15	98.74	102.83	84.71	94.72	97.97	93.33
KWS Aurum LP 819.4.04	GW0371	spring		1		1					1			1		109.15	90.59	90.4	115.55	109.25	94.31	77.58	97.39	98.03	105
Naturastar	GW0064	winter		1		1			1					1		104.46	99.16	87.51	111.05	100.57	104.31	83.11	95.44	98.2	102
Korweta	GW0272	winter		1		1			1					1		109.62	94.74	89.43	114.92	98.33	102.08	79.67	97.5	98.29	93
Winnetou	GW0095	winter		1		1			1					1		110.52	93.47	87.65	113.44	98.19	104.05	86.08	94.8	98.53	89.33
Akteur	GW0003	winter		1		1					1			1		104.98	100.31	86.44	115	95.03	98.61	88.77	99.91	98.63	88
KWS Chamsin LP 779.2.04	GW0370	spring		1		1					1			1		109.08	93.83	90.55	115.85	103.16	105.27	78.09	94.85	98.84	94.67
Figura	GW0266	winter		1		1		1						1		106.57	99.55	90.2	116.04	103.11	96.42	81.97	97.47	98.92	101
Astron	GW0008	winter		1		1		1						1		107.19	100.78	82.76	112.27	104.12	100.23	85.65	99.82	99.1	100
Privileg	GW0071	winter		1	1			1						1		110.62	97.95	87.81	111.55	97.32	102.61	84.83	100.45	99.14	90.67
Vanek	GW0372	spring		1		1					1			1		104.12	93.67	88.88	119.12	110.05	104.16	79.65	94.87	99.32	103.67
Solitär	GW0082	winter		1		1			1					1		109.22	98.55	87.56	116.88	102.17	98.47	84.72	97.13	99.34	97
Nutka	GW0280	winter		1		1					1			1		111.46	97.92	85.46	116.49	92.05	105.44	89.49	97.42	99.47	110.33
Caesar	GW0339	winter		1		1			1					1		109.47	99.44	88.99	114.21	98.37	103.51	87.3	94.92	99.53	95.33
Rywalka	GW0282	winter		1		1		1						1		110.87	97.47	87.05	120.8	94.18	97.69	86.78	102.75	99.7	104.33
KWS Scirocco LP 509.3.04	GW0369	spring		1		1					1			1		105.95	99.01	94.75	122.09	105.4	98.51	77.17	94.83	99.71	95.67
Ostka Strzelecka	GW0281	winter		1		1			1					1		108.76	95.3	89.17	115.99	98.89	102.81	88.33	99.39	99.83	104.33
Monsun	GW0366	spring		1	1						1			1		105.01	100.16	97.61	113.7	103.89	104	78.61	97.36	100.04	94
Magister	GW0051	winter		1		1		1						1		110.13	98.2	85.24	115.45	103.44	105.44	86.72	97.71	100.29	102
Petrus	GW0068	winter		1		1		1						1		109.34	98.29	85.4	116.74	104.07	105.17	84.41	99.65	100.38	107.67
Tonacja	GW0287	winter		1		1					1			1		110.49	97.35	90.12	120.11	101.75	100.12	88.46	97.52	100.74	104.67
Izyda	GW0269	winter		1		1			1					1		105.52	99.32	87.9	117.84	102.29	106.98	87.86	99.77	100.94	96.67
Romanus	GW0075	winter		1		1		1						1		112.25	100.31	94.14	115.01	98.72	103.62	87.01	97.48	101.07	98.67
Achat	GW0244	winter		1		1		1						1		112.23	102.91	88.11	117.63	96.28	104.3	92.42	97.48	101.42	102
Zyta	GW0290	winter		1		1					1			1		114.63	101.24	84.43	119.21	104.95	100.51	86	102.32	101.66	112.33
Nateja	GW0279	winter		1		1			1					1		103.9	103.45	91.22	120.17	107.04	104.57	84.23	99.73	101.79	101.67
Asketis	GW0007	winter		1		1		1						1		108.49	100.2	95.19	117.33	101.92	106.06	85.85	99.79	101.85	95.33
Zawisza	GW0289	winter		1		1		1	1					1		109.67	102.53	89.64	114.76	104.03	104.21	90.51	99.7	101.88	102
Sperber	GW0357	winter		1		1		1						1		115.08	99.36	91.7	113.46	103.07	111.04	83.81	99.72	102.16	114.33
Eurojet	GW0250	winter		1		1		1						1		107.87	102.22	89.68	119.62	104.44	106.89	89.29	99.71	102.47	100.33
Element	GW0248	winter		1		1			1					1		112.68	99.55	93.3	126.18	102.52	106.14	83.57	99.82	102.97	100
Stava	GW0295	winter		1		1			1					1		116.72	103.2	99.86	117.75	99	85.51	91.9	110	102.99	110.33
Bagatelle 007	GW0123	winter		1		1					1			1		110.46	104.15	93.13	121.38	95.43	111.06	88.29	100.45	103.04	106
Taifun	GW0367	spring		1	1			1						1		110.14	99.5	92.05	118.71	104.9	108.56	89.26	102.15	103.16	97
Kanzler	GW0347	winter		1		1			1					1		109.13	102.86	90.1	121.35	104.55	108.24	89.29	99.99	103.19	104.33
Zentos	GW0096	winter		1		1					1			1		112.02	101.19	91.94	123.05	107.27	100.48	85.58	104.77	103.29	111.33
Globus	GW0252	winter		1	1			1						1		116.12	92.59	88.1	123.72	99.82	117.75	86.19	102.51	103.35	81
Vitus	GW0254	winter		1		1			1					1		114.61	100.03	92.18	121.91	105.7	105.66	86.82	100.62	103.44	100
Bryza	GW0374	spring		1		1					1			1		115.39	100.69	95.53	117.95	106.33	106.76	88.53	102.68	104.23	95.67
Batis	GW0010	winter		1		1		1						1		114.04	103.87	93.87	117.29	98.31	116.68	89.77	100.25	104.26	100.33
Arina	GW0338	winter		1		1		1						1		113.21	102.43	90.84	122.05	105.36	110.38	85.12	105.14	104.32	112.67
Ramiro	GW0352	winter		1		1				1				1		110.11	105.75	95.31	118.11	100.18	114.33	87.1	105.03	104.49	105.67
Smuga	GW0285	winter		1		1					1			1		105.29	105.13	92.62	122.9	98.92	117.19	89.35	104.96	104.55	105
Antonius	GW0245	winter		1		1					1			1		110.75	101.45	97.15	120.56	105.23	109.28	94.05	99.52	104.75	99.33
Fridolin	GW0251	winter		1		1					1			1		106.2	105.92	95.69	121.73	103.98	111.42	92.85	102.33	105.02	105.67
Nadobna	GW0277	winter		1		1			1					1		110.95	103.63	87.46	122.85	107.92	111.23	88.96	107.41	105.05	104.33
Ares	GW0337	winter		1		1			1					1		113.07	108.66	94.81	119.42	110.21	108.42	88.95	100.01	105.44	114
Ibis	GW0346	winter		1		1			1					1		115.77	105.25	95.43	116.74	99.61	117.52	93.21	103.21	105.84	106
Bussard	GW0015	winter		1		1			1					1		112.54	100.91	93.06	124.57	107.79	114.25	90.86	104.99	106.12	102.67
Kosack	GW0292	winter		1		1			1					1		123.5	109.2	100.11	114.53	99.88	94.64	94.38	112.77	106.13	114.67
Astrado	GW0246	winter		1		1					1			1		116.09	106.57	98.05	128.1	106.92	113	94.9	102.65	108.29	104
Ludwig	GW0050	winter		1		1			1					1		116.04	106.92	98.66	125.4	114.61	112.64	91.42	105.16	108.86	106.67
Tiger	GW0104	winter		1		1			1					1		114.69	111.21	97.49	129.36	110.4	116.47	92.91	104.65	109.65	106.67
Legenda	GW0273	winter		1		1				1				1		114.6	107.77	100.86	132.4	112.16	109.94	95.55	107.68	110.12	114.33
Eriwan	GW0249	winter		1		1		1						1		117.17	110.53	95.83	125.82	108.86	123.61	90.86	109.67	110.29	115
Capo	GW0247	winter		1		1					1			1		117.14	110.3	100.62	129.37	105.47	122	95.67	105.36	110.74	109.67
Sum			26	345	216	155					35			319	53
n. d. = not detected
