# Supplementary material for: Whole Genome Association Mapping of Plant Height in Winter Wheat (Triticum aestivum L.)
Source: PLoS One. 2014 Nov 18;9(11):e113287. doi: 10.1371/journal.pone.0113287 (PMC4236181; doi:10.1371/journal.pone.0113287)
Supplement: Table S6 — List of significant (–log10(P) >4.0) marker trait associations of the SSR markers. Sheet 6A: List of significant (–log10(P) >4.0) marker trait associations of the SSR markers. Columns F to U describe the additive effect and the R2 for each environment. Colum V indicates the R2 of the BLUEs values. Positive additive effects promote plant height and negative additive effects reduce plant height. Sheet 6B: List of significant (–log10(P) >4.0) marker trait associations of the SSR markers for BLUEs only. Markers with distances <6.0 cM were combined by colour coding. Columns F to U describe the additive effect and the R2 for each environment. Colum V indicates the R2 of the BLUEs values. Positive additive effects promote plant height and negative additive effects reduce plant height. (XLSX) [file pone.0113287.s009.xlsx]

## Sheet: Table_S6A
Table S6A: List of significant (–log10(p) >4.0) marker trait associations of the SSR markers. Columns F to U describe the additive effect and the R2 for each environment. Colum V indicates the R2 of the BLUEs values. Positive additive effects promote plant height and negative additive effects reduce plant height.
Marker_allele (bp)	Chr.	Pos	Year.LOC	log10(p)	Eff_09AND	R2_09AND	Eff_09SEL	R2_09SEL	Eff_09WOH	R2_09WOH	Eff_10AND	R2_10AND	Eff_10JAN	R2_10JAN	Eff_10SAU	R2_10SAU	Eff_10SEL	R2_10SEL	Eff_10WOH	R2_10WOH	R2_BLUEs	Eff_mean	Eff_STDV
WMC0024_156	1A	36.1	10SAU	4.614	2.62819	0.00306369	2.03194	0.00844948	1.95468	0.00337159	3.08722	0.0043262	2.58323	0.00245104	3.3388	0.0092658	2.0842	0.00743498	2.61512	0.0112253	0.00624575	2.54042	0.501611
WMC0024_158	1A	36.2	10AND	4.308	-2.09731	2.40847e-05	-1.82781	0.00088364	-1.80852	0.00102304	-2.57439	0.00180796	-2.05512	8.82696e-05	-2.78851	0.00561078	-2.00084	0.00363312	-2.29909	0.00242814	0.00205318	-2.18145	0.349806
WMC0024_158	1A	36.2	10SAU	5.087	-2.09731	2.40847e-05	-1.82781	0.00088364	-1.80852	0.00102304	-2.57439	0.00180796	-2.05512	8.82696e-05	-2.78851	0.00561078	-2.00084	0.00363312	-2.29909	0.00242814	0.00205318	-2.18145	0.349806
WMC0024_158	1A	36.2	10SEL	4.678	-2.09731	2.40847e-05	-1.82781	0.00088364	-1.80852	0.00102304	-2.57439	0.00180796	-2.05512	8.82696e-05	-2.78851	0.00561078	-2.00084	0.00363312	-2.29909	0.00242814	0.00205318	-2.18145	0.349806
WMC0024_158	1A	36.2	10WOH	4.659	-2.09731	2.40847e-05	-1.82781	0.00088364	-1.80852	0.00102304	-2.57439	0.00180796	-2.05512	8.82696e-05	-2.78851	0.00561078	-2.00084	0.00363312	-2.29909	0.00242814	0.00205318	-2.18145	0.349806
WMC0024_158	1A	36.2	BLUEs	4.537	-2.09731	2.40847e-05	-1.82781	0.00088364	-1.80852	0.00102304	-2.57439	0.00180796	-2.05512	8.82696e-05	-2.78851	0.00561078	-2.00084	0.00363312	-2.29909	0.00242814	0.00205318	-2.18145	0.349806
BARC0148_215	1A	62.8	09SEL	4.029	-2.06635	0.00359304	-1.85494	0.00646272	-1.82924	0.00558178	-2.30125	0.0035453	-2.25753	0.00733845	-2.89276	0.0223341	-1.88842	0.00864993	-2.18662	0.00950677	0.010597	-2.15964	0.348897
BARC0148_215	1A	62.8	09WOH	4.304	-2.06635	0.00359304	-1.85494	0.00646272	-1.82924	0.00558178	-2.30125	0.0035453	-2.25753	0.00733845	-2.89276	0.0223341	-1.88842	0.00864993	-2.18662	0.00950677	0.010597	-2.15964	0.348897
BARC0148_215	1A	62.8	10JAN	4.533	-2.06635	0.00359304	-1.85494	0.00646272	-1.82924	0.00558178	-2.30125	0.0035453	-2.25753	0.00733845	-2.89276	0.0223341	-1.88842	0.00864993	-2.18662	0.00950677	0.010597	-2.15964	0.348897
BARC0148_215	1A	62.8	10SAU	5.829	-2.06635	0.00359304	-1.85494	0.00646272	-1.82924	0.00558178	-2.30125	0.0035453	-2.25753	0.00733845	-2.89276	0.0223341	-1.88842	0.00864993	-2.18662	0.00950677	0.010597	-2.15964	0.348897
BARC0148_215	1A	62.8	10SEL	4.462	-2.06635	0.00359304	-1.85494	0.00646272	-1.82924	0.00558178	-2.30125	0.0035453	-2.25753	0.00733845	-2.89276	0.0223341	-1.88842	0.00864993	-2.18662	0.00950677	0.010597	-2.15964	0.348897
BARC0148_215	1A	62.8	10WOH	4.567	-2.06635	0.00359304	-1.85494	0.00646272	-1.82924	0.00558178	-2.30125	0.0035453	-2.25753	0.00733845	-2.89276	0.0223341	-1.88842	0.00864993	-2.18662	0.00950677	0.010597	-2.15964	0.348897
BARC0148_215	1A	62.8	BLUEs	4.817	-2.06635	0.00359304	-1.85494	0.00646272	-1.82924	0.00558178	-2.30125	0.0035453	-2.25753	0.00733845	-2.89276	0.0223341	-1.88842	0.00864993	-2.18662	0.00950677	0.010597	-2.15964	0.348897
BARC0148_217	1A	62.9	09AND	6.594	2.4377	0.0120328	1.78547	0.00702098	1.79188	0.00967709	2.55285	0.00354556	2.25828	0.009023	2.64256	0.0171332	1.84412	0.00533164	2.1261	0.00884765	0.0114886	2.17987	0.34796
BARC0148_217	1A	62.9	09SEL	5.184	2.4377	0.0120328	1.78547	0.00702098	1.79188	0.00967709	2.55285	0.00354556	2.25828	0.009023	2.64256	0.0171332	1.84412	0.00533164	2.1261	0.00884765	0.0114886	2.17987	0.34796
BARC0148_217	1A	62.9	09WOH	5.716	2.4377	0.0120328	1.78547	0.00702098	1.79188	0.00967709	2.55285	0.00354556	2.25828	0.009023	2.64256	0.0171332	1.84412	0.00533164	2.1261	0.00884765	0.0114886	2.17987	0.34796
BARC0148_217	1A	62.9	10AND	6.332	2.4377	0.0120328	1.78547	0.00702098	1.79188	0.00967709	2.55285	0.00354556	2.25828	0.009023	2.64256	0.0171332	1.84412	0.00533164	2.1261	0.00884765	0.0114886	2.17987	0.34796
BARC0148_217	1A	62.9	10JAN	6.252	2.4377	0.0120328	1.78547	0.00702098	1.79188	0.00967709	2.55285	0.00354556	2.25828	0.009023	2.64256	0.0171332	1.84412	0.00533164	2.1261	0.00884765	0.0114886	2.17987	0.34796
BARC0148_217	1A	62.9	10SAU	6.783	2.4377	0.0120328	1.78547	0.00702098	1.79188	0.00967709	2.55285	0.00354556	2.25828	0.009023	2.64256	0.0171332	1.84412	0.00533164	2.1261	0.00884765	0.0114886	2.17987	0.34796
BARC0148_217	1A	62.9	10SEL	5.887	2.4377	0.0120328	1.78547	0.00702098	1.79188	0.00967709	2.55285	0.00354556	2.25828	0.009023	2.64256	0.0171332	1.84412	0.00533164	2.1261	0.00884765	0.0114886	2.17987	0.34796
BARC0148_217	1A	62.9	10WOH	6.014	2.4377	0.0120328	1.78547	0.00702098	1.79188	0.00967709	2.55285	0.00354556	2.25828	0.009023	2.64256	0.0171332	1.84412	0.00533164	2.1261	0.00884765	0.0114886	2.17987	0.34796
BARC0148_217	1A	62.9	BLUEs	6.769	2.4377	0.0120328	1.78547	0.00702098	1.79188	0.00967709	2.55285	0.00354556	2.25828	0.009023	2.64256	0.0171332	1.84412	0.00533164	2.1261	0.00884765	0.0114886	2.17987	0.34796
CFD0059a_294	1A	72.4	09AND	4.037	-2.43725	0.000913632	-2.21854	3.96627e-05	-2.17305	1.32466e-05	-2.90018	0.000285879	-2.57851	0.00036427	-3.12566	0.00292458	-2.11802	0.000255226	-2.44848	4.40834e-07	0.000173894	-2.49996	0.357846
CFD0059a_294	1A	72.4	09SEL	4.746	-2.43725	0.000913632	-2.21854	3.96627e-05	-2.17305	1.32466e-05	-2.90018	0.000285879	-2.57851	0.00036427	-3.12566	0.00292458	-2.11802	0.000255226	-2.44848	4.40834e-07	0.000173894	-2.49996	0.357846
CFD0059a_294	1A	72.4	09WOH	4.995	-2.43725	0.000913632	-2.21854	3.96627e-05	-2.17305	1.32466e-05	-2.90018	0.000285879	-2.57851	0.00036427	-3.12566	0.00292458	-2.11802	0.000255226	-2.44848	4.40834e-07	0.000173894	-2.49996	0.357846
CFD0059a_294	1A	72.4	10AND	4.87	-2.43725	0.000913632	-2.21854	3.96627e-05	-2.17305	1.32466e-05	-2.90018	0.000285879	-2.57851	0.00036427	-3.12566	0.00292458	-2.11802	0.000255226	-2.44848	4.40834e-07	0.000173894	-2.49996	0.357846
CFD0059a_294	1A	72.4	10JAN	4.898	-2.43725	0.000913632	-2.21854	3.96627e-05	-2.17305	1.32466e-05	-2.90018	0.000285879	-2.57851	0.00036427	-3.12566	0.00292458	-2.11802	0.000255226	-2.44848	4.40834e-07	0.000173894	-2.49996	0.357846
CFD0059a_294	1A	72.4	10SAU	5.72	-2.43725	0.000913632	-2.21854	3.96627e-05	-2.17305	1.32466e-05	-2.90018	0.000285879	-2.57851	0.00036427	-3.12566	0.00292458	-2.11802	0.000255226	-2.44848	4.40834e-07	0.000173894	-2.49996	0.357846
CFD0059a_294	1A	72.4	10SEL	4.688	-2.43725	0.000913632	-2.21854	3.96627e-05	-2.17305	1.32466e-05	-2.90018	0.000285879	-2.57851	0.00036427	-3.12566	0.00292458	-2.11802	0.000255226	-2.44848	4.40834e-07	0.000173894	-2.49996	0.357846
CFD0059a_294	1A	72.4	10WOH	4.787	-2.43725	0.000913632	-2.21854	3.96627e-05	-2.17305	1.32466e-05	-2.90018	0.000285879	-2.57851	0.00036427	-3.12566	0.00292458	-2.11802	0.000255226	-2.44848	4.40834e-07	0.000173894	-2.49996	0.357846
CFD0059a_294	1A	72.4	BLUEs	5.386	-2.43725	0.000913632	-2.21854	3.96627e-05	-2.17305	1.32466e-05	-2.90018	0.000285879	-2.57851	0.00036427	-3.12566	0.00292458	-2.11802	0.000255226	-2.44848	4.40834e-07	0.000173894	-2.49996	0.357846
GWM0164_127	1A	73.9	09AND	4.962	-2.6012	0.00175925	-2.46588	6.45008e-05	-2.30082	2.11531e-05	-2.8528	0.000116318	-2.48549	0.000311545	-2.8522	7.3202e-05	-2.37767	0.000245159	-2.6449	9.94969e-06	0.000102528	-2.57262	0.20479
GWM0164_127	1A	73.9	09SEL	6.287	-2.6012	0.00175925	-2.46588	6.45008e-05	-2.30082	2.11531e-05	-2.8528	0.000116318	-2.48549	0.000311545	-2.8522	7.3202e-05	-2.37767	0.000245159	-2.6449	9.94969e-06	0.000102528	-2.57262	0.20479
GWM0164_127	1A	73.9	09WOH	6.089	-2.6012	0.00175925	-2.46588	6.45008e-05	-2.30082	2.11531e-05	-2.8528	0.000116318	-2.48549	0.000311545	-2.8522	7.3202e-05	-2.37767	0.000245159	-2.6449	9.94969e-06	0.000102528	-2.57262	0.20479
GWM0164_127	1A	73.9	10AND	5.166	-2.6012	0.00175925	-2.46588	6.45008e-05	-2.30082	2.11531e-05	-2.8528	0.000116318	-2.48549	0.000311545	-2.8522	7.3202e-05	-2.37767	0.000245159	-2.6449	9.94969e-06	0.000102528	-2.57262	0.20479
GWM0164_127	1A	73.9	10JAN	5.017	-2.6012	0.00175925	-2.46588	6.45008e-05	-2.30082	2.11531e-05	-2.8528	0.000116318	-2.48549	0.000311545	-2.8522	7.3202e-05	-2.37767	0.000245159	-2.6449	9.94969e-06	0.000102528	-2.57262	0.20479
GWM0164_127	1A	73.9	10SAU	5.265	-2.6012	0.00175925	-2.46588	6.45008e-05	-2.30082	2.11531e-05	-2.8528	0.000116318	-2.48549	0.000311545	-2.8522	7.3202e-05	-2.37767	0.000245159	-2.6449	9.94969e-06	0.000102528	-2.57262	0.20479
GWM0164_127	1A	73.9	10SEL	6.409	-2.6012	0.00175925	-2.46588	6.45008e-05	-2.30082	2.11531e-05	-2.8528	0.000116318	-2.48549	0.000311545	-2.8522	7.3202e-05	-2.37767	0.000245159	-2.6449	9.94969e-06	0.000102528	-2.57262	0.20479
GWM0164_127	1A	73.9	10WOH	6.001	-2.6012	0.00175925	-2.46588	6.45008e-05	-2.30082	2.11531e-05	-2.8528	0.000116318	-2.48549	0.000311545	-2.8522	7.3202e-05	-2.37767	0.000245159	-2.6449	9.94969e-06	0.000102528	-2.57262	0.20479
GWM0164_127	1A	73.9	BLUEs	6.239	-2.6012	0.00175925	-2.46588	6.45008e-05	-2.30082	2.11531e-05	-2.8528	0.000116318	-2.48549	0.000311545	-2.8522	7.3202e-05	-2.37767	0.000245159	-2.6449	9.94969e-06	0.000102528	-2.57262	0.20479
GWM4049b_231	1A	80.3	10AND	4.53	3.23234	0.00688058	2.43423	0.00947027	2.32899	0.00611895	3.65396	0.00799481	2.73735	0.00309348	3.90653	0.0157313	2.36694	0.00837832	2.93235	0.00321611	0.00960921	2.94908	0.600878
GWM4049b_231	1A	80.3	10SAU	5.01	3.23234	0.00688058	2.43423	0.00947027	2.32899	0.00611895	3.65396	0.00799481	2.73735	0.00309348	3.90653	0.0157313	2.36694	0.00837832	2.93235	0.00321611	0.00960921	2.94908	0.600878
GWM4049b_231	1A	80.3	BLUEs	4.289	3.23234	0.00688058	2.43423	0.00947027	2.32899	0.00611895	3.65396	0.00799481	2.73735	0.00309348	3.90653	0.0157313	2.36694	0.00837832	2.93235	0.00321611	0.00960921	2.94908	0.600878
GWM0357_126	1A	92.3	09SEL	4.695	2.07189	0.000674717	1.94916	0.00711642	1.81388	0.00974126	2.59156	0.00958911	1.97555	0.00123867	2.39026	0.00363225	1.8043	0.0092523	2.24447	0.0133617	0.00600421	2.10514	0.281547
GWM0357_126	1A	92.3	09WOH	4.533	2.07189	0.000674717	1.94916	0.00711642	1.81388	0.00974126	2.59156	0.00958911	1.97555	0.00123867	2.39026	0.00363225	1.8043	0.0092523	2.24447	0.0133617	0.00600421	2.10514	0.281547
GWM0357_126	1A	92.3	10AND	4.981	2.07189	0.000674717	1.94916	0.00711642	1.81388	0.00974126	2.59156	0.00958911	1.97555	0.00123867	2.39026	0.00363225	1.8043	0.0092523	2.24447	0.0133617	0.00600421	2.10514	0.281547
GWM0357_126	1A	92.3	10SAU	4.412	2.07189	0.000674717	1.94916	0.00711642	1.81388	0.00974126	2.59156	0.00958911	1.97555	0.00123867	2.39026	0.00363225	1.8043	0.0092523	2.24447	0.0133617	0.00600421	2.10514	0.281547
GWM0357_126	1A	92.3	10SEL	4.407	2.07189	0.000674717	1.94916	0.00711642	1.81388	0.00974126	2.59156	0.00958911	1.97555	0.00123867	2.39026	0.00363225	1.8043	0.0092523	2.24447	0.0133617	0.00600421	2.10514	0.281547
GWM0357_126	1A	92.3	10WOH	5.119	2.07189	0.000674717	1.94916	0.00711642	1.81388	0.00974126	2.59156	0.00958911	1.97555	0.00123867	2.39026	0.00363225	1.8043	0.0092523	2.24447	0.0133617	0.00600421	2.10514	0.281547
GWM0357_126	1A	92.3	BLUEs	4.828	2.07189	0.000674717	1.94916	0.00711642	1.81388	0.00974126	2.59156	0.00958911	1.97555	0.00123867	2.39026	0.00363225	1.8043	0.0092523	2.24447	0.0133617	0.00600421	2.10514	0.281547
GWM0357_128	1A	92.3	09AND	7.526	-3.06283	0.00274289	-2.8321	0.0109632	-2.63155	0.0125158	-3.44473	0.00943903	-2.62235	0.00274386	-3.444	0.00806028	-2.76749	0.0155045	-3.18369	0.0145216	0.00937262	-2.99859	0.336625
GWM0357_128	1A	92.3	09SEL	9.208	-3.06283	0.00274289	-2.8321	0.0109632	-2.63155	0.0125158	-3.44473	0.00943903	-2.62235	0.00274386	-3.444	0.00806028	-2.76749	0.0155045	-3.18369	0.0145216	0.00937262	-2.99859	0.336625
GWM0357_128	1A	92.3	09WOH	8.849	-3.06283	0.00274289	-2.8321	0.0109632	-2.63155	0.0125158	-3.44473	0.00943903	-2.62235	0.00274386	-3.444	0.00806028	-2.76749	0.0155045	-3.18369	0.0145216	0.00937262	-2.99859	0.336625
GWM0357_128	1A	92.3	10AND	8.173	-3.06283	0.00274289	-2.8321	0.0109632	-2.63155	0.0125158	-3.44473	0.00943903	-2.62235	0.00274386	-3.444	0.00806028	-2.76749	0.0155045	-3.18369	0.0145216	0.00937262	-2.99859	0.336625
GWM0357_128	1A	92.3	10JAN	6.113	-3.06283	0.00274289	-2.8321	0.0109632	-2.63155	0.0125158	-3.44473	0.00943903	-2.62235	0.00274386	-3.444	0.00806028	-2.76749	0.0155045	-3.18369	0.0145216	0.00937262	-2.99859	0.336625
GWM0357_128	1A	92.3	10SAU	8.455	-3.06283	0.00274289	-2.8321	0.0109632	-2.63155	0.0125158	-3.44473	0.00943903	-2.62235	0.00274386	-3.444	0.00806028	-2.76749	0.0155045	-3.18369	0.0145216	0.00937262	-2.99859	0.336625
GWM0357_128	1A	92.3	10SEL	9.592	-3.06283	0.00274289	-2.8321	0.0109632	-2.63155	0.0125158	-3.44473	0.00943903	-2.62235	0.00274386	-3.444	0.00806028	-2.76749	0.0155045	-3.18369	0.0145216	0.00937262	-2.99859	0.336625
GWM0357_128	1A	92.3	10WOH	9.61	-3.06283	0.00274289	-2.8321	0.0109632	-2.63155	0.0125158	-3.44473	0.00943903	-2.62235	0.00274386	-3.444	0.00806028	-2.76749	0.0155045	-3.18369	0.0145216	0.00937262	-2.99859	0.336625
GWM0357_128	1A	92.3	BLUEs	9.222	-3.06283	0.00274289	-2.8321	0.0109632	-2.63155	0.0125158	-3.44473	0.00943903	-2.62235	0.00274386	-3.444	0.00806028	-2.76749	0.0155045	-3.18369	0.0145216	0.00937262	-2.99859	0.336625
WMC0694_161	1B	57.9	09AND	4.105	-2.12638	0.00293852	-1.88384	0.00371133	-1.72234	0.00314487	-2.01565	1.23506e-05	-2.08429	0.00495025	-2.36432	0.00499149	-1.43274	0.000982049	-2.06046	0.000794474	0.00308302	-1.96125	0.282859
WMC0694_161	1B	57.9	09SEL	4.693	-2.12638	0.00293852	-1.88384	0.00371133	-1.72234	0.00314487	-2.01565	1.23506e-05	-2.08429	0.00495025	-2.36432	0.00499149	-1.43274	0.000982049	-2.06046	0.000794474	0.00308302	-1.96125	0.282859
WMC0694_161	1B	57.9	09WOH	4.37	-2.12638	0.00293852	-1.88384	0.00371133	-1.72234	0.00314487	-2.01565	1.23506e-05	-2.08429	0.00495025	-2.36432	0.00499149	-1.43274	0.000982049	-2.06046	0.000794474	0.00308302	-1.96125	0.282859
WMC0694_161	1B	57.9	10JAN	4.491	-2.12638	0.00293852	-1.88384	0.00371133	-1.72234	0.00314487	-2.01565	1.23506e-05	-2.08429	0.00495025	-2.36432	0.00499149	-1.43274	0.000982049	-2.06046	0.000794474	0.00308302	-1.96125	0.282859
WMC0694_161	1B	57.9	10SAU	4.541	-2.12638	0.00293852	-1.88384	0.00371133	-1.72234	0.00314487	-2.01565	1.23506e-05	-2.08429	0.00495025	-2.36432	0.00499149	-1.43274	0.000982049	-2.06046	0.000794474	0.00308302	-1.96125	0.282859
WMC0694_161	1B	57.9	10WOH	4.714	-2.12638	0.00293852	-1.88384	0.00371133	-1.72234	0.00314487	-2.01565	1.23506e-05	-2.08429	0.00495025	-2.36432	0.00499149	-1.43274	0.000982049	-2.06046	0.000794474	0.00308302	-1.96125	0.282859
WMC0694_161	1B	57.9	BLUEs	4.603	-2.12638	0.00293852	-1.88384	0.00371133	-1.72234	0.00314487	-2.01565	1.23506e-05	-2.08429	0.00495025	-2.36432	0.00499149	-1.43274	0.000982049	-2.06046	0.000794474	0.00308302	-1.96125	0.282859
BARC0174_228	1B	63.8	09AND	5.359	-2.32651	0.0246264	-1.64734	0.0170523	-1.18509	0.00358398	-2.37399	0.0249385	-1.99133	0.0288485	-2.01447	0.0122648	-1.31684	0.00584246	-1.76367	0.00722738	0.0200283	-1.8274	0.434159
BARC0174_228	1B	63.8	10AND	4.869	-2.32651	0.0246264	-1.64734	0.0170523	-1.18509	0.00358398	-2.37399	0.0249385	-1.99133	0.0288485	-2.01447	0.0122648	-1.31684	0.00584246	-1.76367	0.00722738	0.0200283	-1.8274	0.434159
BARC0174_228	1B	63.8	10JAN	4.444	-2.32651	0.0246264	-1.64734	0.0170523	-1.18509	0.00358398	-2.37399	0.0249385	-1.99133	0.0288485	-2.01447	0.0122648	-1.31684	0.00584246	-1.76367	0.00722738	0.0200283	-1.8274	0.434159
BARC0174_228	1B	63.8	BLUEs	4.315	-2.32651	0.0246264	-1.64734	0.0170523	-1.18509	0.00358398	-2.37399	0.0249385	-1.99133	0.0288485	-2.01447	0.0122648	-1.31684	0.00584246	-1.76367	0.00722738	0.0200283	-1.8274	0.434159
GWM0806_125	1B	103.3	09AND	4.104	3.5731	0.0199406	2.84844	0.0231892	2.72852	0.0185401	3.44884	0.024542	2.90225	0.0246854	1.27503	0.00346149	2.60755	0.0177387	3.24644	0.018663	0.0190261	2.82877	0.716325
GWM0806_125	1B	103.3	10WOH	4.009	3.5731	0.0199406	2.84844	0.0231892	2.72852	0.0185401	3.44884	0.024542	2.90225	0.0246854	1.27503	0.00346149	2.60755	0.0177387	3.24644	0.018663	0.0190261	2.82877	0.716325
GWM0806_139	1B	103.5	09AND	6.17	4.11279	0.0314739	2.83879	0.0248017	2.43657	0.0183801	3.76451	0.0171694	3.05136	0.0180815	4.32133	0.040771	2.60212	0.016903	3.42408	0.0219325	0.029581	3.31894	0.700929
GWM0806_139	1B	103.5	09SEL	4.345	4.11279	0.0314739	2.83879	0.0248017	2.43657	0.0183801	3.76451	0.0171694	3.05136	0.0180815	4.32133	0.040771	2.60212	0.016903	3.42408	0.0219325	0.029581	3.31894	0.700929
GWM0806_139	1B	103.5	10AND	4.622	4.11279	0.0314739	2.83879	0.0248017	2.43657	0.0183801	3.76451	0.0171694	3.05136	0.0180815	4.32133	0.040771	2.60212	0.016903	3.42408	0.0219325	0.029581	3.31894	0.700929
GWM0806_139	1B	103.5	10SAU	6.125	4.11279	0.0314739	2.83879	0.0248017	2.43657	0.0183801	3.76451	0.0171694	3.05136	0.0180815	4.32133	0.040771	2.60212	0.016903	3.42408	0.0219325	0.029581	3.31894	0.700929
GWM0806_139	1B	103.5	10WOH	5.162	4.11279	0.0314739	2.83879	0.0248017	2.43657	0.0183801	3.76451	0.0171694	3.05136	0.0180815	4.32133	0.040771	2.60212	0.016903	3.42408	0.0219325	0.029581	3.31894	0.700929
GWM0806_139	1B	103.5	BLUEs	5.372	4.11279	0.0314739	2.83879	0.0248017	2.43657	0.0183801	3.76451	0.0171694	3.05136	0.0180815	4.32133	0.040771	2.60212	0.016903	3.42408	0.0219325	0.029581	3.31894	0.700929
GDM0126_192	1B	124.7	10AND	4.862	-2.48221	0.0135863	-1.87591	0.0118651	-2.08224	0.0164328	-3.21387	0.0361726	-2.26353	0.0102658	-2.7684	0.016367	-1.78632	0.0114459	-2.10564	0.0141159	0.0187813	-2.32227	0.480183
GDM0126_196	1B	124.9	09WOH	4.255	3.32136	0.0176332	3.21077	0.0296828	3.3234	0.0284877	4.8239	0.0402904	4.40305	0.0370671	4.7757	0.0326482	3.02445	0.0314622	3.54688	0.0320674	0.0371646	3.80369	0.739972
GDM0126_196	1B	124.9	10AND	4.917	3.32136	0.0176332	3.21077	0.0296828	3.3234	0.0284877	4.8239	0.0402904	4.40305	0.0370671	4.7757	0.0326482	3.02445	0.0314622	3.54688	0.0320674	0.0371646	3.80369	0.739972
GDM0126_196	1B	124.9	10JAN	5.048	3.32136	0.0176332	3.21077	0.0296828	3.3234	0.0284877	4.8239	0.0402904	4.40305	0.0370671	4.7757	0.0326482	3.02445	0.0314622	3.54688	0.0320674	0.0371646	3.80369	0.739972
GDM0126_196	1B	124.9	10SAU	4.728	3.32136	0.0176332	3.21077	0.0296828	3.3234	0.0284877	4.8239	0.0402904	4.40305	0.0370671	4.7757	0.0326482	3.02445	0.0314622	3.54688	0.0320674	0.0371646	3.80369	0.739972
GDM0126_196	1B	124.9	BLUEs	4.575	3.32136	0.0176332	3.21077	0.0296828	3.3234	0.0284877	4.8239	0.0402904	4.40305	0.0370671	4.7757	0.0326482	3.02445	0.0314622	3.54688	0.0320674	0.0371646	3.80369	0.739972
WMC0631_163	1B	132.5	09AND	4.543	-2.19074	0.0067196	-1.94235	0.00907064	-2.18331	0.0177002	-2.21419	0.00446486	-1.29164	0.000420807	-1.93725	0.0029815	-1.69116	0.00125378	-1.9737	0.00614527	0.00402287	-1.92804	0.311572
WMC0631_163	1B	132.5	09SEL	5.034	-2.19074	0.0067196	-1.94235	0.00907064	-2.18331	0.0177002	-2.21419	0.00446486	-1.29164	0.000420807	-1.93725	0.0029815	-1.69116	0.00125378	-1.9737	0.00614527	0.00402287	-1.92804	0.311572
WMC0631_163	1B	132.5	09WOH	6.956	-2.19074	0.0067196	-1.94235	0.00907064	-2.18331	0.0177002	-2.21419	0.00446486	-1.29164	0.000420807	-1.93725	0.0029815	-1.69116	0.00125378	-1.9737	0.00614527	0.00402287	-1.92804	0.311572
WMC0631_163	1B	132.5	10SEL	4.248	-2.19074	0.0067196	-1.94235	0.00907064	-2.18331	0.0177002	-2.21419	0.00446486	-1.29164	0.000420807	-1.93725	0.0029815	-1.69116	0.00125378	-1.9737	0.00614527	0.00402287	-1.92804	0.311572
WMC0631_163	1B	132.5	10WOH	4.414	-2.19074	0.0067196	-1.94235	0.00907064	-2.18331	0.0177002	-2.21419	0.00446486	-1.29164	0.000420807	-1.93725	0.0029815	-1.69116	0.00125378	-1.9737	0.00614527	0.00402287	-1.92804	0.311572
WMC0631_163	1B	132.5	BLUEs	4.477	-2.19074	0.0067196	-1.94235	0.00907064	-2.18331	0.0177002	-2.21419	0.00446486	-1.29164	0.000420807	-1.93725	0.0029815	-1.69116	0.00125378	-1.9737	0.00614527	0.00402287	-1.92804	0.311572
CFA2147_268	1B	144.6	09SEL	4.503	-2.18046	0.00809726	-2.19435	0.0192311	-1.92131	0.0184371	-2.34784	0.00561474	-1.55263	0.000712692	-1.888	0.00525067	-1.67501	0.0108408	-2.50779	0.0166733	0.0100202	-2.03342	0.330528
CFA2147_268	1B	144.6	10WOH	4.847	-2.18046	0.00809726	-2.19435	0.0192311	-1.92131	0.0184371	-2.34784	0.00561474	-1.55263	0.000712692	-1.888	0.00525067	-1.67501	0.0108408	-2.50779	0.0166733	0.0100202	-2.03342	0.330528
CFA2147_309	1B	144.7	09SEL	4.659	2.23225	0.00764646	2.2256	0.0178288	1.96785	0.0178201	2.34521	0.00407713	1.5705	0.000411433	1.95949	0.00440127	1.76131	0.0113755	2.55769	0.0151194	0.0089166	2.07749	0.323178
CFA2147_309	1B	144.7	09WOH	4.053	2.23225	0.00764646	2.2256	0.0178288	1.96785	0.0178201	2.34521	0.00407713	1.5705	0.000411433	1.95949	0.00440127	1.76131	0.0113755	2.55769	0.0151194	0.0089166	2.07749	0.323178
CFA2147_309	1B	144.7	10WOH	5.067	2.23225	0.00764646	2.2256	0.0178288	1.96785	0.0178201	2.34521	0.00407713	1.5705	0.000411433	1.95949	0.00440127	1.76131	0.0113755	2.55769	0.0151194	0.0089166	2.07749	0.323178
GWM3166_167	1B	176.1	10SEL	4.113	-1.64209	0.00612225	-1.19536	0.00654729	-1.27376	0.0098076	-1.86797	0.0100887	-1.36647	0.00303302	-1.86895	0.0105878	-1.62312	0.0262869	-1.67607	0.0198012	0.00982624	-1.56422	0.258207
GWM3166_173	1B	176.2	10SEL	4.724	2.07834	0.00448372	1.52627	0.00490341	1.58448	0.0058927	2.15157	0.00512456	1.73395	0.00179196	2.1656	0.00923465	1.81986	0.013849	2.0241	0.00787559	0.00734169	1.88552	0.254272
GWM3166_173	1B	176.2	10WOH	4.52	2.07834	0.00448372	1.52627	0.00490341	1.58448	0.0058927	2.15157	0.00512456	1.73395	0.00179196	2.1656	0.00923465	1.81986	0.013849	2.0241	0.00787559	0.00734169	1.88552	0.254272
GWM3166_173	1B	176.2	BLUEs	4.273	2.07834	0.00448372	1.52627	0.00490341	1.58448	0.0058927	2.15157	0.00512456	1.73395	0.00179196	2.1656	0.00923465	1.81986	0.013849	2.0241	0.00787559	0.00734169	1.88552	0.254272
WMC0728_292	1B	180.3	10SEL	4.353	-1.65929	0.00732096	-1.24434	0.00843035	-1.29203	0.0114176	-1.96707	0.0141433	-1.45667	0.00536658	-1.94258	0.0128149	-1.69385	0.0313041	-1.67726	0.0212516	0.0127507	-1.61664	0.269935
WMC0728_298	1B	180.4	09AND	4.405	2.18397	0.00902656	1.63658	0.00850538	1.6287	0.00947674	2.24661	0.00891639	1.75716	0.00375175	2.24372	0.0126493	1.85117	0.0182884	2.10907	0.0126165	0.0121735	1.95712	0.267877
WMC0728_298	1B	180.4	10AND	4.126	2.18397	0.00902656	1.63658	0.00850538	1.6287	0.00947674	2.24661	0.00891639	1.75716	0.00375175	2.24372	0.0126493	1.85117	0.0182884	2.10907	0.0126165	0.0121735	1.95712	0.267877
WMC0728_298	1B	180.4	10SAU	4.209	2.18397	0.00902656	1.63658	0.00850538	1.6287	0.00947674	2.24661	0.00891639	1.75716	0.00375175	2.24372	0.0126493	1.85117	0.0182884	2.10907	0.0126165	0.0121735	1.95712	0.267877
WMC0728_298	1B	180.4	10SEL	4.963	2.18397	0.00902656	1.63658	0.00850538	1.6287	0.00947674	2.24661	0.00891639	1.75716	0.00375175	2.24372	0.0126493	1.85117	0.0182884	2.10907	0.0126165	0.0121735	1.95712	0.267877
WMC0728_298	1B	180.4	10WOH	4.941	2.18397	0.00902656	1.63658	0.00850538	1.6287	0.00947674	2.24661	0.00891639	1.75716	0.00375175	2.24372	0.0126493	1.85117	0.0182884	2.10907	0.0126165	0.0121735	1.95712	0.267877
WMC0728_298	1B	180.4	BLUEs	4.628	2.18397	0.00902656	1.63658	0.00850538	1.6287	0.00947674	2.24661	0.00891639	1.75716	0.00375175	2.24372	0.0126493	1.85117	0.0182884	2.10907	0.0126165	0.0121735	1.95712	0.267877
CFD0015_176	1D	22.1	10SEL	4.263	-1.74184	0.000733009	-1.64369	0.00770634	-1.28084	0.00234822	-2.06399	0.0112496	-1.45127	0.00328296	-1.90144	0.00578004	-1.642	0.0108475	-1.40953	0.000329354	0.00414951	-1.64182	0.260828
GWM0337_180	1D	61.2	09SEL	4.73	3.04758	0.0116582	2.80737	0.0206444	2.43541	0.0189041	4.11083	0.0275848	3.25888	0.0202533	4.20329	0.0254948	2.90286	0.0222646	2.92629	0.0178316	0.0231513	3.21156	0.628354
GWM0337_180	1D	61.2	09WOH	4.017	3.04758	0.0116582	2.80737	0.0206444	2.43541	0.0189041	4.11083	0.0275848	3.25888	0.0202533	4.20329	0.0254948	2.90286	0.0222646	2.92629	0.0178316	0.0231513	3.21156	0.628354
GWM0337_180	1D	61.2	10AND	6.031	3.04758	0.0116582	2.80737	0.0206444	2.43541	0.0189041	4.11083	0.0275848	3.25888	0.0202533	4.20329	0.0254948	2.90286	0.0222646	2.92629	0.0178316	0.0231513	3.21156	0.628354
GWM0337_180	1D	61.2	10JAN	4.858	3.04758	0.0116582	2.80737	0.0206444	2.43541	0.0189041	4.11083	0.0275848	3.25888	0.0202533	4.20329	0.0254948	2.90286	0.0222646	2.92629	0.0178316	0.0231513	3.21156	0.628354
GWM0337_180	1D	61.2	10SAU	6.227	3.04758	0.0116582	2.80737	0.0206444	2.43541	0.0189041	4.11083	0.0275848	3.25888	0.0202533	4.20329	0.0254948	2.90286	0.0222646	2.92629	0.0178316	0.0231513	3.21156	0.628354
GWM0337_180	1D	61.2	10SEL	5.332	3.04758	0.0116582	2.80737	0.0206444	2.43541	0.0189041	4.11083	0.0275848	3.25888	0.0202533	4.20329	0.0254948	2.90286	0.0222646	2.92629	0.0178316	0.0231513	3.21156	0.628354
GWM0337_180	1D	61.2	10WOH	4.214	3.04758	0.0116582	2.80737	0.0206444	2.43541	0.0189041	4.11083	0.0275848	3.25888	0.0202533	4.20329	0.0254948	2.90286	0.0222646	2.92629	0.0178316	0.0231513	3.21156	0.628354
GWM0337_180	1D	61.2	BLUEs	5.407	3.04758	0.0116582	2.80737	0.0206444	2.43541	0.0189041	4.11083	0.0275848	3.25888	0.0202533	4.20329	0.0254948	2.90286	0.0222646	2.92629	0.0178316	0.0231513	3.21156	0.628354
GWM4780a_null	1D	88.6	09SEL	4.533	-1.75696	0.0104251	-1.72657	0.0158734	-1.37741	0.00950341	-2.25936	0.028314	-1.96362	0.0301576	-1.78975	0.0110821	-1.72633	0.0199268	-1.71099	0.0118484	0.019719	-1.78887	0.249592
GWM4780a_null	1D	88.6	10AND	4.687	-1.75696	0.0104251	-1.72657	0.0158734	-1.37741	0.00950341	-2.25936	0.028314	-1.96362	0.0301576	-1.78975	0.0110821	-1.72633	0.0199268	-1.71099	0.0118484	0.019719	-1.78887	0.249592
GWM4780a_null	1D	88.6	10JAN	4.535	-1.75696	0.0104251	-1.72657	0.0158734	-1.37741	0.00950341	-2.25936	0.028314	-1.96362	0.0301576	-1.78975	0.0110821	-1.72633	0.0199268	-1.71099	0.0118484	0.019719	-1.78887	0.249592
GWM4780a_null	1D	88.6	10SEL	4.853	-1.75696	0.0104251	-1.72657	0.0158734	-1.37741	0.00950341	-2.25936	0.028314	-1.96362	0.0301576	-1.78975	0.0110821	-1.72633	0.0199268	-1.71099	0.0118484	0.019719	-1.78887	0.249592
GWM4780a_null	1D	88.6	BLUEs	4.429	-1.75696	0.0104251	-1.72657	0.0158734	-1.37741	0.00950341	-2.25936	0.028314	-1.96362	0.0301576	-1.78975	0.0110821	-1.72633	0.0199268	-1.71099	0.0118484	0.019719	-1.78887	0.249592
GWM4780a_97	1D	88.7	09SEL	4.533	1.75696	0.0104251	1.72657	0.0158734	1.37741	0.00950341	2.25936	0.028314	1.96362	0.0301576	1.78975	0.0110821	1.72633	0.0199268	1.71099	0.0118484	0.019719	1.78887	0.249592
GWM4780a_97	1D	88.7	10AND	4.687	1.75696	0.0104251	1.72657	0.0158734	1.37741	0.00950341	2.25936	0.028314	1.96362	0.0301576	1.78975	0.0110821	1.72633	0.0199268	1.71099	0.0118484	0.019719	1.78887	0.249592
GWM4780a_97	1D	88.7	10JAN	4.535	1.75696	0.0104251	1.72657	0.0158734	1.37741	0.00950341	2.25936	0.028314	1.96362	0.0301576	1.78975	0.0110821	1.72633	0.0199268	1.71099	0.0118484	0.019719	1.78887	0.249592
GWM4780a_97	1D	88.7	10SEL	4.853	1.75696	0.0104251	1.72657	0.0158734	1.37741	0.00950341	2.25936	0.028314	1.96362	0.0301576	1.78975	0.0110821	1.72633	0.0199268	1.71099	0.0118484	0.019719	1.78887	0.249592
GWM4780a_97	1D	88.7	BLUEs	4.429	1.75696	0.0104251	1.72657	0.0158734	1.37741	0.00950341	2.25936	0.028314	1.96362	0.0301576	1.78975	0.0110821	1.72633	0.0199268	1.71099	0.0118484	0.019719	1.78887	0.249592
GWM4780b_140	1D	89.1	10AND	4.607	-2.75122	0.00629143	-1.98917	0.0035488	-2.3173	0.00602377	-3.4651	0.0160338	-2.75556	0.00660707	-2.93482	0.00911985	-2.44529	0.00631532	-2.70583	0.00973992	0.0083285	-2.67054	0.440119
GWM4780b_140	1D	89.1	10SEL	4.082	-2.75122	0.00629143	-1.98917	0.0035488	-2.3173	0.00602377	-3.4651	0.0160338	-2.75556	0.00660707	-2.93482	0.00911985	-2.44529	0.00631532	-2.70583	0.00973992	0.0083285	-2.67054	0.440119
GWM4780b_140	1D	89.1	BLUEs	4.098	-2.75122	0.00629143	-1.98917	0.0035488	-2.3173	0.00602377	-3.4651	0.0160338	-2.75556	0.00660707	-2.93482	0.00911985	-2.44529	0.00631532	-2.70583	0.00973992	0.0083285	-2.67054	0.440119
GWM4780b_142	1D	89.2	10AND	4.809	2.6387	0.00602119	1.97207	0.00406076	2.22598	0.00528518	3.4372	0.019496	2.91077	0.0113421	2.95548	0.0112144	2.50159	0.00860015	2.63666	0.0109708	0.00997276	2.65981	0.453864
GWM4780b_142	1D	89.2	10JAN	4.39	2.6387	0.00602119	1.97207	0.00406076	2.22598	0.00528518	3.4372	0.019496	2.91077	0.0113421	2.95548	0.0112144	2.50159	0.00860015	2.63666	0.0109708	0.00997276	2.65981	0.453864
GWM4780b_142	1D	89.2	10SEL	4.509	2.6387	0.00602119	1.97207	0.00406076	2.22598	0.00528518	3.4372	0.019496	2.91077	0.0113421	2.95548	0.0112144	2.50159	0.00860015	2.63666	0.0109708	0.00997276	2.65981	0.453864
GWM4780b_142	1D	89.2	BLUEs	4.297	2.6387	0.00602119	1.97207	0.00406076	2.22598	0.00528518	3.4372	0.019496	2.91077	0.0113421	2.95548	0.0112144	2.50159	0.00860015	2.63666	0.0109708	0.00997276	2.65981	0.453864
GWM4795_195	1D	130.8	09AND	4.736	-2.86292	0.00992426	-2.57358	0.0184393	-2.39489	0.0154822	-3.0109	0.018675	-3.10838	0.0312125	-2.81952	0.00987173	-2.12879	0.00842081	-2.54232	0.0200808	0.0164238	-2.68016	0.32979
GWM4795_195	1D	130.8	09SEL	5.412	-2.86292	0.00992426	-2.57358	0.0184393	-2.39489	0.0154822	-3.0109	0.018675	-3.10838	0.0312125	-2.81952	0.00987173	-2.12879	0.00842081	-2.54232	0.0200808	0.0164238	-2.68016	0.32979
GWM4795_195	1D	130.8	09WOH	5.172	-2.86292	0.00992426	-2.57358	0.0184393	-2.39489	0.0154822	-3.0109	0.018675	-3.10838	0.0312125	-2.81952	0.00987173	-2.12879	0.00842081	-2.54232	0.0200808	0.0164238	-2.68016	0.32979
GWM4795_195	1D	130.8	10AND	4.429	-2.86292	0.00992426	-2.57358	0.0184393	-2.39489	0.0154822	-3.0109	0.018675	-3.10838	0.0312125	-2.81952	0.00987173	-2.12879	0.00842081	-2.54232	0.0200808	0.0164238	-2.68016	0.32979
GWM4795_195	1D	130.8	10JAN	5.796	-2.86292	0.00992426	-2.57358	0.0184393	-2.39489	0.0154822	-3.0109	0.018675	-3.10838	0.0312125	-2.81952	0.00987173	-2.12879	0.00842081	-2.54232	0.0200808	0.0164238	-2.68016	0.32979
GWM4795_195	1D	130.8	10SEL	4.045	-2.86292	0.00992426	-2.57358	0.0184393	-2.39489	0.0154822	-3.0109	0.018675	-3.10838	0.0312125	-2.81952	0.00987173	-2.12879	0.00842081	-2.54232	0.0200808	0.0164238	-2.68016	0.32979
GWM4795_195	1D	130.8	10WOH	4.593	-2.86292	0.00992426	-2.57358	0.0184393	-2.39489	0.0154822	-3.0109	0.018675	-3.10838	0.0312125	-2.81952	0.00987173	-2.12879	0.00842081	-2.54232	0.0200808	0.0164238	-2.68016	0.32979
GWM4795_195	1D	130.8	BLUEs	5.221	-2.86292	0.00992426	-2.57358	0.0184393	-2.39489	0.0154822	-3.0109	0.018675	-3.10838	0.0312125	-2.81952	0.00987173	-2.12879	0.00842081	-2.54232	0.0200808	0.0164238	-2.68016	0.32979
GWM1012_119	1D	152.4	09AND	4.631	3.30906	0.0269773	2.17174	0.0137467	2.08485	0.0107752	3.31608	0.0261756	2.0678	0.00506122	3.49039	0.0268359	2.32261	0.0189875	2.79224	0.0224881	0.0217076	2.69434	0.607458
GWM1012_119	1D	152.4	10AND	4.048	3.30906	0.0269773	2.17174	0.0137467	2.08485	0.0107752	3.31608	0.0261756	2.0678	0.00506122	3.49039	0.0268359	2.32261	0.0189875	2.79224	0.0224881	0.0217076	2.69434	0.607458
GWM1012_119	1D	152.4	10SAU	4.574	3.30906	0.0269773	2.17174	0.0137467	2.08485	0.0107752	3.31608	0.0261756	2.0678	0.00506122	3.49039	0.0268359	2.32261	0.0189875	2.79224	0.0224881	0.0217076	2.69434	0.607458
GWM1012_119	1D	152.4	BLUEs	4.014	3.30906	0.0269773	2.17174	0.0137467	2.08485	0.0107752	3.31608	0.0261756	2.0678	0.00506122	3.49039	0.0268359	2.32261	0.0189875	2.79224	0.0224881	0.0217076	2.69434	0.607458
GWM4442b_141	1D	180.1	09AND	4.484	-1.9848	0.0326942	-1.61265	0.0238739	-1.55927	0.0377276	-1.70342	0.0240027	-1.23222	0.00918668	-1.67959	0.0161751	-1.31711	0.00956949	-1.62481	0.0173887	0.0253578	-1.58923	0.233574
GWM4442b_141	1D	180.1	09SEL	4.319	-1.9848	0.0326942	-1.61265	0.0238739	-1.55927	0.0377276	-1.70342	0.0240027	-1.23222	0.00918668	-1.67959	0.0161751	-1.31711	0.00956949	-1.62481	0.0173887	0.0253578	-1.58923	0.233574
GWM4442b_141	1D	180.1	09WOH	4.424	-1.9848	0.0326942	-1.61265	0.0238739	-1.55927	0.0377276	-1.70342	0.0240027	-1.23222	0.00918668	-1.67959	0.0161751	-1.31711	0.00956949	-1.62481	0.0173887	0.0253578	-1.58923	0.233574
GWM4442b_145	1D	180.3	09AND	4.327	2.28261	0.0105791	1.78314	0.00868531	1.88256	0.0154933	2.29791	0.00901947	1.68506	0.00521044	2.08881	0.00331013	1.70336	0.00259565	2.01041	0.00552312	0.00870557	1.96673	0.243713
GWM4442b_145	1D	180.3	09WOH	4.669	2.28261	0.0105791	1.78314	0.00868531	1.88256	0.0154933	2.29791	0.00901947	1.68506	0.00521044	2.08881	0.00331013	1.70336	0.00259565	2.01041	0.00552312	0.00870557	1.96673	0.243713
GWM4442b_145	1D	180.3	10WOH	4.085	2.28261	0.0105791	1.78314	0.00868531	1.88256	0.0154933	2.29791	0.00901947	1.68506	0.00521044	2.08881	0.00331013	1.70336	0.00259565	2.01041	0.00552312	0.00870557	1.96673	0.243713
GWM4442b_145	1D	180.3	BLUEs	4.207	2.28261	0.0105791	1.78314	0.00868531	1.88256	0.0154933	2.29791	0.00901947	1.68506	0.00521044	2.08881	0.00331013	1.70336	0.00259565	2.01041	0.00552312	0.00870557	1.96673	0.243713
CFD0282_191	1D	192.5	09AND	9.533	3.0907	0.0206507	2.38739	0.0152072	2.15605	0.0049075	3.14229	0.0170929	2.53781	0.0190089	2.76619	0.00974929	2.41867	0.0143763	2.74639	0.0136795	0.014207	2.65569	0.346028
CFD0282_191	1D	192.5	09SEL	8.122	3.0907	0.0206507	2.38739	0.0152072	2.15605	0.0049075	3.14229	0.0170929	2.53781	0.0190089	2.76619	0.00974929	2.41867	0.0143763	2.74639	0.0136795	0.014207	2.65569	0.346028
CFD0282_191	1D	192.5	09WOH	7.36	3.0907	0.0206507	2.38739	0.0152072	2.15605	0.0049075	3.14229	0.0170929	2.53781	0.0190089	2.76619	0.00974929	2.41867	0.0143763	2.74639	0.0136795	0.014207	2.65569	0.346028
CFD0282_191	1D	192.5	10AND	8.533	3.0907	0.0206507	2.38739	0.0152072	2.15605	0.0049075	3.14229	0.0170929	2.53781	0.0190089	2.76619	0.00974929	2.41867	0.0143763	2.74639	0.0136795	0.014207	2.65569	0.346028
CFD0282_191	1D	192.5	10JAN	7.116	3.0907	0.0206507	2.38739	0.0152072	2.15605	0.0049075	3.14229	0.0170929	2.53781	0.0190089	2.76619	0.00974929	2.41867	0.0143763	2.74639	0.0136795	0.014207	2.65569	0.346028
CFD0282_191	1D	192.5	10SAU	6.788	3.0907	0.0206507	2.38739	0.0152072	2.15605	0.0049075	3.14229	0.0170929	2.53781	0.0190089	2.76619	0.00974929	2.41867	0.0143763	2.74639	0.0136795	0.014207	2.65569	0.346028
CFD0282_191	1D	192.5	10SEL	9.026	3.0907	0.0206507	2.38739	0.0152072	2.15605	0.0049075	3.14229	0.0170929	2.53781	0.0190089	2.76619	0.00974929	2.41867	0.0143763	2.74639	0.0136795	0.014207	2.65569	0.346028
CFD0282_191	1D	192.5	10WOH	8.92	3.0907	0.0206507	2.38739	0.0152072	2.15605	0.0049075	3.14229	0.0170929	2.53781	0.0190089	2.76619	0.00974929	2.41867	0.0143763	2.74639	0.0136795	0.014207	2.65569	0.346028
CFD0282_191	1D	192.5	BLUEs	9.185	3.0907	0.0206507	2.38739	0.0152072	2.15605	0.0049075	3.14229	0.0170929	2.53781	0.0190089	2.76619	0.00974929	2.41867	0.0143763	2.74639	0.0136795	0.014207	2.65569	0.346028
CFD0282_193	1D	192.6	09AND	6.166	-2.55538	0.01008	-2.08329	0.0108486	-1.77293	0.00201937	-2.56614	0.00877656	-2.10048	0.00824534	-2.20454	0.00175901	-1.96917	0.00573059	-2.22044	0.00657712	0.00595219	-2.18404	0.272017
CFD0282_193	1D	192.6	09SEL	5.855	-2.55538	0.01008	-2.08329	0.0108486	-1.77293	0.00201937	-2.56614	0.00877656	-2.10048	0.00824534	-2.20454	0.00175901	-1.96917	0.00573059	-2.22044	0.00657712	0.00595219	-2.18404	0.272017
CFD0282_193	1D	192.6	09WOH	4.782	-2.55538	0.01008	-2.08329	0.0108486	-1.77293	0.00201937	-2.56614	0.00877656	-2.10048	0.00824534	-2.20454	0.00175901	-1.96917	0.00573059	-2.22044	0.00657712	0.00595219	-2.18404	0.272017
CFD0282_193	1D	192.6	10AND	5.41	-2.55538	0.01008	-2.08329	0.0108486	-1.77293	0.00201937	-2.56614	0.00877656	-2.10048	0.00824534	-2.20454	0.00175901	-1.96917	0.00573059	-2.22044	0.00657712	0.00595219	-2.18404	0.272017
CFD0282_193	1D	192.6	10JAN	4.687	-2.55538	0.01008	-2.08329	0.0108486	-1.77293	0.00201937	-2.56614	0.00877656	-2.10048	0.00824534	-2.20454	0.00175901	-1.96917	0.00573059	-2.22044	0.00657712	0.00595219	-2.18404	0.272017
CFD0282_193	1D	192.6	10SAU	4.195	-2.55538	0.01008	-2.08329	0.0108486	-1.77293	0.00201937	-2.56614	0.00877656	-2.10048	0.00824534	-2.20454	0.00175901	-1.96917	0.00573059	-2.22044	0.00657712	0.00595219	-2.18404	0.272017
CFD0282_193	1D	192.6	10SEL	5.681	-2.55538	0.01008	-2.08329	0.0108486	-1.77293	0.00201937	-2.56614	0.00877656	-2.10048	0.00824534	-2.20454	0.00175901	-1.96917	0.00573059	-2.22044	0.00657712	0.00595219	-2.18404	0.272017
CFD0282_193	1D	192.6	10WOH	5.529	-2.55538	0.01008	-2.08329	0.0108486	-1.77293	0.00201937	-2.56614	0.00877656	-2.10048	0.00824534	-2.20454	0.00175901	-1.96917	0.00573059	-2.22044	0.00657712	0.00595219	-2.18404	0.272017
CFD0282_193	1D	192.6	BLUEs	5.928	-2.55538	0.01008	-2.08329	0.0108486	-1.77293	0.00201937	-2.56614	0.00877656	-2.10048	0.00824534	-2.20454	0.00175901	-1.96917	0.00573059	-2.22044	0.00657712	0.00595219	-2.18404	0.272017
GWM4695_147	1D	196.3	10AND	4.54	-3.76111	0.0041313	-2.7217	0.00051643	-2.3517	8.81673e-05	-4.46082	0.00688626	-3.57481	0.0034884	-3.11463	2.43445e-05	-2.72707	0.0021262	-3.14052	0.00192547	0.00121785	-3.23155	0.678224
GWM4695_149	1D	196.4	10AND	4.954	3.75883	0.00442879	2.66549	0.000172843	2.41488	0.000137402	4.56854	0.00778758	3.65643	0.00374707	3.03912	3.21002e-06	2.75052	0.00219114	3.17689	0.00180835	0.00124291	3.25384	0.707197
GWM4695_149	1D	196.4	10JAN	4.045	3.75883	0.00442879	2.66549	0.000172843	2.41488	0.000137402	4.56854	0.00778758	3.65643	0.00374707	3.03912	3.21002e-06	2.75052	0.00219114	3.17689	0.00180835	0.00124291	3.25384	0.707197
GWM1053_134	2A	0.2	09SEL	4.285	3.8655	0.000723681	3.5196	0.000735624	3.68952	0.00373784	3.83009	0.000212378	4.38871	0.00315736	3.61513	5.7876e-05	3.19926	0.0028744	4.10251	0.00208068	0.000743053	3.77629	0.363452
GWM1053_134	2A	0.2	09WOH	5.016	3.8655	0.000723681	3.5196	0.000735624	3.68952	0.00373784	3.83009	0.000212378	4.38871	0.00315736	3.61513	5.7876e-05	3.19926	0.0028744	4.10251	0.00208068	0.000743053	3.77629	0.363452
GWM1053_134	2A	0.2	10JAN	4.888	3.8655	0.000723681	3.5196	0.000735624	3.68952	0.00373784	3.83009	0.000212378	4.38871	0.00315736	3.61513	5.7876e-05	3.19926	0.0028744	4.10251	0.00208068	0.000743053	3.77629	0.363452
GWM1053_134	2A	0.2	10WOH	4.768	3.8655	0.000723681	3.5196	0.000735624	3.68952	0.00373784	3.83009	0.000212378	4.38871	0.00315736	3.61513	5.7876e-05	3.19926	0.0028744	4.10251	0.00208068	0.000743053	3.77629	0.363452
GWM1053_134	2A	0.2	BLUEs	4.395	3.8655	0.000723681	3.5196	0.000735624	3.68952	0.00373784	3.83009	0.000212378	4.38871	0.00315736	3.61513	5.7876e-05	3.19926	0.0028744	4.10251	0.00208068	0.000743053	3.77629	0.363452
GWM0830_null	2A	15.4	09SEL	4.021	-1.55572	0.00619553	-1.66605	0.0151523	-1.2419	0.00741647	-2.14319	0.0272842	-1.78316	0.02605	-1.75611	0.00964959	-1.56028	0.0184816	-1.60473	0.0115161	0.0159541	-1.66389	0.255363
GWM0830_null	2A	15.4	10AND	4.03	-1.55572	0.00619553	-1.66605	0.0151523	-1.2419	0.00741647	-2.14319	0.0272842	-1.78316	0.02605	-1.75611	0.00964959	-1.56028	0.0184816	-1.60473	0.0115161	0.0159541	-1.66389	0.255363
BARC0124a_null	2A	21	09AND	5.091	-2.09221	0.0325875	-1.83224	0.0306904	-1.46703	0.0247515	-2.1462	0.0361962	-1.85746	0.0290156	-1.74673	0.012981	-1.60631	0.0246268	-1.77436	0.0291456	0.0299356	-1.81532	0.226649
BARC0124a_null	2A	21	09SEL	5.607	-2.09221	0.0325875	-1.83224	0.0306904	-1.46703	0.0247515	-2.1462	0.0361962	-1.85746	0.0290156	-1.74673	0.012981	-1.60631	0.0246268	-1.77436	0.0291456	0.0299356	-1.81532	0.226649
BARC0124a_null	2A	21	09WOH	4.07	-2.09221	0.0325875	-1.83224	0.0306904	-1.46703	0.0247515	-2.1462	0.0361962	-1.85746	0.0290156	-1.74673	0.012981	-1.60631	0.0246268	-1.77436	0.0291456	0.0299356	-1.81532	0.226649
BARC0124a_null	2A	21	10AND	4.737	-2.09221	0.0325875	-1.83224	0.0306904	-1.46703	0.0247515	-2.1462	0.0361962	-1.85746	0.0290156	-1.74673	0.012981	-1.60631	0.0246268	-1.77436	0.0291456	0.0299356	-1.81532	0.226649
BARC0124a_null	2A	21	10JAN	4.523	-2.09221	0.0325875	-1.83224	0.0306904	-1.46703	0.0247515	-2.1462	0.0361962	-1.85746	0.0290156	-1.74673	0.012981	-1.60631	0.0246268	-1.77436	0.0291456	0.0299356	-1.81532	0.226649
BARC0124a_null	2A	21	10SEL	4.72	-2.09221	0.0325875	-1.83224	0.0306904	-1.46703	0.0247515	-2.1462	0.0361962	-1.85746	0.0290156	-1.74673	0.012981	-1.60631	0.0246268	-1.77436	0.0291456	0.0299356	-1.81532	0.226649
BARC0124a_null	2A	21	10WOH	4.474	-2.09221	0.0325875	-1.83224	0.0306904	-1.46703	0.0247515	-2.1462	0.0361962	-1.85746	0.0290156	-1.74673	0.012981	-1.60631	0.0246268	-1.77436	0.0291456	0.0299356	-1.81532	0.226649
BARC0124a_null	2A	21	BLUEs	4.95	-2.09221	0.0325875	-1.83224	0.0306904	-1.46703	0.0247515	-2.1462	0.0361962	-1.85746	0.0290156	-1.74673	0.012981	-1.60631	0.0246268	-1.77436	0.0291456	0.0299356	-1.81532	0.226649
BARC0124a_235	2A	21.2	09AND	5.877	2.27892	0.0299123	1.93487	0.0276171	1.60724	0.0244954	2.37084	0.0374224	1.88242	0.0226489	1.97044	0.0121645	1.78675	0.025483	1.91133	0.0236646	0.0272292	1.96785	0.248882
BARC0124a_235	2A	21.2	09SEL	6.101	2.27892	0.0299123	1.93487	0.0276171	1.60724	0.0244954	2.37084	0.0374224	1.88242	0.0226489	1.97044	0.0121645	1.78675	0.025483	1.91133	0.0236646	0.0272292	1.96785	0.248882
BARC0124a_235	2A	21.2	09WOH	4.726	2.27892	0.0299123	1.93487	0.0276171	1.60724	0.0244954	2.37084	0.0374224	1.88242	0.0226489	1.97044	0.0121645	1.78675	0.025483	1.91133	0.0236646	0.0272292	1.96785	0.248882
BARC0124a_235	2A	21.2	10AND	5.601	2.27892	0.0299123	1.93487	0.0276171	1.60724	0.0244954	2.37084	0.0374224	1.88242	0.0226489	1.97044	0.0121645	1.78675	0.025483	1.91133	0.0236646	0.0272292	1.96785	0.248882
BARC0124a_235	2A	21.2	10JAN	4.554	2.27892	0.0299123	1.93487	0.0276171	1.60724	0.0244954	2.37084	0.0374224	1.88242	0.0226489	1.97044	0.0121645	1.78675	0.025483	1.91133	0.0236646	0.0272292	1.96785	0.248882
BARC0124a_235	2A	21.2	10SAU	4.005	2.27892	0.0299123	1.93487	0.0276171	1.60724	0.0244954	2.37084	0.0374224	1.88242	0.0226489	1.97044	0.0121645	1.78675	0.025483	1.91133	0.0236646	0.0272292	1.96785	0.248882
BARC0124a_235	2A	21.2	10SEL	5.659	2.27892	0.0299123	1.93487	0.0276171	1.60724	0.0244954	2.37084	0.0374224	1.88242	0.0226489	1.97044	0.0121645	1.78675	0.025483	1.91133	0.0236646	0.0272292	1.96785	0.248882
BARC0124a_235	2A	21.2	10WOH	5.038	2.27892	0.0299123	1.93487	0.0276171	1.60724	0.0244954	2.37084	0.0374224	1.88242	0.0226489	1.97044	0.0121645	1.78675	0.025483	1.91133	0.0236646	0.0272292	1.96785	0.248882
BARC0124a_235	2A	21.2	BLUEs	5.676	2.27892	0.0299123	1.93487	0.0276171	1.60724	0.0244954	2.37084	0.0374224	1.88242	0.0226489	1.97044	0.0121645	1.78675	0.025483	1.91133	0.0236646	0.0272292	1.96785	0.248882
GWM0636_106	2A	37.3	09AND	4.226	-2.09498	0.0102127	-1.98794	0.0176817	-1.74666	0.0122811	-2.85872	0.0386616	-2.33954	0.0351229	-2.10178	0.0111586	-1.9403	0.0203784	-2.1524	0.0173859	0.0216956	-2.15279	0.333043
GWM0636_106	2A	37.3	09SEL	5.34	-2.09498	0.0102127	-1.98794	0.0176817	-1.74666	0.0122811	-2.85872	0.0386616	-2.33954	0.0351229	-2.10178	0.0111586	-1.9403	0.0203784	-2.1524	0.0173859	0.0216956	-2.15279	0.333043
GWM0636_106	2A	37.3	09WOH	4.606	-2.09498	0.0102127	-1.98794	0.0176817	-1.74666	0.0122811	-2.85872	0.0386616	-2.33954	0.0351229	-2.10178	0.0111586	-1.9403	0.0203784	-2.1524	0.0173859	0.0216956	-2.15279	0.333043
GWM0636_106	2A	37.3	10AND	6.474	-2.09498	0.0102127	-1.98794	0.0176817	-1.74666	0.0122811	-2.85872	0.0386616	-2.33954	0.0351229	-2.10178	0.0111586	-1.9403	0.0203784	-2.1524	0.0173859	0.0216956	-2.15279	0.333043
GWM0636_106	2A	37.3	10JAN	5.522	-2.09498	0.0102127	-1.98794	0.0176817	-1.74666	0.0122811	-2.85872	0.0386616	-2.33954	0.0351229	-2.10178	0.0111586	-1.9403	0.0203784	-2.1524	0.0173859	0.0216956	-2.15279	0.333043
GWM0636_106	2A	37.3	10SEL	5.577	-2.09498	0.0102127	-1.98794	0.0176817	-1.74666	0.0122811	-2.85872	0.0386616	-2.33954	0.0351229	-2.10178	0.0111586	-1.9403	0.0203784	-2.1524	0.0173859	0.0216956	-2.15279	0.333043
GWM0636_106	2A	37.3	10WOH	5.249	-2.09498	0.0102127	-1.98794	0.0176817	-1.74666	0.0122811	-2.85872	0.0386616	-2.33954	0.0351229	-2.10178	0.0111586	-1.9403	0.0203784	-2.1524	0.0173859	0.0216956	-2.15279	0.333043
GWM0636_106	2A	37.3	BLUEs	5.592	-2.09498	0.0102127	-1.98794	0.0176817	-1.74666	0.0122811	-2.85872	0.0386616	-2.33954	0.0351229	-2.10178	0.0111586	-1.9403	0.0203784	-2.1524	0.0173859	0.0216956	-2.15279	0.333043
GWM0636_110	2A	37.4	09AND	5.408	2.28946	0.0169698	2.12757	0.0185243	1.62495	0.0111333	2.22299	0.0147118	1.68776	0.00954394	1.88379	0.00407543	1.85439	0.0165927	2.13899	0.0171158	0.0133054	1.97874	0.250243
GWM0636_110	2A	37.4	09SEL	6.64	2.28946	0.0169698	2.12757	0.0185243	1.62495	0.0111333	2.22299	0.0147118	1.68776	0.00954394	1.88379	0.00407543	1.85439	0.0165927	2.13899	0.0171158	0.0133054	1.97874	0.250243
GWM0636_110	2A	37.4	09WOH	4.377	2.28946	0.0169698	2.12757	0.0185243	1.62495	0.0111333	2.22299	0.0147118	1.68776	0.00954394	1.88379	0.00407543	1.85439	0.0165927	2.13899	0.0171158	0.0133054	1.97874	0.250243
GWM0636_110	2A	37.4	10AND	4.386	2.28946	0.0169698	2.12757	0.0185243	1.62495	0.0111333	2.22299	0.0147118	1.68776	0.00954394	1.88379	0.00407543	1.85439	0.0165927	2.13899	0.0171158	0.0133054	1.97874	0.250243
GWM0636_110	2A	37.4	10SEL	5.567	2.28946	0.0169698	2.12757	0.0185243	1.62495	0.0111333	2.22299	0.0147118	1.68776	0.00954394	1.88379	0.00407543	1.85439	0.0165927	2.13899	0.0171158	0.0133054	1.97874	0.250243
GWM0636_110	2A	37.4	10WOH	5.664	2.28946	0.0169698	2.12757	0.0185243	1.62495	0.0111333	2.22299	0.0147118	1.68776	0.00954394	1.88379	0.00407543	1.85439	0.0165927	2.13899	0.0171158	0.0133054	1.97874	0.250243
GWM0636_110	2A	37.4	BLUEs	5.103	2.28946	0.0169698	2.12757	0.0185243	1.62495	0.0111333	2.22299	0.0147118	1.68776	0.00954394	1.88379	0.00407543	1.85439	0.0165927	2.13899	0.0171158	0.0133054	1.97874	0.250243
GWM0359_215	2A	52.4	09AND	6.521	-2.4104	0.0288403	-2.02881	0.0261497	-2.04761	0.0419704	-2.63382	0.0384291	-1.95195	0.0208574	-2.17846	0.0126016	-2.05985	0.0387734	-2.08453	0.0197904	0.0308073	-2.17443	0.231371
GWM0359_215	2A	52.4	09SEL	6.483	-2.4104	0.0288403	-2.02881	0.0261497	-2.04761	0.0419704	-2.63382	0.0384291	-1.95195	0.0208574	-2.17846	0.0126016	-2.05985	0.0387734	-2.08453	0.0197904	0.0308073	-2.17443	0.231371
GWM0359_215	2A	52.4	09WOH	7.406	-2.4104	0.0288403	-2.02881	0.0261497	-2.04761	0.0419704	-2.63382	0.0384291	-1.95195	0.0208574	-2.17846	0.0126016	-2.05985	0.0387734	-2.08453	0.0197904	0.0308073	-2.17443	0.231371
GWM0359_215	2A	52.4	10AND	6.869	-2.4104	0.0288403	-2.02881	0.0261497	-2.04761	0.0419704	-2.63382	0.0384291	-1.95195	0.0208574	-2.17846	0.0126016	-2.05985	0.0387734	-2.08453	0.0197904	0.0308073	-2.17443	0.231371
GWM0359_215	2A	52.4	10JAN	4.731	-2.4104	0.0288403	-2.02881	0.0261497	-2.04761	0.0419704	-2.63382	0.0384291	-1.95195	0.0208574	-2.17846	0.0126016	-2.05985	0.0387734	-2.08453	0.0197904	0.0308073	-2.17443	0.231371
GWM0359_215	2A	52.4	10SAU	4.829	-2.4104	0.0288403	-2.02881	0.0261497	-2.04761	0.0419704	-2.63382	0.0384291	-1.95195	0.0208574	-2.17846	0.0126016	-2.05985	0.0387734	-2.08453	0.0197904	0.0308073	-2.17443	0.231371
GWM0359_215	2A	52.4	10SEL	7.25	-2.4104	0.0288403	-2.02881	0.0261497	-2.04761	0.0419704	-2.63382	0.0384291	-1.95195	0.0208574	-2.17846	0.0126016	-2.05985	0.0387734	-2.08453	0.0197904	0.0308073	-2.17443	0.231371
GWM0359_215	2A	52.4	10WOH	5.802	-2.4104	0.0288403	-2.02881	0.0261497	-2.04761	0.0419704	-2.63382	0.0384291	-1.95195	0.0208574	-2.17846	0.0126016	-2.05985	0.0387734	-2.08453	0.0197904	0.0308073	-2.17443	0.231371
GWM0359_215	2A	52.4	BLUEs	6.829	-2.4104	0.0288403	-2.02881	0.0261497	-2.04761	0.0419704	-2.63382	0.0384291	-1.95195	0.0208574	-2.17846	0.0126016	-2.05985	0.0387734	-2.08453	0.0197904	0.0308073	-2.17443	0.231371
GWM0359_217	2A	52.5	09AND	5.235	2.23807	0.0219292	1.90727	0.0233269	1.93449	0.0362426	2.30691	0.027258	1.66707	0.0132629	1.99735	0.0105531	1.95872	0.0310197	2.02444	0.0205806	0.0242879	2.00429	0.198841
GWM0359_217	2A	52.5	09SEL	5.326	2.23807	0.0219292	1.90727	0.0233269	1.93449	0.0362426	2.30691	0.027258	1.66707	0.0132629	1.99735	0.0105531	1.95872	0.0310197	2.02444	0.0205806	0.0242879	2.00429	0.198841
GWM0359_217	2A	52.5	09WOH	6.121	2.23807	0.0219292	1.90727	0.0233269	1.93449	0.0362426	2.30691	0.027258	1.66707	0.0132629	1.99735	0.0105531	1.95872	0.0310197	2.02444	0.0205806	0.0242879	2.00429	0.198841
GWM0359_217	2A	52.5	10AND	4.929	2.23807	0.0219292	1.90727	0.0233269	1.93449	0.0362426	2.30691	0.027258	1.66707	0.0132629	1.99735	0.0105531	1.95872	0.0310197	2.02444	0.0205806	0.0242879	2.00429	0.198841
GWM0359_217	2A	52.5	10SEL	6.069	2.23807	0.0219292	1.90727	0.0233269	1.93449	0.0362426	2.30691	0.027258	1.66707	0.0132629	1.99735	0.0105531	1.95872	0.0310197	2.02444	0.0205806	0.0242879	2.00429	0.198841
GWM0359_217	2A	52.5	10WOH	5.08	2.23807	0.0219292	1.90727	0.0233269	1.93449	0.0362426	2.30691	0.027258	1.66707	0.0132629	1.99735	0.0105531	1.95872	0.0310197	2.02444	0.0205806	0.0242879	2.00429	0.198841
GWM0359_217	2A	52.5	BLUEs	5.379	2.23807	0.0219292	1.90727	0.0233269	1.93449	0.0362426	2.30691	0.027258	1.66707	0.0132629	1.99735	0.0105531	1.95872	0.0310197	2.02444	0.0205806	0.0242879	2.00429	0.198841
WMC0177_206	2A	69.1	09AND	6.047	2.49838	0.00570952	2.39146	0.017431	1.85201	0.00631125	2.68886	0.0132093	1.91768	0.00425345	2.3632	0.00358759	1.99251	0.00754319	2.48239	0.0116882	0.00776847	2.27331	0.309816
WMC0177_206	2A	69.1	09SEL	7.787	2.49838	0.00570952	2.39146	0.017431	1.85201	0.00631125	2.68886	0.0132093	1.91768	0.00425345	2.3632	0.00358759	1.99251	0.00754319	2.48239	0.0116882	0.00776847	2.27331	0.309816
WMC0177_206	2A	69.1	09WOH	5.125	2.49838	0.00570952	2.39146	0.017431	1.85201	0.00631125	2.68886	0.0132093	1.91768	0.00425345	2.3632	0.00358759	1.99251	0.00754319	2.48239	0.0116882	0.00776847	2.27331	0.309816
WMC0177_206	2A	69.1	10AND	5.932	2.49838	0.00570952	2.39146	0.017431	1.85201	0.00631125	2.68886	0.0132093	1.91768	0.00425345	2.3632	0.00358759	1.99251	0.00754319	2.48239	0.0116882	0.00776847	2.27331	0.309816
WMC0177_206	2A	69.1	10SAU	4.759	2.49838	0.00570952	2.39146	0.017431	1.85201	0.00631125	2.68886	0.0132093	1.91768	0.00425345	2.3632	0.00358759	1.99251	0.00754319	2.48239	0.0116882	0.00776847	2.27331	0.309816
WMC0177_206	2A	69.1	10SEL	5.822	2.49838	0.00570952	2.39146	0.017431	1.85201	0.00631125	2.68886	0.0132093	1.91768	0.00425345	2.3632	0.00358759	1.99251	0.00754319	2.48239	0.0116882	0.00776847	2.27331	0.309816
WMC0177_206	2A	69.1	10WOH	6.9	2.49838	0.00570952	2.39146	0.017431	1.85201	0.00631125	2.68886	0.0132093	1.91768	0.00425345	2.3632	0.00358759	1.99251	0.00754319	2.48239	0.0116882	0.00776847	2.27331	0.309816
WMC0177_206	2A	69.1	BLUEs	6.238	2.49838	0.00570952	2.39146	0.017431	1.85201	0.00631125	2.68886	0.0132093	1.91768	0.00425345	2.3632	0.00358759	1.99251	0.00754319	2.48239	0.0116882	0.00776847	2.27331	0.309816
WMC0177_210	2A	69.2	09SEL	5.245	-2.05286	0.00659766	-2.01988	0.0154945	-1.76979	0.0140971	-2.492	0.0187229	-2.07918	0.0147201	-1.95728	0.00655862	-1.73248	0.00749545	-1.96266	0.00700438	0.0112333	-2.00827	0.232611
WMC0177_210	2A	69.2	09WOH	4.411	-2.05286	0.00659766	-2.01988	0.0154945	-1.76979	0.0140971	-2.492	0.0187229	-2.07918	0.0147201	-1.95728	0.00655862	-1.73248	0.00749545	-1.96266	0.00700438	0.0112333	-2.00827	0.232611
WMC0177_210	2A	69.2	10AND	4.808	-2.05286	0.00659766	-2.01988	0.0154945	-1.76979	0.0140971	-2.492	0.0187229	-2.07918	0.0147201	-1.95728	0.00655862	-1.73248	0.00749545	-1.96266	0.00700438	0.0112333	-2.00827	0.232611
WMC0177_210	2A	69.2	10JAN	4.296	-2.05286	0.00659766	-2.01988	0.0154945	-1.76979	0.0140971	-2.492	0.0187229	-2.07918	0.0147201	-1.95728	0.00655862	-1.73248	0.00749545	-1.96266	0.00700438	0.0112333	-2.00827	0.232611
WMC0177_210	2A	69.2	10SEL	4.194	-2.05286	0.00659766	-2.01988	0.0154945	-1.76979	0.0140971	-2.492	0.0187229	-2.07918	0.0147201	-1.95728	0.00655862	-1.73248	0.00749545	-1.96266	0.00700438	0.0112333	-2.00827	0.232611
WMC0177_210	2A	69.2	10WOH	4.145	-2.05286	0.00659766	-2.01988	0.0154945	-1.76979	0.0140971	-2.492	0.0187229	-2.07918	0.0147201	-1.95728	0.00655862	-1.73248	0.00749545	-1.96266	0.00700438	0.0112333	-2.00827	0.232611
WMC0177_210	2A	69.2	BLUEs	4.671	-2.05286	0.00659766	-2.01988	0.0154945	-1.76979	0.0140971	-2.492	0.0187229	-2.07918	0.0147201	-1.95728	0.00655862	-1.73248	0.00749545	-1.96266	0.00700438	0.0112333	-2.00827	0.232611
WMC0522_195	2A	88.4	09SEL	4.29	-1.86617	0.000214988	-1.89103	0.00163845	-1.5449	0.00112106	-2.42911	0.00012641	-1.67819	2.72886e-06	-2.38617	0.00388907	-1.67622	0.00117183	-2.05545	1.51263e-05	0.000662585	-1.94091	0.328131
WMC0522_195	2A	88.4	10AND	4.245	-1.86617	0.000214988	-1.89103	0.00163845	-1.5449	0.00112106	-2.42911	0.00012641	-1.67819	2.72886e-06	-2.38617	0.00388907	-1.67622	0.00117183	-2.05545	1.51263e-05	0.000662585	-1.94091	0.328131
WMC0522_195	2A	88.4	10SAU	4.271	-1.86617	0.000214988	-1.89103	0.00163845	-1.5449	0.00112106	-2.42911	0.00012641	-1.67819	2.72886e-06	-2.38617	0.00388907	-1.67622	0.00117183	-2.05545	1.51263e-05	0.000662585	-1.94091	0.328131
WMC0522_195	2A	88.4	10WOH	4.195	-1.86617	0.000214988	-1.89103	0.00163845	-1.5449	0.00112106	-2.42911	0.00012641	-1.67819	2.72886e-06	-2.38617	0.00388907	-1.67622	0.00117183	-2.05545	1.51263e-05	0.000662585	-1.94091	0.328131
WMC0522_195	2A	88.4	BLUEs	4.113	-1.86617	0.000214988	-1.89103	0.00163845	-1.5449	0.00112106	-2.42911	0.00012641	-1.67819	2.72886e-06	-2.38617	0.00388907	-1.67622	0.00117183	-2.05545	1.51263e-05	0.000662585	-1.94091	0.328131
WMC0522_204	2A	88.7	09AND	5.187	3.77736	0.00687771	3.53507	0.0218573	3.39767	0.019011	4.62332	0.0196109	3.66717	0.00570615	4.58361	0.0203714	3.08498	0.0081653	3.44017	0.00594077	0.0134712	3.76367	0.557069
WMC0522_204	2A	88.7	09SEL	6.347	3.77736	0.00687771	3.53507	0.0218573	3.39767	0.019011	4.62332	0.0196109	3.66717	0.00570615	4.58361	0.0203714	3.08498	0.0081653	3.44017	0.00594077	0.0134712	3.76367	0.557069
WMC0522_204	2A	88.7	09WOH	6.394	3.77736	0.00687771	3.53507	0.0218573	3.39767	0.019011	4.62332	0.0196109	3.66717	0.00570615	4.58361	0.0203714	3.08498	0.0081653	3.44017	0.00594077	0.0134712	3.76367	0.557069
WMC0522_204	2A	88.7	10AND	6.498	3.77736	0.00687771	3.53507	0.0218573	3.39767	0.019011	4.62332	0.0196109	3.66717	0.00570615	4.58361	0.0203714	3.08498	0.0081653	3.44017	0.00594077	0.0134712	3.76367	0.557069
WMC0522_204	2A	88.7	10JAN	5.141	3.77736	0.00687771	3.53507	0.0218573	3.39767	0.019011	4.62332	0.0196109	3.66717	0.00570615	4.58361	0.0203714	3.08498	0.0081653	3.44017	0.00594077	0.0134712	3.76367	0.557069
WMC0522_204	2A	88.7	10SAU	6.682	3.77736	0.00687771	3.53507	0.0218573	3.39767	0.019011	4.62332	0.0196109	3.66717	0.00570615	4.58361	0.0203714	3.08498	0.0081653	3.44017	0.00594077	0.0134712	3.76367	0.557069
WMC0522_204	2A	88.7	10SEL	5.327	3.77736	0.00687771	3.53507	0.0218573	3.39767	0.019011	4.62332	0.0196109	3.66717	0.00570615	4.58361	0.0203714	3.08498	0.0081653	3.44017	0.00594077	0.0134712	3.76367	0.557069
WMC0522_204	2A	88.7	10WOH	5.016	3.77736	0.00687771	3.53507	0.0218573	3.39767	0.019011	4.62332	0.0196109	3.66717	0.00570615	4.58361	0.0203714	3.08498	0.0081653	3.44017	0.00594077	0.0134712	3.76367	0.557069
WMC0522_204	2A	88.7	BLUEs	6.442	3.77736	0.00687771	3.53507	0.0218573	3.39767	0.019011	4.62332	0.0196109	3.66717	0.00570615	4.58361	0.0203714	3.08498	0.0081653	3.44017	0.00594077	0.0134712	3.76367	0.557069
GWM4166_203	2A	197.8	09AND	4.661	2.36204	0.00118432	1.92997	1.9669e-05	1.61259	8.31289e-05	2.38153	9.94958e-07	2.27538	0.00244491	2.60635	0.000371519	2.12883	0.00240198	2.38086	0.00267016	0.000550262	2.20969	0.312822
GWM4166_203	2A	197.8	09SEL	4.542	2.36204	0.00118432	1.92997	1.9669e-05	1.61259	8.31289e-05	2.38153	9.94958e-07	2.27538	0.00244491	2.60635	0.000371519	2.12883	0.00240198	2.38086	0.00267016	0.000550262	2.20969	0.312822
GWM4166_203	2A	197.8	10AND	4.198	2.36204	0.00118432	1.92997	1.9669e-05	1.61259	8.31289e-05	2.38153	9.94958e-07	2.27538	0.00244491	2.60635	0.000371519	2.12883	0.00240198	2.38086	0.00267016	0.000550262	2.20969	0.312822
GWM4166_203	2A	197.8	10JAN	4.793	2.36204	0.00118432	1.92997	1.9669e-05	1.61259	8.31289e-05	2.38153	9.94958e-07	2.27538	0.00244491	2.60635	0.000371519	2.12883	0.00240198	2.38086	0.00267016	0.000550262	2.20969	0.312822
GWM4166_203	2A	197.8	10SAU	4.957	2.36204	0.00118432	1.92997	1.9669e-05	1.61259	8.31289e-05	2.38153	9.94958e-07	2.27538	0.00244491	2.60635	0.000371519	2.12883	0.00240198	2.38086	0.00267016	0.000550262	2.20969	0.312822
GWM4166_203	2A	197.8	10SEL	5.816	2.36204	0.00118432	1.92997	1.9669e-05	1.61259	8.31289e-05	2.38153	9.94958e-07	2.27538	0.00244491	2.60635	0.000371519	2.12883	0.00240198	2.38086	0.00267016	0.000550262	2.20969	0.312822
GWM4166_203	2A	197.8	10WOH	5.669	2.36204	0.00118432	1.92997	1.9669e-05	1.61259	8.31289e-05	2.38153	9.94958e-07	2.27538	0.00244491	2.60635	0.000371519	2.12883	0.00240198	2.38086	0.00267016	0.000550262	2.20969	0.312822
GWM4166_203	2A	197.8	BLUEs	5.282	2.36204	0.00118432	1.92997	1.9669e-05	1.61259	8.31289e-05	2.38153	9.94958e-07	2.27538	0.00244491	2.60635	0.000371519	2.12883	0.00240198	2.38086	0.00267016	0.000550262	2.20969	0.312822
WMC0154_179	2B	0.4	09AND	5.118	-3.30107	0.0287547	-2.56962	0.014183	-2.65656	0.0181174	-3.1248	0.0129296	-2.28206	0.0043967	-2.88334	0.013009	-2.53706	0.0215085	-2.94338	0.0199248	0.0177268	-2.78724	0.336754
WMC0154_179	2B	0.4	09SEL	4.512	-3.30107	0.0287547	-2.56962	0.014183	-2.65656	0.0181174	-3.1248	0.0129296	-2.28206	0.0043967	-2.88334	0.013009	-2.53706	0.0215085	-2.94338	0.0199248	0.0177268	-2.78724	0.336754
WMC0154_179	2B	0.4	09WOH	5.232	-3.30107	0.0287547	-2.56962	0.014183	-2.65656	0.0181174	-3.1248	0.0129296	-2.28206	0.0043967	-2.88334	0.013009	-2.53706	0.0215085	-2.94338	0.0199248	0.0177268	-2.78724	0.336754
WMC0154_179	2B	0.4	10AND	4.059	-3.30107	0.0287547	-2.56962	0.014183	-2.65656	0.0181174	-3.1248	0.0129296	-2.28206	0.0043967	-2.88334	0.013009	-2.53706	0.0215085	-2.94338	0.0199248	0.0177268	-2.78724	0.336754
WMC0154_179	2B	0.4	10SEL	4.716	-3.30107	0.0287547	-2.56962	0.014183	-2.65656	0.0181174	-3.1248	0.0129296	-2.28206	0.0043967	-2.88334	0.013009	-2.53706	0.0215085	-2.94338	0.0199248	0.0177268	-2.78724	0.336754
WMC0154_179	2B	0.4	10WOH	4.837	-3.30107	0.0287547	-2.56962	0.014183	-2.65656	0.0181174	-3.1248	0.0129296	-2.28206	0.0043967	-2.88334	0.013009	-2.53706	0.0215085	-2.94338	0.0199248	0.0177268	-2.78724	0.336754
WMC0154_179	2B	0.4	BLUEs	4.719	-3.30107	0.0287547	-2.56962	0.014183	-2.65656	0.0181174	-3.1248	0.0129296	-2.28206	0.0043967	-2.88334	0.013009	-2.53706	0.0215085	-2.94338	0.0199248	0.0177268	-2.78724	0.336754
WMC0257_325	2B	4.9	09AND	4.39	-2.48731	0.0202736	-2.06693	0.0120398	-1.87175	0.0132955	-2.59883	0.0193816	-1.9465	0.00913138	-1.78111	0.00324411	-1.86383	0.015836	-2.24708	0.0189983	0.0143622	-2.10792	0.305706
WMC0257_325	2B	4.9	09SEL	4.405	-2.48731	0.0202736	-2.06693	0.0120398	-1.87175	0.0132955	-2.59883	0.0193816	-1.9465	0.00913138	-1.78111	0.00324411	-1.86383	0.015836	-2.24708	0.0189983	0.0143622	-2.10792	0.305706
WMC0257_325	2B	4.9	10AND	4.212	-2.48731	0.0202736	-2.06693	0.0120398	-1.87175	0.0132955	-2.59883	0.0193816	-1.9465	0.00913138	-1.78111	0.00324411	-1.86383	0.015836	-2.24708	0.0189983	0.0143622	-2.10792	0.305706
WMC0257_325	2B	4.9	10WOH	4.317	-2.48731	0.0202736	-2.06693	0.0120398	-1.87175	0.0132955	-2.59883	0.0193816	-1.9465	0.00913138	-1.78111	0.00324411	-1.86383	0.015836	-2.24708	0.0189983	0.0143622	-2.10792	0.305706
WMC0257_325	2B	4.9	BLUEs	4.099	-2.48731	0.0202736	-2.06693	0.0120398	-1.87175	0.0132955	-2.59883	0.0193816	-1.9465	0.00913138	-1.78111	0.00324411	-1.86383	0.015836	-2.24708	0.0189983	0.0143622	-2.10792	0.305706
WMC0257_328	2B	5.1	09SEL	4.067	1.33279	0.0114001	1.54231	0.0209351	1.47197	0.0340368	1.64733	0.0117697	1.35908	0.00609428	1.59264	0.0109361	1.34062	0.014962	1.82554	0.0241151	0.0186537	1.51403	0.173405
WMC0257_328	2B	5.1	09WOH	4.035	1.33279	0.0114001	1.54231	0.0209351	1.47197	0.0340368	1.64733	0.0117697	1.35908	0.00609428	1.59264	0.0109361	1.34062	0.014962	1.82554	0.0241151	0.0186537	1.51403	0.173405
WMC0257_328	2B	5.1	10WOH	4.665	1.33279	0.0114001	1.54231	0.0209351	1.47197	0.0340368	1.64733	0.0117697	1.35908	0.00609428	1.59264	0.0109361	1.34062	0.014962	1.82554	0.0241151	0.0186537	1.51403	0.173405
GWM1128_153	2B	16.3	10SEL	5.39	3.18358	0.0224304	2.514	0.0225568	2.6319	0.026457	3.97448	0.0370521	2.95242	0.0164604	3.15645	0.0123316	3.53061	0.0482615	2.91733	0.0208484	0.0287238	3.1076	0.474719
GWM4167_217	2B	40.3	09SEL	5.404	-1.69424	0.000854752	-1.80399	0.00718976	-1.43971	0.00241717	-1.78663	0.000698121	-1.70485	0.0034943	-1.85278	0.00266759	-1.3205	0.00277861	-1.77139	0.000674287	0.00283789	-1.67176	0.189814
GWM4167_217	2B	40.3	10WOH	4.43	-1.69424	0.000854752	-1.80399	0.00718976	-1.43971	0.00241717	-1.78663	0.000698121	-1.70485	0.0034943	-1.85278	0.00266759	-1.3205	0.00277861	-1.77139	0.000674287	0.00283789	-1.67176	0.189814
GWM4167_217	2B	40.3	BLUEs	4.328	-1.69424	0.000854752	-1.80399	0.00718976	-1.43971	0.00241717	-1.78663	0.000698121	-1.70485	0.0034943	-1.85278	0.00266759	-1.3205	0.00277861	-1.77139	0.000674287	0.00283789	-1.67176	0.189814
GWM0374b_222	2B	71.5	09AND	4.442	-2.26207	3.21662e-07	-2.01188	0.000180737	-1.71995	0.000100897	-2.54334	0.000503492	-1.77466	0.000194808	-2.59105	9.95869e-05	-1.95321	0.00206968	-2.1771	0.000711707	5.85345e-05	-2.12916	0.325726
GWM0374b_222	2B	71.5	09SEL	5.01	-2.26207	3.21662e-07	-2.01188	0.000180737	-1.71995	0.000100897	-2.54334	0.000503492	-1.77466	0.000194808	-2.59105	9.95869e-05	-1.95321	0.00206968	-2.1771	0.000711707	5.85345e-05	-2.12916	0.325726
GWM0374b_222	2B	71.5	09WOH	4.094	-2.26207	3.21662e-07	-2.01188	0.000180737	-1.71995	0.000100897	-2.54334	0.000503492	-1.77466	0.000194808	-2.59105	9.95869e-05	-1.95321	0.00206968	-2.1771	0.000711707	5.85345e-05	-2.12916	0.325726
GWM0374b_222	2B	71.5	10AND	4.839	-2.26207	3.21662e-07	-2.01188	0.000180737	-1.71995	0.000100897	-2.54334	0.000503492	-1.77466	0.000194808	-2.59105	9.95869e-05	-1.95321	0.00206968	-2.1771	0.000711707	5.85345e-05	-2.12916	0.325726
GWM0374b_222	2B	71.5	10SAU	5.044	-2.26207	3.21662e-07	-2.01188	0.000180737	-1.71995	0.000100897	-2.54334	0.000503492	-1.77466	0.000194808	-2.59105	9.95869e-05	-1.95321	0.00206968	-2.1771	0.000711707	5.85345e-05	-2.12916	0.325726
GWM0374b_222	2B	71.5	10SEL	5.071	-2.26207	3.21662e-07	-2.01188	0.000180737	-1.71995	0.000100897	-2.54334	0.000503492	-1.77466	0.000194808	-2.59105	9.95869e-05	-1.95321	0.00206968	-2.1771	0.000711707	5.85345e-05	-2.12916	0.325726
GWM0374b_222	2B	71.5	10WOH	4.863	-2.26207	3.21662e-07	-2.01188	0.000180737	-1.71995	0.000100897	-2.54334	0.000503492	-1.77466	0.000194808	-2.59105	9.95869e-05	-1.95321	0.00206968	-2.1771	0.000711707	5.85345e-05	-2.12916	0.325726
GWM0374b_222	2B	71.5	BLUEs	4.966	-2.26207	3.21662e-07	-2.01188	0.000180737	-1.71995	0.000100897	-2.54334	0.000503492	-1.77466	0.000194808	-2.59105	9.95869e-05	-1.95321	0.00206968	-2.1771	0.000711707	5.85345e-05	-2.12916	0.325726
GWM0972a_null	2B	71.7	10SAU	4.477	-2.04113	0.00156863	-1.74241	0.00159127	-1.60786	0.00421573	-2.26786	0.00636784	-1.43828	0.000229802	-2.43045	0.00227715	-1.78375	0.00520586	-1.8694	0.00345463	0.00245823	-1.89764	0.332606
GWM0972a_null	2B	71.7	10SEL	4.256	-2.04113	0.00156863	-1.74241	0.00159127	-1.60786	0.00421573	-2.26786	0.00636784	-1.43828	0.000229802	-2.43045	0.00227715	-1.78375	0.00520586	-1.8694	0.00345463	0.00245823	-1.89764	0.332606
GWM0972a_152	2B	72	10SAU	4.146	1.68905	6.95245e-05	1.30198	0.000263334	1.30165	0.00102332	1.76775	0.000298093	1.0768	0.000460678	2.28043	0.00720379	1.71171	0.00628256	1.74195	0.00200641	0.000718784	1.60892	0.374664
GWM0972a_152	2B	72	10SEL	4.158	1.68905	6.95245e-05	1.30198	0.000263334	1.30165	0.00102332	1.76775	0.000298093	1.0768	0.000460678	2.28043	0.00720379	1.71171	0.00628256	1.74195	0.00200641	0.000718784	1.60892	0.374664
WMC0344_265	2B	75.1	09AND	4.519	-2.28621	6.18941e-09	-2.04497	0.000202431	-1.75047	0.000112287	-2.57104	0.000565146	-1.79172	0.000183807	-2.6176	0.000122379	-1.97345	0.00214276	-2.19351	0.000726479	6.96492e-05	-2.15362	0.326553
WMC0344_265	2B	75.1	09SEL	5.16	-2.28621	6.18941e-09	-2.04497	0.000202431	-1.75047	0.000112287	-2.57104	0.000565146	-1.79172	0.000183807	-2.6176	0.000122379	-1.97345	0.00214276	-2.19351	0.000726479	6.96492e-05	-2.15362	0.326553
WMC0344_265	2B	75.1	09WOH	4.23	-2.28621	6.18941e-09	-2.04497	0.000202431	-1.75047	0.000112287	-2.57104	0.000565146	-1.79172	0.000183807	-2.6176	0.000122379	-1.97345	0.00214276	-2.19351	0.000726479	6.96492e-05	-2.15362	0.326553
WMC0344_265	2B	75.1	10AND	4.932	-2.28621	6.18941e-09	-2.04497	0.000202431	-1.75047	0.000112287	-2.57104	0.000565146	-1.79172	0.000183807	-2.6176	0.000122379	-1.97345	0.00214276	-2.19351	0.000726479	6.96492e-05	-2.15362	0.326553
WMC0344_265	2B	75.1	10SAU	5.172	-2.28621	6.18941e-09	-2.04497	0.000202431	-1.75047	0.000112287	-2.57104	0.000565146	-1.79172	0.000183807	-2.6176	0.000122379	-1.97345	0.00214276	-2.19351	0.000726479	6.96492e-05	-2.15362	0.326553
WMC0344_265	2B	75.1	10SEL	5.186	-2.28621	6.18941e-09	-2.04497	0.000202431	-1.75047	0.000112287	-2.57104	0.000565146	-1.79172	0.000183807	-2.6176	0.000122379	-1.97345	0.00214276	-2.19351	0.000726479	6.96492e-05	-2.15362	0.326553
WMC0344_265	2B	75.1	10WOH	4.931	-2.28621	6.18941e-09	-2.04497	0.000202431	-1.75047	0.000112287	-2.57104	0.000565146	-1.79172	0.000183807	-2.6176	0.000122379	-1.97345	0.00214276	-2.19351	0.000726479	6.96492e-05	-2.15362	0.326553
WMC0344_265	2B	75.1	BLUEs	5.077	-2.28621	6.18941e-09	-2.04497	0.000202431	-1.75047	0.000112287	-2.57104	0.000565146	-1.79172	0.000183807	-2.6176	0.000122379	-1.97345	0.00214276	-2.19351	0.000726479	6.96492e-05	-2.15362	0.326553
GWM4338_141	2B	78.5	09AND	5.279	-2.45345	0.0045538	-1.90426	0.00341626	-1.94972	0.00314091	-2.53067	0.00329647	-1.87347	0.000877264	-2.42243	0.00289548	-1.85913	0.00558382	-2.1157	0.00137666	0.00330354	-2.1386	0.286086
GWM4338_141	2B	78.5	09SEL	4.68	-2.45345	0.0045538	-1.90426	0.00341626	-1.94972	0.00314091	-2.53067	0.00329647	-1.87347	0.000877264	-2.42243	0.00289548	-1.85913	0.00558382	-2.1157	0.00137666	0.00330354	-2.1386	0.286086
GWM4338_141	2B	78.5	09WOH	5.251	-2.45345	0.0045538	-1.90426	0.00341626	-1.94972	0.00314091	-2.53067	0.00329647	-1.87347	0.000877264	-2.42243	0.00289548	-1.85913	0.00558382	-2.1157	0.00137666	0.00330354	-2.1386	0.286086
GWM4338_141	2B	78.5	10AND	4.935	-2.45345	0.0045538	-1.90426	0.00341626	-1.94972	0.00314091	-2.53067	0.00329647	-1.87347	0.000877264	-2.42243	0.00289548	-1.85913	0.00558382	-2.1157	0.00137666	0.00330354	-2.1386	0.286086
GWM4338_141	2B	78.5	10SAU	4.549	-2.45345	0.0045538	-1.90426	0.00341626	-1.94972	0.00314091	-2.53067	0.00329647	-1.87347	0.000877264	-2.42243	0.00289548	-1.85913	0.00558382	-2.1157	0.00137666	0.00330354	-2.1386	0.286086
GWM4338_141	2B	78.5	10SEL	4.757	-2.45345	0.0045538	-1.90426	0.00341626	-1.94972	0.00314091	-2.53067	0.00329647	-1.87347	0.000877264	-2.42243	0.00289548	-1.85913	0.00558382	-2.1157	0.00137666	0.00330354	-2.1386	0.286086
GWM4338_141	2B	78.5	10WOH	4.813	-2.45345	0.0045538	-1.90426	0.00341626	-1.94972	0.00314091	-2.53067	0.00329647	-1.87347	0.000877264	-2.42243	0.00289548	-1.85913	0.00558382	-2.1157	0.00137666	0.00330354	-2.1386	0.286086
GWM4338_141	2B	78.5	BLUEs	5.161	-2.45345	0.0045538	-1.90426	0.00341626	-1.94972	0.00314091	-2.53067	0.00329647	-1.87347	0.000877264	-2.42243	0.00289548	-1.85913	0.00558382	-2.1157	0.00137666	0.00330354	-2.1386	0.286086
GWM4338_143	2B	78.6	09AND	4.682	2.29346	0.00190651	1.76097	0.000629275	1.83036	0.000828302	2.39467	0.00107397	1.76103	2.00197e-05	2.25628	0.000544701	1.74238	0.0024931	1.98383	0.000260094	0.000769139	2.00287	0.271804
GWM4338_143	2B	78.6	09SEL	4.075	2.29346	0.00190651	1.76097	0.000629275	1.83036	0.000828302	2.39467	0.00107397	1.76103	2.00197e-05	2.25628	0.000544701	1.74238	0.0024931	1.98383	0.000260094	0.000769139	2.00287	0.271804
GWM4338_143	2B	78.6	09WOH	4.693	2.29346	0.00190651	1.76097	0.000629275	1.83036	0.000828302	2.39467	0.00107397	1.76103	2.00197e-05	2.25628	0.000544701	1.74238	0.0024931	1.98383	0.000260094	0.000769139	2.00287	0.271804
GWM4338_143	2B	78.6	10AND	4.477	2.29346	0.00190651	1.76097	0.000629275	1.83036	0.000828302	2.39467	0.00107397	1.76103	2.00197e-05	2.25628	0.000544701	1.74238	0.0024931	1.98383	0.000260094	0.000769139	2.00287	0.271804
GWM4338_143	2B	78.6	10SAU	4.019	2.29346	0.00190651	1.76097	0.000629275	1.83036	0.000828302	2.39467	0.00107397	1.76103	2.00197e-05	2.25628	0.000544701	1.74238	0.0024931	1.98383	0.000260094	0.000769139	2.00287	0.271804
GWM4338_143	2B	78.6	10SEL	4.245	2.29346	0.00190651	1.76097	0.000629275	1.83036	0.000828302	2.39467	0.00107397	1.76103	2.00197e-05	2.25628	0.000544701	1.74238	0.0024931	1.98383	0.000260094	0.000769139	2.00287	0.271804
GWM4338_143	2B	78.6	10WOH	4.294	2.29346	0.00190651	1.76097	0.000629275	1.83036	0.000828302	2.39467	0.00107397	1.76103	2.00197e-05	2.25628	0.000544701	1.74238	0.0024931	1.98383	0.000260094	0.000769139	2.00287	0.271804
GWM4338_143	2B	78.6	BLUEs	4.582	2.29346	0.00190651	1.76097	0.000629275	1.83036	0.000828302	2.39467	0.00107397	1.76103	2.00197e-05	2.25628	0.000544701	1.74238	0.0024931	1.98383	0.000260094	0.000769139	2.00287	0.271804
BARC0018_245	2B	79.9	09AND	4.336	-2.3557	0.00025849	-1.9715	7.31404e-05	-1.86103	0.0004863	-2.46476	0.000207889	-1.42871	0.0028107	-2.50224	0.00020525	-1.943	0.00215674	-2.21967	0.00227226	8.94465e-06	-2.09333	0.363137
BARC0018_245	2B	79.9	09SEL	4.404	-2.3557	0.00025849	-1.9715	7.31404e-05	-1.86103	0.0004863	-2.46476	0.000207889	-1.42871	0.0028107	-2.50224	0.00020525	-1.943	0.00215674	-2.21967	0.00227226	8.94465e-06	-2.09333	0.363137
BARC0018_245	2B	79.9	09WOH	4.291	-2.3557	0.00025849	-1.9715	7.31404e-05	-1.86103	0.0004863	-2.46476	0.000207889	-1.42871	0.0028107	-2.50224	0.00020525	-1.943	0.00215674	-2.21967	0.00227226	8.94465e-06	-2.09333	0.363137
BARC0018_245	2B	79.9	10AND	4.134	-2.3557	0.00025849	-1.9715	7.31404e-05	-1.86103	0.0004863	-2.46476	0.000207889	-1.42871	0.0028107	-2.50224	0.00020525	-1.943	0.00215674	-2.21967	0.00227226	8.94465e-06	-2.09333	0.363137
BARC0018_245	2B	79.9	10SAU	4.325	-2.3557	0.00025849	-1.9715	7.31404e-05	-1.86103	0.0004863	-2.46476	0.000207889	-1.42871	0.0028107	-2.50224	0.00020525	-1.943	0.00215674	-2.21967	0.00227226	8.94465e-06	-2.09333	0.363137
BARC0018_245	2B	79.9	10SEL	4.541	-2.3557	0.00025849	-1.9715	7.31404e-05	-1.86103	0.0004863	-2.46476	0.000207889	-1.42871	0.0028107	-2.50224	0.00020525	-1.943	0.00215674	-2.21967	0.00227226	8.94465e-06	-2.09333	0.363137
BARC0018_245	2B	79.9	10WOH	4.575	-2.3557	0.00025849	-1.9715	7.31404e-05	-1.86103	0.0004863	-2.46476	0.000207889	-1.42871	0.0028107	-2.50224	0.00020525	-1.943	0.00215674	-2.21967	0.00227226	8.94465e-06	-2.09333	0.363137
BARC0018_245	2B	79.9	BLUEs	4.372	-2.3557	0.00025849	-1.9715	7.31404e-05	-1.86103	0.0004863	-2.46476	0.000207889	-1.42871	0.0028107	-2.50224	0.00020525	-1.943	0.00215674	-2.21967	0.00227226	8.94465e-06	-2.09333	0.363137
BARC0091_117	2B	82.3	10AND	4.027	-2.257	0.000290972	-1.84872	0.000130477	-1.72626	5.7168e-05	-2.43412	0.000271271	-1.50753	0.00194888	-2.21706	0.000908167	-1.86107	0.00156627	-2.19065	0.00198605	7.33013e-07	-2.0053	0.315638
BARC0091_117	2B	82.3	10SEL	4.174	-2.257	0.000290972	-1.84872	0.000130477	-1.72626	5.7168e-05	-2.43412	0.000271271	-1.50753	0.00194888	-2.21706	0.000908167	-1.86107	0.00156627	-2.19065	0.00198605	7.33013e-07	-2.0053	0.315638
BARC0091_117	2B	82.3	10WOH	4.445	-2.257	0.000290972	-1.84872	0.000130477	-1.72626	5.7168e-05	-2.43412	0.000271271	-1.50753	0.00194888	-2.21706	0.000908167	-1.86107	0.00156627	-2.19065	0.00198605	7.33013e-07	-2.0053	0.315638
BARC0091_117	2B	82.3	BLUEs	4.038	-2.257	0.000290972	-1.84872	0.000130477	-1.72626	5.7168e-05	-2.43412	0.000271271	-1.50753	0.00194888	-2.21706	0.000908167	-1.86107	0.00156627	-2.19065	0.00198605	7.33013e-07	-2.0053	0.315638
GWM0120_155	2B	110	10SAU	4.85	-2.19292	0.00385772	-1.90716	0.00877611	-1.54086	0.0033362	-2.41435	0.00547591	-1.63264	0.00116835	-2.79104	0.0123911	-1.70591	0.00978734	-2.09325	0.00342879	0.0058323	-2.03476	0.426705
GWM0120_155	2B	110	10WOH	4.102	-2.19292	0.00385772	-1.90716	0.00877611	-1.54086	0.0033362	-2.41435	0.00547591	-1.63264	0.00116835	-2.79104	0.0123911	-1.70591	0.00978734	-2.09325	0.00342879	0.0058323	-2.03476	0.426705
CFD0073_263	2B	117.8	09AND	4.842	-2.20354	0.0236621	-1.56208	0.00878246	-1.3328	0.00576241	-2.35148	0.0222395	-1.79828	0.0122682	-1.98712	0.00907174	-1.44147	0.00671194	-1.72058	0.0104198	0.0142938	-1.79967	0.360898
CFD0073_263	2B	117.8	10AND	4.881	-2.20354	0.0236621	-1.56208	0.00878246	-1.3328	0.00576241	-2.35148	0.0222395	-1.79828	0.0122682	-1.98712	0.00907174	-1.44147	0.00671194	-1.72058	0.0104198	0.0142938	-1.79967	0.360898
CFD0073_263	2B	117.8	BLUEs	4.256	-2.20354	0.0236621	-1.56208	0.00878246	-1.3328	0.00576241	-2.35148	0.0222395	-1.79828	0.0122682	-1.98712	0.00907174	-1.44147	0.00671194	-1.72058	0.0104198	0.0142938	-1.79967	0.360898
CFD0073_265	2B	117.9	09AND	4.495	2.1864	0.0292523	1.58004	0.0159964	1.34746	0.0114368	2.41292	0.0347358	1.86149	0.0215361	2.28849	0.024218	1.659	0.0209266	1.8544	0.0231091	0.0262862	1.89878	0.371357
CFD0073_265	2B	117.9	10AND	4.817	2.1864	0.0292523	1.58004	0.0159964	1.34746	0.0114368	2.41292	0.0347358	1.86149	0.0215361	2.28849	0.024218	1.659	0.0209266	1.8544	0.0231091	0.0262862	1.89878	0.371357
CFD0073_265	2B	117.9	10SAU	4.383	2.1864	0.0292523	1.58004	0.0159964	1.34746	0.0114368	2.41292	0.0347358	1.86149	0.0215361	2.28849	0.024218	1.659	0.0209266	1.8544	0.0231091	0.0262862	1.89878	0.371357
CFD0073_265	2B	117.9	10SEL	4.074	2.1864	0.0292523	1.58004	0.0159964	1.34746	0.0114368	2.41292	0.0347358	1.86149	0.0215361	2.28849	0.024218	1.659	0.0209266	1.8544	0.0231091	0.0262862	1.89878	0.371357
CFD0073_265	2B	117.9	BLUEs	4.427	2.1864	0.0292523	1.58004	0.0159964	1.34746	0.0114368	2.41292	0.0347358	1.86149	0.0215361	2.28849	0.024218	1.659	0.0209266	1.8544	0.0231091	0.0262862	1.89878	0.371357
GWM1501a_null	2B	166.5	09WOH	4.348	2.06605	0.000685002	3.01116	0.0192732	3.3029	0.0196914	2.91578	0.00189462	2.43731	0.000873825	3.1029	0.00743954	1.95957	0.00889077	2.64102	0.00658029	0.00713884	2.67959	0.491134
GWM1501a_117	2B	166.6	09WOH	4.348	-2.06605	0.000685002	-3.01116	0.0192732	-3.3029	0.0196914	-2.91578	0.00189462	-2.43731	0.000873825	-3.1029	0.00743954	-1.95957	0.00889077	-2.64102	0.00658029	0.00713884	-2.67959	0.491134
GWM1691_141	2B	188.1	09AND	4.276	-2.03521	0.00684789	-2.09808	0.0192308	-1.47769	0.00386521	-2.58808	0.0171435	-1.984	0.0103138	-2.67855	0.0143192	-1.80702	0.0132971	-1.78602	0.00220726	0.0116715	-2.05683	0.40486
GWM1691_141	2B	188.1	09SEL	6.446	-2.03521	0.00684789	-2.09808	0.0192308	-1.47769	0.00386521	-2.58808	0.0171435	-1.984	0.0103138	-2.67855	0.0143192	-1.80702	0.0132971	-1.78602	0.00220726	0.0116715	-2.05683	0.40486
GWM1691_141	2B	188.1	10AND	6.013	-2.03521	0.00684789	-2.09808	0.0192308	-1.47769	0.00386521	-2.58808	0.0171435	-1.984	0.0103138	-2.67855	0.0143192	-1.80702	0.0132971	-1.78602	0.00220726	0.0116715	-2.05683	0.40486
GWM1691_141	2B	188.1	10JAN	4.459	-2.03521	0.00684789	-2.09808	0.0192308	-1.47769	0.00386521	-2.58808	0.0171435	-1.984	0.0103138	-2.67855	0.0143192	-1.80702	0.0132971	-1.78602	0.00220726	0.0116715	-2.05683	0.40486
GWM1691_141	2B	188.1	10SAU	6.476	-2.03521	0.00684789	-2.09808	0.0192308	-1.47769	0.00386521	-2.58808	0.0171435	-1.984	0.0103138	-2.67855	0.0143192	-1.80702	0.0132971	-1.78602	0.00220726	0.0116715	-2.05683	0.40486
GWM1691_141	2B	188.1	10SEL	5.233	-2.03521	0.00684789	-2.09808	0.0192308	-1.47769	0.00386521	-2.58808	0.0171435	-1.984	0.0103138	-2.67855	0.0143192	-1.80702	0.0132971	-1.78602	0.00220726	0.0116715	-2.05683	0.40486
GWM1691_141	2B	188.1	10WOH	4.012	-2.03521	0.00684789	-2.09808	0.0192308	-1.47769	0.00386521	-2.58808	0.0171435	-1.984	0.0103138	-2.67855	0.0143192	-1.80702	0.0132971	-1.78602	0.00220726	0.0116715	-2.05683	0.40486
GWM1691_141	2B	188.1	BLUEs	5.668	-2.03521	0.00684789	-2.09808	0.0192308	-1.47769	0.00386521	-2.58808	0.0171435	-1.984	0.0103138	-2.67855	0.0143192	-1.80702	0.0132971	-1.78602	0.00220726	0.0116715	-2.05683	0.40486
GWM1399_115	2B	196.5	09AND	5.439	-2.42094	0.00445028	-2.09678	0.00911298	-1.96702	0.0111329	-2.80143	0.0144087	-2.47058	0.0146092	-2.30811	0.00418684	-1.6937	0.00237827	-2.07577	0.00238795	0.00829616	-2.22929	0.34336
GWM1399_115	2B	196.5	09SEL	5.831	-2.42094	0.00445028	-2.09678	0.00911298	-1.96702	0.0111329	-2.80143	0.0144087	-2.47058	0.0146092	-2.30811	0.00418684	-1.6937	0.00237827	-2.07577	0.00238795	0.00829616	-2.22929	0.34336
GWM1399_115	2B	196.5	09WOH	5.703	-2.42094	0.00445028	-2.09678	0.00911298	-1.96702	0.0111329	-2.80143	0.0144087	-2.47058	0.0146092	-2.30811	0.00418684	-1.6937	0.00237827	-2.07577	0.00238795	0.00829616	-2.22929	0.34336
GWM1399_115	2B	196.5	10AND	6.279	-2.42094	0.00445028	-2.09678	0.00911298	-1.96702	0.0111329	-2.80143	0.0144087	-2.47058	0.0146092	-2.30811	0.00418684	-1.6937	0.00237827	-2.07577	0.00238795	0.00829616	-2.22929	0.34336
GWM1399_115	2B	196.5	10JAN	6.226	-2.42094	0.00445028	-2.09678	0.00911298	-1.96702	0.0111329	-2.80143	0.0144087	-2.47058	0.0146092	-2.30811	0.00418684	-1.6937	0.00237827	-2.07577	0.00238795	0.00829616	-2.22929	0.34336
GWM1399_115	2B	196.5	10SAU	4.469	-2.42094	0.00445028	-2.09678	0.00911298	-1.96702	0.0111329	-2.80143	0.0144087	-2.47058	0.0146092	-2.30811	0.00418684	-1.6937	0.00237827	-2.07577	0.00238795	0.00829616	-2.22929	0.34336
GWM1399_115	2B	196.5	10SEL	4.243	-2.42094	0.00445028	-2.09678	0.00911298	-1.96702	0.0111329	-2.80143	0.0144087	-2.47058	0.0146092	-2.30811	0.00418684	-1.6937	0.00237827	-2.07577	0.00238795	0.00829616	-2.22929	0.34336
GWM1399_115	2B	196.5	10WOH	4.784	-2.42094	0.00445028	-2.09678	0.00911298	-1.96702	0.0111329	-2.80143	0.0144087	-2.47058	0.0146092	-2.30811	0.00418684	-1.6937	0.00237827	-2.07577	0.00238795	0.00829616	-2.22929	0.34336
GWM1399_115	2B	196.5	BLUEs	6.009	-2.42094	0.00445028	-2.09678	0.00911298	-1.96702	0.0111329	-2.80143	0.0144087	-2.47058	0.0146092	-2.30811	0.00418684	-1.6937	0.00237827	-2.07577	0.00238795	0.00829616	-2.22929	0.34336
GWM0619_155	2B	199	09AND	5.061	-2.23994	0.0131151	-1.78755	0.0234896	-1.55573	0.0173217	-2.26074	0.020699	-2.00663	0.0184482	-2.0784	0.00796347	-1.54128	0.0113617	-1.81714	0.00970961	0.0174316	-1.91093	0.281486
GWM0619_155	2B	199	09SEL	4.704	-2.23994	0.0131151	-1.78755	0.0234896	-1.55573	0.0173217	-2.26074	0.020699	-2.00663	0.0184482	-2.0784	0.00796347	-1.54128	0.0113617	-1.81714	0.00970961	0.0174316	-1.91093	0.281486
GWM0619_155	2B	199	09WOH	4.063	-2.23994	0.0131151	-1.78755	0.0234896	-1.55573	0.0173217	-2.26074	0.020699	-2.00663	0.0184482	-2.0784	0.00796347	-1.54128	0.0113617	-1.81714	0.00970961	0.0174316	-1.91093	0.281486
GWM0619_155	2B	199	10AND	4.641	-2.23994	0.0131151	-1.78755	0.0234896	-1.55573	0.0173217	-2.26074	0.020699	-2.00663	0.0184482	-2.0784	0.00796347	-1.54128	0.0113617	-1.81714	0.00970961	0.0174316	-1.91093	0.281486
GWM0619_155	2B	199	10JAN	4.684	-2.23994	0.0131151	-1.78755	0.0234896	-1.55573	0.0173217	-2.26074	0.020699	-2.00663	0.0184482	-2.0784	0.00796347	-1.54128	0.0113617	-1.81714	0.00970961	0.0174316	-1.91093	0.281486
GWM0619_155	2B	199	10WOH	4.072	-2.23994	0.0131151	-1.78755	0.0234896	-1.55573	0.0173217	-2.26074	0.020699	-2.00663	0.0184482	-2.0784	0.00796347	-1.54128	0.0113617	-1.81714	0.00970961	0.0174316	-1.91093	0.281486
GWM0619_155	2B	199	BLUEs	4.862	-2.23994	0.0131151	-1.78755	0.0234896	-1.55573	0.0173217	-2.26074	0.020699	-2.00663	0.0184482	-2.0784	0.00796347	-1.54128	0.0113617	-1.81714	0.00970961	0.0174316	-1.91093	0.281486
GWM3038_null	2B	200.2	09AND	5.241	2.42699	0.0125038	2.16649	0.0319142	1.60704	0.0112487	2.71261	0.0266546	2.23417	0.0165564	2.51195	0.0194721	1.64911	0.0137588	2.05549	0.0108139	0.0207722	2.17048	0.393319
GWM3038_null	2B	200.2	09SEL	5.945	2.42699	0.0125038	2.16649	0.0319142	1.60704	0.0112487	2.71261	0.0266546	2.23417	0.0165564	2.51195	0.0194721	1.64911	0.0137588	2.05549	0.0108139	0.0207722	2.17048	0.393319
GWM3038_null	2B	200.2	10AND	5.776	2.42699	0.0125038	2.16649	0.0319142	1.60704	0.0112487	2.71261	0.0266546	2.23417	0.0165564	2.51195	0.0194721	1.64911	0.0137588	2.05549	0.0108139	0.0207722	2.17048	0.393319
GWM3038_null	2B	200.2	10JAN	5.034	2.42699	0.0125038	2.16649	0.0319142	1.60704	0.0112487	2.71261	0.0266546	2.23417	0.0165564	2.51195	0.0194721	1.64911	0.0137588	2.05549	0.0108139	0.0207722	2.17048	0.393319
GWM3038_null	2B	200.2	10SAU	4.945	2.42699	0.0125038	2.16649	0.0319142	1.60704	0.0112487	2.71261	0.0266546	2.23417	0.0165564	2.51195	0.0194721	1.64911	0.0137588	2.05549	0.0108139	0.0207722	2.17048	0.393319
GWM3038_null	2B	200.2	10WOH	4.585	2.42699	0.0125038	2.16649	0.0319142	1.60704	0.0112487	2.71261	0.0266546	2.23417	0.0165564	2.51195	0.0194721	1.64911	0.0137588	2.05549	0.0108139	0.0207722	2.17048	0.393319
GWM3038_null	2B	200.2	BLUEs	5.464	2.42699	0.0125038	2.16649	0.0319142	1.60704	0.0112487	2.71261	0.0266546	2.23417	0.0165564	2.51195	0.0194721	1.64911	0.0137588	2.05549	0.0108139	0.0207722	2.17048	0.393319
GWM3038_170	2B	200.3	09AND	4.533	-2.09736	0.0177779	-1.84245	0.0368702	-1.44789	0.0192388	-2.47992	0.0399992	-1.99795	0.0230575	-2.21013	0.0218943	-1.49206	0.0197754	-1.81148	0.0164956	0.0288423	-1.9224	0.350303
GWM3038_170	2B	200.3	09SEL	4.976	-2.09736	0.0177779	-1.84245	0.0368702	-1.44789	0.0192388	-2.47992	0.0399992	-1.99795	0.0230575	-2.21013	0.0218943	-1.49206	0.0197754	-1.81148	0.0164956	0.0288423	-1.9224	0.350303
GWM3038_170	2B	200.3	10AND	5.544	-2.09736	0.0177779	-1.84245	0.0368702	-1.44789	0.0192388	-2.47992	0.0399992	-1.99795	0.0230575	-2.21013	0.0218943	-1.49206	0.0197754	-1.81148	0.0164956	0.0288423	-1.9224	0.350303
GWM3038_170	2B	200.3	10JAN	4.643	-2.09736	0.0177779	-1.84245	0.0368702	-1.44789	0.0192388	-2.47992	0.0399992	-1.99795	0.0230575	-2.21013	0.0218943	-1.49206	0.0197754	-1.81148	0.0164956	0.0288423	-1.9224	0.350303
GWM3038_170	2B	200.3	10SAU	4.425	-2.09736	0.0177779	-1.84245	0.0368702	-1.44789	0.0192388	-2.47992	0.0399992	-1.99795	0.0230575	-2.21013	0.0218943	-1.49206	0.0197754	-1.81148	0.0164956	0.0288423	-1.9224	0.350303
GWM3038_170	2B	200.3	10WOH	4.122	-2.09736	0.0177779	-1.84245	0.0368702	-1.44789	0.0192388	-2.47992	0.0399992	-1.99795	0.0230575	-2.21013	0.0218943	-1.49206	0.0197754	-1.81148	0.0164956	0.0288423	-1.9224	0.350303
GWM3038_170	2B	200.3	BLUEs	4.92	-2.09736	0.0177779	-1.84245	0.0368702	-1.44789	0.0192388	-2.47992	0.0399992	-1.99795	0.0230575	-2.21013	0.0218943	-1.49206	0.0197754	-1.81148	0.0164956	0.0288423	-1.9224	0.350303
GWM4110_191	2B	204.8	09AND	4.559	-2.19604	0.0101674	-1.55646	0.0128919	-1.36656	0.00489981	-2.05404	0.0125603	-1.48092	0.00781864	-1.88196	0.00792207	-1.47259	0.00726714	-1.72392	0.00970272	0.00898504	-1.71656	0.301042
BARC0124b_275	2D	0.4	10AND	4.318	3.15016	0.00281015	2.8875	0.00151434	2.57855	0.00137865	4.18703	0.00562635	4.22291	0.0158081	2.82033	0.000584288	3.27997	0.0108441	2.99603	0.00534743	0.00441229	3.26531	0.617013
BARC0124b_275	2D	0.4	10JAN	5.616	3.15016	0.00281015	2.8875	0.00151434	2.57855	0.00137865	4.18703	0.00562635	4.22291	0.0158081	2.82033	0.000584288	3.27997	0.0108441	2.99603	0.00534743	0.00441229	3.26531	0.617013
BARC0124b_275	2D	0.4	10SEL	4.736	3.15016	0.00281015	2.8875	0.00151434	2.57855	0.00137865	4.18703	0.00562635	4.22291	0.0158081	2.82033	0.000584288	3.27997	0.0108441	2.99603	0.00534743	0.00441229	3.26531	0.617013
CFD0056c_258	2D	20.5	10SEL	4.479	-1.96087	0.00958518	-2.00825	0.0198408	-1.89592	0.0175924	-3.00977	0.0335469	-1.90135	0.0188287	-2.29907	0.012167	-2.39743	0.0413457	-2.09733	0.0149006	0.0222823	-2.19625	0.376176
CFD0056c_264	2D	20.7	09AND	4.388	4.35585	0.0282028	2.95066	0.0162067	2.51276	0.0132879	4.65759	0.0380371	2.8785	0.00889776	4.14607	0.0165101	3.03668	0.01065	3.04721	0.0130623	0.0192241	3.44817	0.806293
CFD0056c_264	2D	20.7	10AND	4.172	4.35585	0.0282028	2.95066	0.0162067	2.51276	0.0132879	4.65759	0.0380371	2.8785	0.00889776	4.14607	0.0165101	3.03668	0.01065	3.04721	0.0130623	0.0192241	3.44817	0.806293
CFD0056c_284	2D	21.3	10JAN	4.591	3.06648	0.00253457	3.04805	0.0016642	2.6616	0.000415934	4.13651	0.00177927	4.55721	0.0128678	2.85959	0.000737506	3.19715	0.00866339	3.01308	0.0034413	0.00362476	3.31746	0.664435
GWM4815b_245	2D	34.2	09WOH	4.154	-1.36385	0.00105322	-1.28877	0.00222416	-1.58978	0.0110413	-1.57954	0.00161918	-1.3341	0.000759651	-1.40659	0.0012554	-1.07429	0.00296456	-1.2683	8.52634e-05	0.00234894	-1.36315	0.168561
GWM4815b_249	2D	34.4	09AND	5.097	4.023	0.00189732	3.03097	0.00128257	3.15533	0.00437125	3.91476	5.29365e-06	2.89444	0.000666398	4.23167	0.00606332	3.09639	0.00304207	3.25349	0.00162913	0.00148108	3.45001	0.519625
GWM4815b_249	2D	34.4	09SEL	4.264	4.023	0.00189732	3.03097	0.00128257	3.15533	0.00437125	3.91476	5.29365e-06	2.89444	0.000666398	4.23167	0.00606332	3.09639	0.00304207	3.25349	0.00162913	0.00148108	3.45001	0.519625
GWM4815b_249	2D	34.4	09WOH	5.005	4.023	0.00189732	3.03097	0.00128257	3.15533	0.00437125	3.91476	5.29365e-06	2.89444	0.000666398	4.23167	0.00606332	3.09639	0.00304207	3.25349	0.00162913	0.00148108	3.45001	0.519625
GWM4815b_249	2D	34.4	10AND	4.273	4.023	0.00189732	3.03097	0.00128257	3.15533	0.00437125	3.91476	5.29365e-06	2.89444	0.000666398	4.23167	0.00606332	3.09639	0.00304207	3.25349	0.00162913	0.00148108	3.45001	0.519625
GWM4815b_249	2D	34.4	10SAU	5.007	4.023	0.00189732	3.03097	0.00128257	3.15533	0.00437125	3.91476	5.29365e-06	2.89444	0.000666398	4.23167	0.00606332	3.09639	0.00304207	3.25349	0.00162913	0.00148108	3.45001	0.519625
GWM4815b_249	2D	34.4	10SEL	4.809	4.023	0.00189732	3.03097	0.00128257	3.15533	0.00437125	3.91476	5.29365e-06	2.89444	0.000666398	4.23167	0.00606332	3.09639	0.00304207	3.25349	0.00162913	0.00148108	3.45001	0.519625
GWM4815b_249	2D	34.4	10WOH	4.039	4.023	0.00189732	3.03097	0.00128257	3.15533	0.00437125	3.91476	5.29365e-06	2.89444	0.000666398	4.23167	0.00606332	3.09639	0.00304207	3.25349	0.00162913	0.00148108	3.45001	0.519625
GWM4815b_249	2D	34.4	BLUEs	4.944	4.023	0.00189732	3.03097	0.00128257	3.15533	0.00437125	3.91476	5.29365e-06	2.89444	0.000666398	4.23167	0.00606332	3.09639	0.00304207	3.25349	0.00162913	0.00148108	3.45001	0.519625
GWM1418_161	2D	34.9	09SEL	4.213	-1.60665	0.000506242	-1.62676	0.00270869	-1.74125	0.00777701	-1.74548	2.17236e-05	-1.43172	8.9013e-05	-1.73386	0.000199382	-1.24653	0.000408951	-1.32843	0.00028539	0.000490503	-1.55758	0.197272
GWM1418_161	2D	34.9	09WOH	5.263	-1.60665	0.000506242	-1.62676	0.00270869	-1.74125	0.00777701	-1.74548	2.17236e-05	-1.43172	8.9013e-05	-1.73386	0.000199382	-1.24653	0.000408951	-1.32843	0.00028539	0.000490503	-1.55758	0.197272
GWM1418_167	2D	35.2	09AND	4.123	3.21957	0.00066575	2.34051	6.84227e-06	2.43651	0.000320888	3.12843	0.000258506	2.17953	0.000862981	3.11016	0.000899655	2.39039	0.000511911	2.80806	0.0011593	0.000117756	2.70164	0.413831
GWM0261_177	2D	38.3	10WOH	4.022	-1.73132	0.000800441	-1.43189	0.000735165	-1.35266	0.00172935	-1.89401	0.000581515	-1.53486	0.000286446	-1.63091	2.75732e-05	-1.16049	0.00012582	-1.65497	0.00196896	0.00037779	-1.54889	0.231028
GWM0261_199	2D	38.4	09WOH	4.546	2.65583	0.00542487	2.01546	0.00941852	2.65709	0.0194441	3.44348	0.0228206	2.87152	0.0164662	2.86388	0.0109821	2.44103	0.0132391	2.48843	0.00652597	0.0147405	2.67959	0.412298
GWM0261_199	2D	38.4	10AND	4.22	2.65583	0.00542487	2.01546	0.00941852	2.65709	0.0194441	3.44348	0.0228206	2.87152	0.0164662	2.86388	0.0109821	2.44103	0.0132391	2.48843	0.00652597	0.0147405	2.67959	0.412298
WMC0025b_197	2D	44.9	09WOH	4.861	3.08536	0.00368696	2.37362	0.00681691	3.21544	0.0182159	4.19653	0.0158385	3.46641	0.00699847	3.38953	0.0111156	2.80493	0.00481025	2.70473	0.00319542	0.00883482	3.15457	0.5582
WMC0025b_197	2D	44.9	10AND	4.637	3.08536	0.00368696	2.37362	0.00681691	3.21544	0.0182159	4.19653	0.0158385	3.46641	0.00699847	3.38953	0.0111156	2.80493	0.00481025	2.70473	0.00319542	0.00883482	3.15457	0.5582
WMC0025b_197	2D	44.9	10JAN	4.068	3.08536	0.00368696	2.37362	0.00681691	3.21544	0.0182159	4.19653	0.0158385	3.46641	0.00699847	3.38953	0.0111156	2.80493	0.00481025	2.70473	0.00319542	0.00883482	3.15457	0.5582
CFD0116_240	2D	93.1	09SEL	4.044	-1.89535	0.00314883	-1.63631	0.00227209	-1.58356	0.00413798	-2.3191	0.00635334	-1.91825	0.00380602	-2.02246	0.00166802	-1.43037	0.00254865	-2.09932	0.00961998	0.00451706	-1.86309	0.295212
CFD0116_240	2D	93.1	09WOH	4.155	-1.89535	0.00314883	-1.63631	0.00227209	-1.58356	0.00413798	-2.3191	0.00635334	-1.91825	0.00380602	-2.02246	0.00166802	-1.43037	0.00254865	-2.09932	0.00961998	0.00451706	-1.86309	0.295212
CFD0116_240	2D	93.1	10AND	4.832	-1.89535	0.00314883	-1.63631	0.00227209	-1.58356	0.00413798	-2.3191	0.00635334	-1.91825	0.00380602	-2.02246	0.00166802	-1.43037	0.00254865	-2.09932	0.00961998	0.00451706	-1.86309	0.295212
CFD0116_240	2D	93.1	10JAN	4.203	-1.89535	0.00314883	-1.63631	0.00227209	-1.58356	0.00413798	-2.3191	0.00635334	-1.91825	0.00380602	-2.02246	0.00166802	-1.43037	0.00254865	-2.09932	0.00961998	0.00451706	-1.86309	0.295212
CFD0116_240	2D	93.1	10WOH	5.391	-1.89535	0.00314883	-1.63631	0.00227209	-1.58356	0.00413798	-2.3191	0.00635334	-1.91825	0.00380602	-2.02246	0.00166802	-1.43037	0.00254865	-2.09932	0.00961998	0.00451706	-1.86309	0.295212
CFD0116_240	2D	93.1	BLUEs	4.629	-1.89535	0.00314883	-1.63631	0.00227209	-1.58356	0.00413798	-2.3191	0.00635334	-1.91825	0.00380602	-2.02246	0.00166802	-1.43037	0.00254865	-2.09932	0.00961998	0.00451706	-1.86309	0.295212
CFD0116_242	2D	93.3	09SEL	4.154	1.82771	0.00166242	1.68427	0.00199968	1.61907	0.00364564	2.27426	0.00480465	1.97089	0.00441543	1.99953	0.00119094	1.44229	0.00233792	2.06415	0.00694898	0.00357039	1.86027	0.269789
CFD0116_242	2D	93.3	09WOH	4.223	1.82771	0.00166242	1.68427	0.00199968	1.61907	0.00364564	2.27426	0.00480465	1.97089	0.00441543	1.99953	0.00119094	1.44229	0.00233792	2.06415	0.00694898	0.00357039	1.86027	0.269789
CFD0116_242	2D	93.3	10AND	4.54	1.82771	0.00166242	1.68427	0.00199968	1.61907	0.00364564	2.27426	0.00480465	1.97089	0.00441543	1.99953	0.00119094	1.44229	0.00233792	2.06415	0.00694898	0.00357039	1.86027	0.269789
CFD0116_242	2D	93.3	10JAN	4.311	1.82771	0.00166242	1.68427	0.00199968	1.61907	0.00364564	2.27426	0.00480465	1.97089	0.00441543	1.99953	0.00119094	1.44229	0.00233792	2.06415	0.00694898	0.00357039	1.86027	0.269789
CFD0116_242	2D	93.3	10WOH	5.08	1.82771	0.00166242	1.68427	0.00199968	1.61907	0.00364564	2.27426	0.00480465	1.97089	0.00441543	1.99953	0.00119094	1.44229	0.00233792	2.06415	0.00694898	0.00357039	1.86027	0.269789
CFD0116_242	2D	93.3	BLUEs	4.508	1.82771	0.00166242	1.68427	0.00199968	1.61907	0.00364564	2.27426	0.00480465	1.97089	0.00441543	1.99953	0.00119094	1.44229	0.00233792	2.06415	0.00694898	0.00357039	1.86027	0.269789
WMC0018_263	2D	101	10WOH	4.317	-1.77426	0.0131757	-1.55383	0.0089463	-1.48087	0.0142193	-1.57558	0.00297739	-1.16617	1.25253e-05	-1.67298	0.0032299	-1.23587	0.00303289	-1.82378	0.0152891	0.00712342	-1.53542	0.236077
GWM1419_197	2D	118.4	09AND	6.092	3.91658	0.00959775	3.23376	0.0139034	3.45104	0.0197549	4.50349	0.0130519	3.67731	0.00611978	4.50449	0.0206925	3.06161	0.00508489	3.85438	0.0161638	0.0151428	3.77533	0.535265
GWM1419_197	2D	118.4	09SEL	5.882	3.91658	0.00959775	3.23376	0.0139034	3.45104	0.0197549	4.50349	0.0130519	3.67731	0.00611978	4.50449	0.0206925	3.06161	0.00508489	3.85438	0.0161638	0.0151428	3.77533	0.535265
GWM1419_197	2D	118.4	09WOH	7.528	3.91658	0.00959775	3.23376	0.0139034	3.45104	0.0197549	4.50349	0.0130519	3.67731	0.00611978	4.50449	0.0206925	3.06161	0.00508489	3.85438	0.0161638	0.0151428	3.77533	0.535265
GWM1419_197	2D	118.4	10AND	6.919	3.91658	0.00959775	3.23376	0.0139034	3.45104	0.0197549	4.50349	0.0130519	3.67731	0.00611978	4.50449	0.0206925	3.06161	0.00508489	3.85438	0.0161638	0.0151428	3.77533	0.535265
GWM1419_197	2D	118.4	10JAN	5.746	3.91658	0.00959775	3.23376	0.0139034	3.45104	0.0197549	4.50349	0.0130519	3.67731	0.00611978	4.50449	0.0206925	3.06161	0.00508489	3.85438	0.0161638	0.0151428	3.77533	0.535265
GWM1419_197	2D	118.4	10SAU	6.667	3.91658	0.00959775	3.23376	0.0139034	3.45104	0.0197549	4.50349	0.0130519	3.67731	0.00611978	4.50449	0.0206925	3.06161	0.00508489	3.85438	0.0161638	0.0151428	3.77533	0.535265
GWM1419_197	2D	118.4	10SEL	5.752	3.91658	0.00959775	3.23376	0.0139034	3.45104	0.0197549	4.50349	0.0130519	3.67731	0.00611978	4.50449	0.0206925	3.06161	0.00508489	3.85438	0.0161638	0.0151428	3.77533	0.535265
GWM1419_197	2D	118.4	10WOH	7.057	3.91658	0.00959775	3.23376	0.0139034	3.45104	0.0197549	4.50349	0.0130519	3.67731	0.00611978	4.50449	0.0206925	3.06161	0.00508489	3.85438	0.0161638	0.0151428	3.77533	0.535265
GWM1419_197	2D	118.4	BLUEs	7.158	3.91658	0.00959775	3.23376	0.0139034	3.45104	0.0197549	4.50349	0.0130519	3.67731	0.00611978	4.50449	0.0206925	3.06161	0.00508489	3.85438	0.0161638	0.0151428	3.77533	0.535265
GWM0539_151	2D	136	09AND	5.97	4.86127	0.0428059	3.86385	0.0387834	4.0389	0.0572721	5.57102	0.0577438	3.94114	0.0290057	5.42657	0.0499393	3.85943	0.0323372	4.36887	0.0437806	0.0528228	4.49138	0.706368
GWM0539_151	2D	136	09SEL	5.434	4.86127	0.0428059	3.86385	0.0387834	4.0389	0.0572721	5.57102	0.0577438	3.94114	0.0290057	5.42657	0.0499393	3.85943	0.0323372	4.36887	0.0437806	0.0528228	4.49138	0.706368
GWM0539_151	2D	136	09WOH	6.597	4.86127	0.0428059	3.86385	0.0387834	4.0389	0.0572721	5.57102	0.0577438	3.94114	0.0290057	5.42657	0.0499393	3.85943	0.0323372	4.36887	0.0437806	0.0528228	4.49138	0.706368
GWM0539_151	2D	136	10AND	6.838	4.86127	0.0428059	3.86385	0.0387834	4.0389	0.0572721	5.57102	0.0577438	3.94114	0.0290057	5.42657	0.0499393	3.85943	0.0323372	4.36887	0.0437806	0.0528228	4.49138	0.706368
GWM0539_151	2D	136	10JAN	4.455	4.86127	0.0428059	3.86385	0.0387834	4.0389	0.0572721	5.57102	0.0577438	3.94114	0.0290057	5.42657	0.0499393	3.85943	0.0323372	4.36887	0.0437806	0.0528228	4.49138	0.706368
GWM0539_151	2D	136	10SAU	6.655	4.86127	0.0428059	3.86385	0.0387834	4.0389	0.0572721	5.57102	0.0577438	3.94114	0.0290057	5.42657	0.0499393	3.85943	0.0323372	4.36887	0.0437806	0.0528228	4.49138	0.706368
GWM0539_151	2D	136	10SEL	5.966	4.86127	0.0428059	3.86385	0.0387834	4.0389	0.0572721	5.57102	0.0577438	3.94114	0.0290057	5.42657	0.0499393	3.85943	0.0323372	4.36887	0.0437806	0.0528228	4.49138	0.706368
GWM0539_151	2D	136	10WOH	5.754	4.86127	0.0428059	3.86385	0.0387834	4.0389	0.0572721	5.57102	0.0577438	3.94114	0.0290057	5.42657	0.0499393	3.85943	0.0323372	4.36887	0.0437806	0.0528228	4.49138	0.706368
GWM0539_151	2D	136	BLUEs	6.634	4.86127	0.0428059	3.86385	0.0387834	4.0389	0.0572721	5.57102	0.0577438	3.94114	0.0290057	5.42657	0.0499393	3.85943	0.0323372	4.36887	0.0437806	0.0528228	4.49138	0.706368
GWM1204_279	2D	140.4	09AND	5.481	-3.35488	0.0271356	-2.57969	0.0143393	-2.26409	0.00971846	-2.74904	0.00977008	-2.30674	0.00725473	-2.76878	0.00883313	-2.187	0.0120754	-2.59394	0.0134252	0.0121889	-2.60052	0.376143
GWM1204_279	2D	140.4	09SEL	4.698	-3.35488	0.0271356	-2.57969	0.0143393	-2.26409	0.00971846	-2.74904	0.00977008	-2.30674	0.00725473	-2.76878	0.00883313	-2.187	0.0120754	-2.59394	0.0134252	0.0121889	-2.60052	0.376143
GWM1204_279	2D	140.4	09WOH	4.161	-3.35488	0.0271356	-2.57969	0.0143393	-2.26409	0.00971846	-2.74904	0.00977008	-2.30674	0.00725473	-2.76878	0.00883313	-2.187	0.0120754	-2.59394	0.0134252	0.0121889	-2.60052	0.376143
GWM1204_279	2D	140.4	10WOH	4.23	-3.35488	0.0271356	-2.57969	0.0143393	-2.26409	0.00971846	-2.74904	0.00977008	-2.30674	0.00725473	-2.76878	0.00883313	-2.187	0.0120754	-2.59394	0.0134252	0.0121889	-2.60052	0.376143
GWM1204_279	2D	140.4	BLUEs	4.387	-3.35488	0.0271356	-2.57969	0.0143393	-2.26409	0.00971846	-2.74904	0.00977008	-2.30674	0.00725473	-2.76878	0.00883313	-2.187	0.0120754	-2.59394	0.0134252	0.0121889	-2.60052	0.376143
CFD0233_297	2D	149.6	09AND	4.777	-3.16719	0.0192454	-2.6651	0.0123425	-2.26097	0.0073131	-2.55937	0.00590306	-2.16356	0.00408092	-2.40248	0.00332153	-2.27854	0.0117688	-2.56374	0.012477	0.00767582	-2.50762	0.31812
CFD0233_297	2D	149.6	09SEL	4.86	-3.16719	0.0192454	-2.6651	0.0123425	-2.26097	0.0073131	-2.55937	0.00590306	-2.16356	0.00408092	-2.40248	0.00332153	-2.27854	0.0117688	-2.56374	0.012477	0.00767582	-2.50762	0.31812
CFD0233_297	2D	149.6	09WOH	4.064	-3.16719	0.0192454	-2.6651	0.0123425	-2.26097	0.0073131	-2.55937	0.00590306	-2.16356	0.00408092	-2.40248	0.00332153	-2.27854	0.0117688	-2.56374	0.012477	0.00767582	-2.50762	0.31812
CFD0233_297	2D	149.6	BLUEs	4.019	-3.16719	0.0192454	-2.6651	0.0123425	-2.26097	0.0073131	-2.55937	0.00590306	-2.16356	0.00408092	-2.40248	0.00332153	-2.27854	0.0117688	-2.56374	0.012477	0.00767582	-2.50762	0.31812
CFD0233_309	2D	149.9	09AND	8.611	3.40228	0.029319	2.58695	0.0131908	2.25599	0.0107991	3.73609	0.0272961	3.13228	0.0288828	3.368	0.0157067	2.55032	0.0167017	3.07143	0.0214342	0.0236578	3.01292	0.505218
CFD0233_309	2D	149.9	09SEL	7.126	3.40228	0.029319	2.58695	0.0131908	2.25599	0.0107991	3.73609	0.0272961	3.13228	0.0288828	3.368	0.0157067	2.55032	0.0167017	3.07143	0.0214342	0.0236578	3.01292	0.505218
CFD0233_309	2D	149.9	09WOH	6.24	3.40228	0.029319	2.58695	0.0131908	2.25599	0.0107991	3.73609	0.0272961	3.13228	0.0288828	3.368	0.0157067	2.55032	0.0167017	3.07143	0.0214342	0.0236578	3.01292	0.505218
CFD0233_309	2D	149.9	10AND	9.2	3.40228	0.029319	2.58695	0.0131908	2.25599	0.0107991	3.73609	0.0272961	3.13228	0.0288828	3.368	0.0157067	2.55032	0.0167017	3.07143	0.0214342	0.0236578	3.01292	0.505218
CFD0233_309	2D	149.9	10JAN	8.269	3.40228	0.029319	2.58695	0.0131908	2.25599	0.0107991	3.73609	0.0272961	3.13228	0.0288828	3.368	0.0157067	2.55032	0.0167017	3.07143	0.0214342	0.0236578	3.01292	0.505218
CFD0233_309	2D	149.9	10SAU	7.459	3.40228	0.029319	2.58695	0.0131908	2.25599	0.0107991	3.73609	0.0272961	3.13228	0.0288828	3.368	0.0157067	2.55032	0.0167017	3.07143	0.0214342	0.0236578	3.01292	0.505218
CFD0233_309	2D	149.9	10SEL	7.565	3.40228	0.029319	2.58695	0.0131908	2.25599	0.0107991	3.73609	0.0272961	3.13228	0.0288828	3.368	0.0157067	2.55032	0.0167017	3.07143	0.0214342	0.0236578	3.01292	0.505218
CFD0233_309	2D	149.9	10WOH	8.482	3.40228	0.029319	2.58695	0.0131908	2.25599	0.0107991	3.73609	0.0272961	3.13228	0.0288828	3.368	0.0157067	2.55032	0.0167017	3.07143	0.0214342	0.0236578	3.01292	0.505218
CFD0233_309	2D	149.9	BLUEs	8.871	3.40228	0.029319	2.58695	0.0131908	2.25599	0.0107991	3.73609	0.0272961	3.13228	0.0288828	3.368	0.0157067	2.55032	0.0167017	3.07143	0.0214342	0.0236578	3.01292	0.505218
GWM0349_232	2D	192.8	09AND	5.794	5.87732	0.032146	4.25235	0.0194781	4.65886	0.0347331	6.31799	0.0316949	3.95291	0.00378232	6.07354	0.0327053	4.55332	0.0214896	5.2354	0.0301909	0.0272326	5.11521	0.892812
GWM0349_232	2D	192.8	09SEL	4.399	5.87732	0.032146	4.25235	0.0194781	4.65886	0.0347331	6.31799	0.0316949	3.95291	0.00378232	6.07354	0.0327053	4.55332	0.0214896	5.2354	0.0301909	0.0272326	5.11521	0.892812
GWM0349_232	2D	192.8	09WOH	5.685	5.87732	0.032146	4.25235	0.0194781	4.65886	0.0347331	6.31799	0.0316949	3.95291	0.00378232	6.07354	0.0327053	4.55332	0.0214896	5.2354	0.0301909	0.0272326	5.11521	0.892812
GWM0349_232	2D	192.8	10AND	5.75	5.87732	0.032146	4.25235	0.0194781	4.65886	0.0347331	6.31799	0.0316949	3.95291	0.00378232	6.07354	0.0327053	4.55332	0.0214896	5.2354	0.0301909	0.0272326	5.11521	0.892812
GWM0349_232	2D	192.8	10SAU	5.354	5.87732	0.032146	4.25235	0.0194781	4.65886	0.0347331	6.31799	0.0316949	3.95291	0.00378232	6.07354	0.0327053	4.55332	0.0214896	5.2354	0.0301909	0.0272326	5.11521	0.892812
GWM0349_232	2D	192.8	10SEL	5.329	5.87732	0.032146	4.25235	0.0194781	4.65886	0.0347331	6.31799	0.0316949	3.95291	0.00378232	6.07354	0.0327053	4.55332	0.0214896	5.2354	0.0301909	0.0272326	5.11521	0.892812
GWM0349_232	2D	192.8	10WOH	5.467	5.87732	0.032146	4.25235	0.0194781	4.65886	0.0347331	6.31799	0.0316949	3.95291	0.00378232	6.07354	0.0327053	4.55332	0.0214896	5.2354	0.0301909	0.0272326	5.11521	0.892812
GWM0349_232	2D	192.8	BLUEs	5.662	5.87732	0.032146	4.25235	0.0194781	4.65886	0.0347331	6.31799	0.0316949	3.95291	0.00378232	6.07354	0.0327053	4.55332	0.0214896	5.2354	0.0301909	0.0272326	5.11521	0.892812
GWM0349_236	2D	192.9	09WOH	4.091	1.82834	0.000737662	1.88655	0.00223251	1.95769	0.00382676	2.34812	0.001892	1.75765	0.000339612	1.95699	0.000571956	2.08147	0.00512686	2.22069	0.0026082	0.00235652	2.00469	0.200381
GWM0349_236	2D	192.9	10SEL	4.48	1.82834	0.000737662	1.88655	0.00223251	1.95769	0.00382676	2.34812	0.001892	1.75765	0.000339612	1.95699	0.000571956	2.08147	0.00512686	2.22069	0.0026082	0.00235652	2.00469	0.200381
GWM0349_236	2D	192.9	10WOH	4.012	1.82834	0.000737662	1.88655	0.00223251	1.95769	0.00382676	2.34812	0.001892	1.75765	0.000339612	1.95699	0.000571956	2.08147	0.00512686	2.22069	0.0026082	0.00235652	2.00469	0.200381
GWM1235_122	2D	215	09AND	6.597	-3.07077	0.00317831	-2.72935	0.00571688	-3.0029	0.0196111	-3.60699	0.00316801	-2.65099	7.9356e-05	-3.04337	0.0015493	-2.61657	0.00540217	-2.95524	0.00164284	0.0040332	-2.95952	0.317651
GWM1235_122	2D	215	09SEL	7.419	-3.07077	0.00317831	-2.72935	0.00571688	-3.0029	0.0196111	-3.60699	0.00316801	-2.65099	7.9356e-05	-3.04337	0.0015493	-2.61657	0.00540217	-2.95524	0.00164284	0.0040332	-2.95952	0.317651
GWM1235_122	2D	215	09WOH	9.759	-3.07077	0.00317831	-2.72935	0.00571688	-3.0029	0.0196111	-3.60699	0.00316801	-2.65099	7.9356e-05	-3.04337	0.0015493	-2.61657	0.00540217	-2.95524	0.00164284	0.0040332	-2.95952	0.317651
GWM1235_122	2D	215	10AND	7.952	-3.07077	0.00317831	-2.72935	0.00571688	-3.0029	0.0196111	-3.60699	0.00316801	-2.65099	7.9356e-05	-3.04337	0.0015493	-2.61657	0.00540217	-2.95524	0.00164284	0.0040332	-2.95952	0.317651
GWM1235_122	2D	215	10JAN	5.352	-3.07077	0.00317831	-2.72935	0.00571688	-3.0029	0.0196111	-3.60699	0.00316801	-2.65099	7.9356e-05	-3.04337	0.0015493	-2.61657	0.00540217	-2.95524	0.00164284	0.0040332	-2.95952	0.317651
GWM1235_122	2D	215	10SAU	5.701	-3.07077	0.00317831	-2.72935	0.00571688	-3.0029	0.0196111	-3.60699	0.00316801	-2.65099	7.9356e-05	-3.04337	0.0015493	-2.61657	0.00540217	-2.95524	0.00164284	0.0040332	-2.95952	0.317651
GWM1235_122	2D	215	10SEL	7.348	-3.07077	0.00317831	-2.72935	0.00571688	-3.0029	0.0196111	-3.60699	0.00316801	-2.65099	7.9356e-05	-3.04337	0.0015493	-2.61657	0.00540217	-2.95524	0.00164284	0.0040332	-2.95952	0.317651
GWM1235_122	2D	215	10WOH	7.306	-3.07077	0.00317831	-2.72935	0.00571688	-3.0029	0.0196111	-3.60699	0.00316801	-2.65099	7.9356e-05	-3.04337	0.0015493	-2.61657	0.00540217	-2.95524	0.00164284	0.0040332	-2.95952	0.317651
GWM1235_122	2D	215	BLUEs	7.866	-3.07077	0.00317831	-2.72935	0.00571688	-3.0029	0.0196111	-3.60699	0.00316801	-2.65099	7.9356e-05	-3.04337	0.0015493	-2.61657	0.00540217	-2.95524	0.00164284	0.0040332	-2.95952	0.317651
GWM1235_124	2D	215.1	09WOH	5.105	2.49005	0.000408687	2.19409	0.00194093	2.48921	0.00723	2.89829	6.72684e-06	2.30456	0.00115228	2.75027	0.00101942	2.31016	0.00589401	2.25275	3.99288e-05	0.000953693	2.46117	0.250249
GWM1235_124	2D	215.1	10AND	4.017	2.49005	0.000408687	2.19409	0.00194093	2.48921	0.00723	2.89829	6.72684e-06	2.30456	0.00115228	2.75027	0.00101942	2.31016	0.00589401	2.25275	3.99288e-05	0.000953693	2.46117	0.250249
GWM1235_124	2D	215.1	10SEL	4.413	2.49005	0.000408687	2.19409	0.00194093	2.48921	0.00723	2.89829	6.72684e-06	2.30456	0.00115228	2.75027	0.00101942	2.31016	0.00589401	2.25275	3.99288e-05	0.000953693	2.46117	0.250249
GWM1235_124	2D	215.1	BLUEs	4.231	2.49005	0.000408687	2.19409	0.00194093	2.48921	0.00723	2.89829	6.72684e-06	2.30456	0.00115228	2.75027	0.00101942	2.31016	0.00589401	2.25275	3.99288e-05	0.000953693	2.46117	0.250249
BARC0294b_232	3A	12.4	09AND	4.947	-2.19689	0.0132623	-1.85515	0.0136743	-1.47427	0.00725073	-2.16496	0.0114216	-1.43336	0.00331054	-2.03031	0.0105601	-1.71676	0.00945117	-1.82524	0.00554866	0.011502	-1.83712	0.288809
BARC0294b_232	3A	12.4	09SEL	5.098	-2.19689	0.0132623	-1.85515	0.0136743	-1.47427	0.00725073	-2.16496	0.0114216	-1.43336	0.00331054	-2.03031	0.0105601	-1.71676	0.00945117	-1.82524	0.00554866	0.011502	-1.83712	0.288809
BARC0294b_232	3A	12.4	10AND	4.29	-2.19689	0.0132623	-1.85515	0.0136743	-1.47427	0.00725073	-2.16496	0.0114216	-1.43336	0.00331054	-2.03031	0.0105601	-1.71676	0.00945117	-1.82524	0.00554866	0.011502	-1.83712	0.288809
BARC0294b_232	3A	12.4	10SEL	4.73	-2.19689	0.0132623	-1.85515	0.0136743	-1.47427	0.00725073	-2.16496	0.0114216	-1.43336	0.00331054	-2.03031	0.0105601	-1.71676	0.00945117	-1.82524	0.00554866	0.011502	-1.83712	0.288809
BARC0294b_232	3A	12.4	10WOH	4.15	-2.19689	0.0132623	-1.85515	0.0136743	-1.47427	0.00725073	-2.16496	0.0114216	-1.43336	0.00331054	-2.03031	0.0105601	-1.71676	0.00945117	-1.82524	0.00554866	0.011502	-1.83712	0.288809
BARC0294b_232	3A	12.4	BLUEs	4.501	-2.19689	0.0132623	-1.85515	0.0136743	-1.47427	0.00725073	-2.16496	0.0114216	-1.43336	0.00331054	-2.03031	0.0105601	-1.71676	0.00945117	-1.82524	0.00554866	0.011502	-1.83712	0.288809
BARC0012a_167	3A	18.8	10AND	4.413	-1.97647	0.00318903	-1.50092	8.94198e-05	-1.22283	4.77929e-08	-2.30017	0.0081209	-1.76333	0.00328086	-1.7982	0.000399033	-1.28718	0.000704206	-1.78198	0.00214943	0.00168512	-1.70388	0.357499
BARC0012c_211	3A	19.3	10AND	4.368	3.5147	0.00644545	3.10702	0.0052809	2.68961	0.00143259	4.73706	0.0137135	3.58495	0.00429652	3.71433	0.00373453	2.83162	0.00130267	3.42678	0.00284128	0.00621818	3.45076	0.635559
BARC0012c_213	3A	19.4	10AND	4.368	-3.5147	0.00644545	-3.10702	0.0052809	-2.68961	0.00143259	-4.73706	0.0137135	-3.58495	0.00429652	-3.71433	0.00373453	-2.83162	0.00130267	-3.42678	0.00284128	0.00621818	-3.45076	0.635559
WMC0011_184	3A	21.1	09AND	6.691	2.54037	0.0212979	2.1796	0.0268699	2.09942	0.0359775	2.96201	0.0266433	2.32736	0.0184248	3.16792	0.0473262	1.84303	0.0120504	2.5227	0.02284	0.0324943	2.4553	0.442439
WMC0011_184	3A	21.1	09SEL	7.3	2.54037	0.0212979	2.1796	0.0268699	2.09942	0.0359775	2.96201	0.0266433	2.32736	0.0184248	3.16792	0.0473262	1.84303	0.0120504	2.5227	0.02284	0.0324943	2.4553	0.442439
WMC0011_184	3A	21.1	09WOH	7.393	2.54037	0.0212979	2.1796	0.0268699	2.09942	0.0359775	2.96201	0.0266433	2.32736	0.0184248	3.16792	0.0473262	1.84303	0.0120504	2.5227	0.02284	0.0324943	2.4553	0.442439
WMC0011_184	3A	21.1	10AND	8.078	2.54037	0.0212979	2.1796	0.0268699	2.09942	0.0359775	2.96201	0.0266433	2.32736	0.0184248	3.16792	0.0473262	1.84303	0.0120504	2.5227	0.02284	0.0324943	2.4553	0.442439
WMC0011_184	3A	21.1	10JAN	6.246	2.54037	0.0212979	2.1796	0.0268699	2.09942	0.0359775	2.96201	0.0266433	2.32736	0.0184248	3.16792	0.0473262	1.84303	0.0120504	2.5227	0.02284	0.0324943	2.4553	0.442439
WMC0011_184	3A	21.1	10SAU	9.553	2.54037	0.0212979	2.1796	0.0268699	2.09942	0.0359775	2.96201	0.0266433	2.32736	0.0184248	3.16792	0.0473262	1.84303	0.0120504	2.5227	0.02284	0.0324943	2.4553	0.442439
WMC0011_184	3A	21.1	10SEL	5.572	2.54037	0.0212979	2.1796	0.0268699	2.09942	0.0359775	2.96201	0.0266433	2.32736	0.0184248	3.16792	0.0473262	1.84303	0.0120504	2.5227	0.02284	0.0324943	2.4553	0.442439
WMC0011_184	3A	21.1	10WOH	7.931	2.54037	0.0212979	2.1796	0.0268699	2.09942	0.0359775	2.96201	0.0266433	2.32736	0.0184248	3.16792	0.0473262	1.84303	0.0120504	2.5227	0.02284	0.0324943	2.4553	0.442439
WMC0011_184	3A	21.1	BLUEs	8.181	2.54037	0.0212979	2.1796	0.0268699	2.09942	0.0359775	2.96201	0.0266433	2.32736	0.0184248	3.16792	0.0473262	1.84303	0.0120504	2.5227	0.02284	0.0324943	2.4553	0.442439
WMC0011_200	3A	21.2	10SAU	4.74	-1.61398	0.00834286	-1.43347	0.00746298	-1.3293	0.0103655	-2.01006	0.0118273	-1.62319	0.00985399	-2.19439	0.0217867	-1.06653	0.00226514	-1.55418	0.00492992	0.0120894	-1.60314	0.360517
GWM1507_129	3A	60.7	10JAN	4.009	1.74221	0.00138486	1.86361	0.0215687	1.65094	0.0165017	2.54559	0.0207868	2.26843	0.0202672	2.49859	0.0167051	1.16559	0.00537589	1.37463	0.00359307	0.0132143	1.8887	0.508983
GWM1507_135	3A	61	09AND	6.443	-3.45513	0.00678275	-3.50427	0.0209739	-2.91165	0.0146685	-3.61308	0.0153054	-2.76045	0.00627527	-3.43672	0.0076225	-3.04096	0.0240182	-3.35651	0.0127734	0.0133298	-3.25985	0.312098
GWM1507_135	3A	61	09SEL	9.406	-3.45513	0.00678275	-3.50427	0.0209739	-2.91165	0.0146685	-3.61308	0.0153054	-2.76045	0.00627527	-3.43672	0.0076225	-3.04096	0.0240182	-3.35651	0.0127734	0.0133298	-3.25985	0.312098
GWM1507_135	3A	61	09WOH	7.261	-3.45513	0.00678275	-3.50427	0.0209739	-2.91165	0.0146685	-3.61308	0.0153054	-2.76045	0.00627527	-3.43672	0.0076225	-3.04096	0.0240182	-3.35651	0.0127734	0.0133298	-3.25985	0.312098
GWM1507_135	3A	61	10AND	6.097	-3.45513	0.00678275	-3.50427	0.0209739	-2.91165	0.0146685	-3.61308	0.0153054	-2.76045	0.00627527	-3.43672	0.0076225	-3.04096	0.0240182	-3.35651	0.0127734	0.0133298	-3.25985	0.312098
GWM1507_135	3A	61	10JAN	4.607	-3.45513	0.00678275	-3.50427	0.0209739	-2.91165	0.0146685	-3.61308	0.0153054	-2.76045	0.00627527	-3.43672	0.0076225	-3.04096	0.0240182	-3.35651	0.0127734	0.0133298	-3.25985	0.312098
GWM1507_135	3A	61	10SAU	5.614	-3.45513	0.00678275	-3.50427	0.0209739	-2.91165	0.0146685	-3.61308	0.0153054	-2.76045	0.00627527	-3.43672	0.0076225	-3.04096	0.0240182	-3.35651	0.0127734	0.0133298	-3.25985	0.312098
GWM1507_135	3A	61	10SEL	7.696	-3.45513	0.00678275	-3.50427	0.0209739	-2.91165	0.0146685	-3.61308	0.0153054	-2.76045	0.00627527	-3.43672	0.0076225	-3.04096	0.0240182	-3.35651	0.0127734	0.0133298	-3.25985	0.312098
GWM1507_135	3A	61	10WOH	7.22	-3.45513	0.00678275	-3.50427	0.0209739	-2.91165	0.0146685	-3.61308	0.0153054	-2.76045	0.00627527	-3.43672	0.0076225	-3.04096	0.0240182	-3.35651	0.0127734	0.0133298	-3.25985	0.312098
GWM1507_135	3A	61	BLUEs	7.438	-3.45513	0.00678275	-3.50427	0.0209739	-2.91165	0.0146685	-3.61308	0.0153054	-2.76045	0.00627527	-3.43672	0.0076225	-3.04096	0.0240182	-3.35651	0.0127734	0.0133298	-3.25985	0.312098
GWM4018_206	3A	68.3	09SEL	6.351	-2.58362	0.00306151	-2.76033	0.0156275	-2.31864	0.0116374	-2.93405	0.0100675	-1.96782	0.00268605	-2.63331	0.00371606	-2.41202	0.0170737	-2.82739	0.011877	0.00867173	-2.55465	0.313522
GWM4018_206	3A	68.3	09WOH	5.001	-2.58362	0.00306151	-2.76033	0.0156275	-2.31864	0.0116374	-2.93405	0.0100675	-1.96782	0.00268605	-2.63331	0.00371606	-2.41202	0.0170737	-2.82739	0.011877	0.00867173	-2.55465	0.313522
GWM4018_206	3A	68.3	10AND	4.387	-2.58362	0.00306151	-2.76033	0.0156275	-2.31864	0.0116374	-2.93405	0.0100675	-1.96782	0.00268605	-2.63331	0.00371606	-2.41202	0.0170737	-2.82739	0.011877	0.00867173	-2.55465	0.313522
GWM4018_206	3A	68.3	10SEL	5.284	-2.58362	0.00306151	-2.76033	0.0156275	-2.31864	0.0116374	-2.93405	0.0100675	-1.96782	0.00268605	-2.63331	0.00371606	-2.41202	0.0170737	-2.82739	0.011877	0.00867173	-2.55465	0.313522
GWM4018_206	3A	68.3	10WOH	5.518	-2.58362	0.00306151	-2.76033	0.0156275	-2.31864	0.0116374	-2.93405	0.0100675	-1.96782	0.00268605	-2.63331	0.00371606	-2.41202	0.0170737	-2.82739	0.011877	0.00867173	-2.55465	0.313522
GWM4018_206	3A	68.3	BLUEs	4.92	-2.58362	0.00306151	-2.76033	0.0156275	-2.31864	0.0116374	-2.93405	0.0100675	-1.96782	0.00268605	-2.63331	0.00371606	-2.41202	0.0170737	-2.82739	0.011877	0.00867173	-2.55465	0.313522
GWM1063_124	3A	101	10JAN	4.07	3.93996	0.00613675	2.25947	0.000808988	3.04685	0.00200683	4.04816	0.00204615	4.38345	0.0084348	3.97189	0.0089805	3.27596	0.00980051	3.52396	0.00637305	0.00596435	3.55621	0.68316
GWM4013a_220	3A	126.5	10WOH	4.469	3.09715	0.00311532	2.60254	0.00728134	2.24119	0.00401717	3.45168	0.00826387	2.14895	0.00158949	3.44473	0.0148875	2.07232	0.00190818	3.17305	0.00565561	0.00603927	2.77895	0.581736
GWM4013b_264	3A	126.8	09AND	4.02	3.36024	0.0144233	2.64523	0.0114934	2.98163	0.0189308	4.15469	0.025165	2.94032	0.00861097	2.9214	0.00366266	2.50168	0.00824061	2.83399	0.00793143	0.0136028	3.0424	0.515547
GWM4013b_264	3A	126.8	09WOH	4.944	3.36024	0.0144233	2.64523	0.0114934	2.98163	0.0189308	4.15469	0.025165	2.94032	0.00861097	2.9214	0.00366266	2.50168	0.00824061	2.83399	0.00793143	0.0136028	3.0424	0.515547
GWM4013b_264	3A	126.8	10AND	5.289	3.36024	0.0144233	2.64523	0.0114934	2.98163	0.0189308	4.15469	0.025165	2.94032	0.00861097	2.9214	0.00366266	2.50168	0.00824061	2.83399	0.00793143	0.0136028	3.0424	0.515547
GWM4013b_264	3A	126.8	BLUEs	4.232	3.36024	0.0144233	2.64523	0.0114934	2.98163	0.0189308	4.15469	0.025165	2.94032	0.00861097	2.9214	0.00366266	2.50168	0.00824061	2.83399	0.00793143	0.0136028	3.0424	0.515547
CFA2193_231	3A	155.2	09AND	5.136	2.73714	0.0283783	2.07431	0.0186438	1.81547	0.013039	2.7518	0.0208899	1.99042	0.0118806	2.00515	0.00416737	2.06918	0.0157295	2.37686	0.0222892	0.0191069	2.22754	0.354739
CFA2193_231	3A	155.2	09SEL	4.367	2.73714	0.0283783	2.07431	0.0186438	1.81547	0.013039	2.7518	0.0208899	1.99042	0.0118806	2.00515	0.00416737	2.06918	0.0157295	2.37686	0.0222892	0.0191069	2.22754	0.354739
CFA2193_231	3A	155.2	10AND	4.642	2.73714	0.0283783	2.07431	0.0186438	1.81547	0.013039	2.7518	0.0208899	1.99042	0.0118806	2.00515	0.00416737	2.06918	0.0157295	2.37686	0.0222892	0.0191069	2.22754	0.354739
CFA2193_231	3A	155.2	10SEL	4.623	2.73714	0.0283783	2.07431	0.0186438	1.81547	0.013039	2.7518	0.0208899	1.99042	0.0118806	2.00515	0.00416737	2.06918	0.0157295	2.37686	0.0222892	0.0191069	2.22754	0.354739
CFA2193_231	3A	155.2	10WOH	4.703	2.73714	0.0283783	2.07431	0.0186438	1.81547	0.013039	2.7518	0.0208899	1.99042	0.0118806	2.00515	0.00416737	2.06918	0.0157295	2.37686	0.0222892	0.0191069	2.22754	0.354739
CFA2193_231	3A	155.2	BLUEs	4.44	2.73714	0.0283783	2.07431	0.0186438	1.81547	0.013039	2.7518	0.0208899	1.99042	0.0118806	2.00515	0.00416737	2.06918	0.0157295	2.37686	0.0222892	0.0191069	2.22754	0.354739
CFA2193_239	3A	155.5	09AND	10.725	-3.30414	0.0237099	-2.88338	0.0262988	-2.52323	0.0162124	-3.55428	0.0268957	-2.67179	0.00885609	-3.28753	0.0140909	-2.86372	0.0316216	-3.38401	0.0391156	0.0250747	-3.05901	0.372101
CFA2193_239	3A	155.5	09SEL	12.058	-3.30414	0.0237099	-2.88338	0.0262988	-2.52323	0.0162124	-3.55428	0.0268957	-2.67179	0.00885609	-3.28753	0.0140909	-2.86372	0.0316216	-3.38401	0.0391156	0.0250747	-3.05901	0.372101
CFA2193_239	3A	155.5	09WOH	10.029	-3.30414	0.0237099	-2.88338	0.0262988	-2.52323	0.0162124	-3.55428	0.0268957	-2.67179	0.00885609	-3.28753	0.0140909	-2.86372	0.0316216	-3.38401	0.0391156	0.0250747	-3.05901	0.372101
CFA2193_239	3A	155.5	10AND	11.077	-3.30414	0.0237099	-2.88338	0.0262988	-2.52323	0.0162124	-3.55428	0.0268957	-2.67179	0.00885609	-3.28753	0.0140909	-2.86372	0.0316216	-3.38401	0.0391156	0.0250747	-3.05901	0.372101
CFA2193_239	3A	155.5	10JAN	7.873	-3.30414	0.0237099	-2.88338	0.0262988	-2.52323	0.0162124	-3.55428	0.0268957	-2.67179	0.00885609	-3.28753	0.0140909	-2.86372	0.0316216	-3.38401	0.0391156	0.0250747	-3.05901	0.372101
CFA2193_239	3A	155.5	10SAU	9.349	-3.30414	0.0237099	-2.88338	0.0262988	-2.52323	0.0162124	-3.55428	0.0268957	-2.67179	0.00885609	-3.28753	0.0140909	-2.86372	0.0316216	-3.38401	0.0391156	0.0250747	-3.05901	0.372101
CFA2193_239	3A	155.5	10SEL	12.743	-3.30414	0.0237099	-2.88338	0.0262988	-2.52323	0.0162124	-3.55428	0.0268957	-2.67179	0.00885609	-3.28753	0.0140909	-2.86372	0.0316216	-3.38401	0.0391156	0.0250747	-3.05901	0.372101
CFA2193_239	3A	155.5	10WOH	13.902	-3.30414	0.0237099	-2.88338	0.0262988	-2.52323	0.0162124	-3.55428	0.0268957	-2.67179	0.00885609	-3.28753	0.0140909	-2.86372	0.0316216	-3.38401	0.0391156	0.0250747	-3.05901	0.372101
CFA2193_239	3A	155.5	BLUEs	12.035	-3.30414	0.0237099	-2.88338	0.0262988	-2.52323	0.0162124	-3.55428	0.0268957	-2.67179	0.00885609	-3.28753	0.0140909	-2.86372	0.0316216	-3.38401	0.0391156	0.0250747	-3.05901	0.372101
GWM4187b_276	3A	169.7	09AND	5.169	3.27747	0.0218589	3.0534	0.0252109	2.87287	0.0271945	2.8307	0.0169165	2.15479	0.00943198	3.41617	0.0259945	2.67427	0.0208175	3.23379	0.0276103	0.0232437	2.93918	0.404159
GWM4187b_276	3A	169.7	09SEL	6.56	3.27747	0.0218589	3.0534	0.0252109	2.87287	0.0271945	2.8307	0.0169165	2.15479	0.00943198	3.41617	0.0259945	2.67427	0.0208175	3.23379	0.0276103	0.0232437	2.93918	0.404159
GWM4187b_276	3A	169.7	09WOH	6.327	3.27747	0.0218589	3.0534	0.0252109	2.87287	0.0271945	2.8307	0.0169165	2.15479	0.00943198	3.41617	0.0259945	2.67427	0.0208175	3.23379	0.0276103	0.0232437	2.93918	0.404159
GWM4187b_276	3A	169.7	10SAU	4.903	3.27747	0.0218589	3.0534	0.0252109	2.87287	0.0271945	2.8307	0.0169165	2.15479	0.00943198	3.41617	0.0259945	2.67427	0.0208175	3.23379	0.0276103	0.0232437	2.93918	0.404159
GWM4187b_276	3A	169.7	10SEL	5.373	3.27747	0.0218589	3.0534	0.0252109	2.87287	0.0271945	2.8307	0.0169165	2.15479	0.00943198	3.41617	0.0259945	2.67427	0.0208175	3.23379	0.0276103	0.0232437	2.93918	0.404159
GWM4187b_276	3A	169.7	10WOH	6.153	3.27747	0.0218589	3.0534	0.0252109	2.87287	0.0271945	2.8307	0.0169165	2.15479	0.00943198	3.41617	0.0259945	2.67427	0.0208175	3.23379	0.0276103	0.0232437	2.93918	0.404159
GWM4187b_276	3A	169.7	BLUEs	5.531	3.27747	0.0218589	3.0534	0.0252109	2.87287	0.0271945	2.8307	0.0169165	2.15479	0.00943198	3.41617	0.0259945	2.67427	0.0208175	3.23379	0.0276103	0.0232437	2.93918	0.404159
GWM4187b_278	3A	169.8	09AND	4.688	-1.99609	0.00695742	-1.70422	0.00664839	-1.61084	0.00961054	-1.6131	0.0023683	-1.15708	0.000974949	-1.74329	0.00210189	-1.43922	0.00252423	-1.93015	0.00502927	0.00438173	-1.64925	0.267315
GWM4187b_278	3A	169.8	09SEL	4.999	-1.99609	0.00695742	-1.70422	0.00664839	-1.61084	0.00961054	-1.6131	0.0023683	-1.15708	0.000974949	-1.74329	0.00210189	-1.43922	0.00252423	-1.93015	0.00502927	0.00438173	-1.64925	0.267315
GWM4187b_278	3A	169.8	09WOH	4.883	-1.99609	0.00695742	-1.70422	0.00664839	-1.61084	0.00961054	-1.6131	0.0023683	-1.15708	0.000974949	-1.74329	0.00210189	-1.43922	0.00252423	-1.93015	0.00502927	0.00438173	-1.64925	0.267315
GWM4187b_278	3A	169.8	10WOH	5.351	-1.99609	0.00695742	-1.70422	0.00664839	-1.61084	0.00961054	-1.6131	0.0023683	-1.15708	0.000974949	-1.74329	0.00210189	-1.43922	0.00252423	-1.93015	0.00502927	0.00438173	-1.64925	0.267315
GWM4187b_278	3A	169.8	BLUEs	4.218	-1.99609	0.00695742	-1.70422	0.00664839	-1.61084	0.00961054	-1.6131	0.0023683	-1.15708	0.000974949	-1.74329	0.00210189	-1.43922	0.00252423	-1.93015	0.00502927	0.00438173	-1.64925	0.267315
GWM1757_173	3A	200.1	09WOH	4.214	-1.5231	0.00275479	-1.51807	0.00311508	-1.51131	0.00943106	-1.58119	0.00182396	-1.43609	0.00242636	-1.46562	0.000467136	-1.31298	0.00279159	-1.48442	0.0040158	0.00243083	-1.4791	0.0797951
WMC0808_175	3B	67.9	09AND	4.681	-2.75896	0.000369873	-2.33784	0.00155157	-1.86863	0.000432718	-2.59199	0.000146839	-2.32185	0.000998512	-2.72772	0.000609174	-2.15638	0.00365697	-2.55488	0.000106406	0.000899585	-2.41478	0.304027
WMC0808_175	3B	67.9	09SEL	4.864	-2.75896	0.000369873	-2.33784	0.00155157	-1.86863	0.000432718	-2.59199	0.000146839	-2.32185	0.000998512	-2.72772	0.000609174	-2.15638	0.00365697	-2.55488	0.000106406	0.000899585	-2.41478	0.304027
WMC0808_175	3B	67.9	10SAU	4.057	-2.75896	0.000369873	-2.33784	0.00155157	-1.86863	0.000432718	-2.59199	0.000146839	-2.32185	0.000998512	-2.72772	0.000609174	-2.15638	0.00365697	-2.55488	0.000106406	0.000899585	-2.41478	0.304027
WMC0808_175	3B	67.9	10SEL	4.494	-2.75896	0.000369873	-2.33784	0.00155157	-1.86863	0.000432718	-2.59199	0.000146839	-2.32185	0.000998512	-2.72772	0.000609174	-2.15638	0.00365697	-2.55488	0.000106406	0.000899585	-2.41478	0.304027
WMC0808_175	3B	67.9	10WOH	4.782	-2.75896	0.000369873	-2.33784	0.00155157	-1.86863	0.000432718	-2.59199	0.000146839	-2.32185	0.000998512	-2.72772	0.000609174	-2.15638	0.00365697	-2.55488	0.000106406	0.000899585	-2.41478	0.304027
WMC0808_175	3B	67.9	BLUEs	4.626	-2.75896	0.000369873	-2.33784	0.00155157	-1.86863	0.000432718	-2.59199	0.000146839	-2.32185	0.000998512	-2.72772	0.000609174	-2.15638	0.00365697	-2.55488	0.000106406	0.000899585	-2.41478	0.304027
GWM4145_155	3B	74.3	09AND	5.223	-2.48731	0.00464926	-2.01539	0.0039546	-1.66278	0.00100821	-2.30825	0.00298531	-2.21612	0.0114478	-2.36	0.00270623	-1.99994	0.00583395	-2.29995	0.00338816	0.00368496	-2.16872	0.263221
GWM4145_155	3B	74.3	09SEL	4.937	-2.48731	0.00464926	-2.01539	0.0039546	-1.66278	0.00100821	-2.30825	0.00298531	-2.21612	0.0114478	-2.36	0.00270623	-1.99994	0.00583395	-2.29995	0.00338816	0.00368496	-2.16872	0.263221
GWM4145_155	3B	74.3	10JAN	4.522	-2.48731	0.00464926	-2.01539	0.0039546	-1.66278	0.00100821	-2.30825	0.00298531	-2.21612	0.0114478	-2.36	0.00270623	-1.99994	0.00583395	-2.29995	0.00338816	0.00368496	-2.16872	0.263221
GWM4145_155	3B	74.3	10SAU	4.161	-2.48731	0.00464926	-2.01539	0.0039546	-1.66278	0.00100821	-2.30825	0.00298531	-2.21612	0.0114478	-2.36	0.00270623	-1.99994	0.00583395	-2.29995	0.00338816	0.00368496	-2.16872	0.263221
GWM4145_155	3B	74.3	10SEL	5.199	-2.48731	0.00464926	-2.01539	0.0039546	-1.66278	0.00100821	-2.30825	0.00298531	-2.21612	0.0114478	-2.36	0.00270623	-1.99994	0.00583395	-2.29995	0.00338816	0.00368496	-2.16872	0.263221
GWM4145_155	3B	74.3	10WOH	5.31	-2.48731	0.00464926	-2.01539	0.0039546	-1.66278	0.00100821	-2.30825	0.00298531	-2.21612	0.0114478	-2.36	0.00270623	-1.99994	0.00583395	-2.29995	0.00338816	0.00368496	-2.16872	0.263221
GWM4145_155	3B	74.3	BLUEs	5.142	-2.48731	0.00464926	-2.01539	0.0039546	-1.66278	0.00100821	-2.30825	0.00298531	-2.21612	0.0114478	-2.36	0.00270623	-1.99994	0.00583395	-2.29995	0.00338816	0.00368496	-2.16872	0.263221
GWM0938_141	3B	176.4	09AND	4.138	-2.57497	0.00427133	-2.49861	0.00505026	-2.01132	0.00429751	-2.77839	0.00180553	-2.13634	0.000175812	-2.79822	0.00113302	-2.081	0.00234837	-2.90379	0.00616395	0.0034242	-2.47283	0.353718
GWM0938_141	3B	176.4	09SEL	5.347	-2.57497	0.00427133	-2.49861	0.00505026	-2.01132	0.00429751	-2.77839	0.00180553	-2.13634	0.000175812	-2.79822	0.00113302	-2.081	0.00234837	-2.90379	0.00616395	0.0034242	-2.47283	0.353718
GWM0938_141	3B	176.4	10SAU	4.058	-2.57497	0.00427133	-2.49861	0.00505026	-2.01132	0.00429751	-2.77839	0.00180553	-2.13634	0.000175812	-2.79822	0.00113302	-2.081	0.00234837	-2.90379	0.00616395	0.0034242	-2.47283	0.353718
GWM0938_141	3B	176.4	10SEL	4.108	-2.57497	0.00427133	-2.49861	0.00505026	-2.01132	0.00429751	-2.77839	0.00180553	-2.13634	0.000175812	-2.79822	0.00113302	-2.081	0.00234837	-2.90379	0.00616395	0.0034242	-2.47283	0.353718
GWM0938_141	3B	176.4	10WOH	6.055	-2.57497	0.00427133	-2.49861	0.00505026	-2.01132	0.00429751	-2.77839	0.00180553	-2.13634	0.000175812	-2.79822	0.00113302	-2.081	0.00234837	-2.90379	0.00616395	0.0034242	-2.47283	0.353718
GWM0938_141	3B	176.4	BLUEs	4.7	-2.57497	0.00427133	-2.49861	0.00505026	-2.01132	0.00429751	-2.77839	0.00180553	-2.13634	0.000175812	-2.79822	0.00113302	-2.081	0.00234837	-2.90379	0.00616395	0.0034242	-2.47283	0.353718
GWM0938_144	3B	176.5	09AND	7.989	5.91477	0.0402233	4.03343	0.0200184	4.39261	0.0226245	6.20531	0.0291949	4.98488	0.0125597	5.02235	0.0118731	4.17474	0.0166072	4.97548	0.0225249	0.0250343	4.96295	0.780491
GWM0938_144	3B	176.5	09SEL	5.278	5.91477	0.0402233	4.03343	0.0200184	4.39261	0.0226245	6.20531	0.0291949	4.98488	0.0125597	5.02235	0.0118731	4.17474	0.0166072	4.97548	0.0225249	0.0250343	4.96295	0.780491
GWM0938_144	3B	176.5	09WOH	6.87	5.91477	0.0402233	4.03343	0.0200184	4.39261	0.0226245	6.20531	0.0291949	4.98488	0.0125597	5.02235	0.0118731	4.17474	0.0166072	4.97548	0.0225249	0.0250343	4.96295	0.780491
GWM0938_144	3B	176.5	10AND	7.294	5.91477	0.0402233	4.03343	0.0200184	4.39261	0.0226245	6.20531	0.0291949	4.98488	0.0125597	5.02235	0.0118731	4.17474	0.0166072	4.97548	0.0225249	0.0250343	4.96295	0.780491
GWM0938_144	3B	176.5	10JAN	5.936	5.91477	0.0402233	4.03343	0.0200184	4.39261	0.0226245	6.20531	0.0291949	4.98488	0.0125597	5.02235	0.0118731	4.17474	0.0166072	4.97548	0.0225249	0.0250343	4.96295	0.780491
GWM0938_144	3B	176.5	10SAU	4.848	5.91477	0.0402233	4.03343	0.0200184	4.39261	0.0226245	6.20531	0.0291949	4.98488	0.0125597	5.02235	0.0118731	4.17474	0.0166072	4.97548	0.0225249	0.0250343	4.96295	0.780491
GWM0938_144	3B	176.5	10SEL	6.077	5.91477	0.0402233	4.03343	0.0200184	4.39261	0.0226245	6.20531	0.0291949	4.98488	0.0125597	5.02235	0.0118731	4.17474	0.0166072	4.97548	0.0225249	0.0250343	4.96295	0.780491
GWM0938_144	3B	176.5	10WOH	6.73	5.91477	0.0402233	4.03343	0.0200184	4.39261	0.0226245	6.20531	0.0291949	4.98488	0.0125597	5.02235	0.0118731	4.17474	0.0166072	4.97548	0.0225249	0.0250343	4.96295	0.780491
GWM0938_144	3B	176.5	BLUEs	7	5.91477	0.0402233	4.03343	0.0200184	4.39261	0.0226245	6.20531	0.0291949	4.98488	0.0125597	5.02235	0.0118731	4.17474	0.0166072	4.97548	0.0225249	0.0250343	4.96295	0.780491
GWM0980_155	3B	212	10JAN	4.056	1.97412	0.0043142	1.38276	0.00608044	1.35919	0.0048589	2.34834	0.00999759	2.85667	0.0257513	1.94343	0.00690427	1.45185	0.00802145	1.88252	0.00799533	0.0100888	1.89986	0.518895
GWM0980_167	3B	212.2	10JAN	4.103	-1.96521	0.0147617	-1.5793	0.0232809	-1.36145	0.016685	-2.06855	0.0205798	-1.96912	0.0268816	-1.92292	0.0130399	-1.64933	0.0200332	-1.87871	0.0235942	0.0233886	-1.79932	0.242915
GWM0980_167	3B	212.2	10SEL	4.092	-1.96521	0.0147617	-1.5793	0.0232809	-1.36145	0.016685	-2.06855	0.0205798	-1.96912	0.0268816	-1.92292	0.0130399	-1.64933	0.0200332	-1.87871	0.0235942	0.0233886	-1.79932	0.242915
GWM0980_167	3B	212.2	10WOH	4.21	-1.96521	0.0147617	-1.5793	0.0232809	-1.36145	0.016685	-2.06855	0.0205798	-1.96912	0.0268816	-1.92292	0.0130399	-1.64933	0.0200332	-1.87871	0.0235942	0.0233886	-1.79932	0.242915
GWM0980_167	3B	212.2	BLUEs	4.087	-1.96521	0.0147617	-1.5793	0.0232809	-1.36145	0.016685	-2.06855	0.0205798	-1.96912	0.0268816	-1.92292	0.0130399	-1.64933	0.0200332	-1.87871	0.0235942	0.0233886	-1.79932	0.242915
GWM1564_235	3B	238.5	09AND	5.318	4.26763	0.0331214	2.85087	0.0156783	3.69834	0.0252455	4.28748	0.0139952	4.12984	0.0249166	4.07458	0.0174784	3.07064	0.0143641	4.0254	0.0222811	0.0288107	3.8006	0.552197
GWM1564_235	3B	238.5	09WOH	6.267	4.26763	0.0331214	2.85087	0.0156783	3.69834	0.0252455	4.28748	0.0139952	4.12984	0.0249166	4.07458	0.0174784	3.07064	0.0143641	4.0254	0.0222811	0.0288107	3.8006	0.552197
GWM1564_235	3B	238.5	10AND	4.724	4.26763	0.0331214	2.85087	0.0156783	3.69834	0.0252455	4.28748	0.0139952	4.12984	0.0249166	4.07458	0.0174784	3.07064	0.0143641	4.0254	0.0222811	0.0288107	3.8006	0.552197
GWM1564_235	3B	238.5	10JAN	5.445	4.26763	0.0331214	2.85087	0.0156783	3.69834	0.0252455	4.28748	0.0139952	4.12984	0.0249166	4.07458	0.0174784	3.07064	0.0143641	4.0254	0.0222811	0.0288107	3.8006	0.552197
GWM1564_235	3B	238.5	10SAU	4.285	4.26763	0.0331214	2.85087	0.0156783	3.69834	0.0252455	4.28748	0.0139952	4.12984	0.0249166	4.07458	0.0174784	3.07064	0.0143641	4.0254	0.0222811	0.0288107	3.8006	0.552197
GWM1564_235	3B	238.5	10SEL	4.358	4.26763	0.0331214	2.85087	0.0156783	3.69834	0.0252455	4.28748	0.0139952	4.12984	0.0249166	4.07458	0.0174784	3.07064	0.0143641	4.0254	0.0222811	0.0288107	3.8006	0.552197
GWM1564_235	3B	238.5	10WOH	5.719	4.26763	0.0331214	2.85087	0.0156783	3.69834	0.0252455	4.28748	0.0139952	4.12984	0.0249166	4.07458	0.0174784	3.07064	0.0143641	4.0254	0.0222811	0.0288107	3.8006	0.552197
GWM1564_235	3B	238.5	BLUEs	5.505	4.26763	0.0331214	2.85087	0.0156783	3.69834	0.0252455	4.28748	0.0139952	4.12984	0.0249166	4.07458	0.0174784	3.07064	0.0143641	4.0254	0.0222811	0.0288107	3.8006	0.552197
GWM0299_201	3B	251.8	10SAU	4.073	2.65063	0.00136937	2.33833	0.00203219	1.83514	0.00173058	2.38473	6.64039e-06	2.28604	0.000534963	3.4623	0.00583412	1.47887	0.000358183	2.36355	0.000265778	0.000841329	2.34995	0.58029
CFD0036a_142	3D	8.1	09AND	4.47	2.0816	0.0125739	1.98774	0.0196238	1.63006	0.0123236	2.65725	0.0362325	2.24197	0.0337058	2.07761	0.0121569	1.92662	0.0232182	2.02818	0.0160133	0.0227469	2.07888	0.291944
CFD0036a_142	3D	8.1	09SEL	5.751	2.0816	0.0125739	1.98774	0.0196238	1.63006	0.0123236	2.65725	0.0362325	2.24197	0.0337058	2.07761	0.0121569	1.92662	0.0232182	2.02818	0.0160133	0.0227469	2.07888	0.291944
CFD0036a_142	3D	8.1	09WOH	4.355	2.0816	0.0125739	1.98774	0.0196238	1.63006	0.0123236	2.65725	0.0362325	2.24197	0.0337058	2.07761	0.0121569	1.92662	0.0232182	2.02818	0.0160133	0.0227469	2.07888	0.291944
CFD0036a_142	3D	8.1	10AND	6.224	2.0816	0.0125739	1.98774	0.0196238	1.63006	0.0123236	2.65725	0.0362325	2.24197	0.0337058	2.07761	0.0121569	1.92662	0.0232182	2.02818	0.0160133	0.0227469	2.07888	0.291944
CFD0036a_142	3D	8.1	10JAN	5.631	2.0816	0.0125739	1.98774	0.0196238	1.63006	0.0123236	2.65725	0.0362325	2.24197	0.0337058	2.07761	0.0121569	1.92662	0.0232182	2.02818	0.0160133	0.0227469	2.07888	0.291944
CFD0036a_142	3D	8.1	10SEL	5.834	2.0816	0.0125739	1.98774	0.0196238	1.63006	0.0123236	2.65725	0.0362325	2.24197	0.0337058	2.07761	0.0121569	1.92662	0.0232182	2.02818	0.0160133	0.0227469	2.07888	0.291944
CFD0036a_142	3D	8.1	10WOH	5.026	2.0816	0.0125739	1.98774	0.0196238	1.63006	0.0123236	2.65725	0.0362325	2.24197	0.0337058	2.07761	0.0121569	1.92662	0.0232182	2.02818	0.0160133	0.0227469	2.07888	0.291944
CFD0036a_142	3D	8.1	BLUEs	5.69	2.0816	0.0125739	1.98774	0.0196238	1.63006	0.0123236	2.65725	0.0362325	2.24197	0.0337058	2.07761	0.0121569	1.92662	0.0232182	2.02818	0.0160133	0.0227469	2.07888	0.291944
CFD0036a_150	3D	8.2	09AND	4.109	-1.99654	0.0101146	-1.9613	0.0186698	-1.53836	0.00979641	-2.57986	0.0318248	-2.15979	0.0301622	-2.07999	0.0120239	-1.869	0.0203612	-1.98908	0.0150248	0.0201128	-2.02174	0.291863
CFD0036a_150	3D	8.2	09SEL	5.546	-1.99654	0.0101146	-1.9613	0.0186698	-1.53836	0.00979641	-2.57986	0.0318248	-2.15979	0.0301622	-2.07999	0.0120239	-1.869	0.0203612	-1.98908	0.0150248	0.0201128	-2.02174	0.291863
CFD0036a_150	3D	8.2	10AND	5.818	-1.99654	0.0101146	-1.9613	0.0186698	-1.53836	0.00979641	-2.57986	0.0318248	-2.15979	0.0301622	-2.07999	0.0120239	-1.869	0.0203612	-1.98908	0.0150248	0.0201128	-2.02174	0.291863
CFD0036a_150	3D	8.2	10JAN	5.207	-1.99654	0.0101146	-1.9613	0.0186698	-1.53836	0.00979641	-2.57986	0.0318248	-2.15979	0.0301622	-2.07999	0.0120239	-1.869	0.0203612	-1.98908	0.0150248	0.0201128	-2.02174	0.291863
CFD0036a_150	3D	8.2	10SEL	5.459	-1.99654	0.0101146	-1.9613	0.0186698	-1.53836	0.00979641	-2.57986	0.0318248	-2.15979	0.0301622	-2.07999	0.0120239	-1.869	0.0203612	-1.98908	0.0150248	0.0201128	-2.02174	0.291863
CFD0036a_150	3D	8.2	10WOH	4.794	-1.99654	0.0101146	-1.9613	0.0186698	-1.53836	0.00979641	-2.57986	0.0318248	-2.15979	0.0301622	-2.07999	0.0120239	-1.869	0.0203612	-1.98908	0.0150248	0.0201128	-2.02174	0.291863
CFD0036a_150	3D	8.2	BLUEs	5.337	-1.99654	0.0101146	-1.9613	0.0186698	-1.53836	0.00979641	-2.57986	0.0318248	-2.15979	0.0301622	-2.07999	0.0120239	-1.869	0.0203612	-1.98908	0.0150248	0.0201128	-2.02174	0.291863
GWM0161b_154	3D	14.6	09AND	4.805	-2.06307	0.000982698	-1.69428	0.00142928	-1.556	0.000948627	-2.02565	0.00113287	-1.48936	8.07149e-05	-1.89153	0.000395017	-1.40143	2.76613e-05	-1.80859	0.000358809	0.000359602	-1.74124	0.246986
GWM0161b_154	3D	14.6	09SEL	4.726	-2.06307	0.000982698	-1.69428	0.00142928	-1.556	0.000948627	-2.02565	0.00113287	-1.48936	8.07149e-05	-1.89153	0.000395017	-1.40143	2.76613e-05	-1.80859	0.000358809	0.000359602	-1.74124	0.246986
GWM0161b_154	3D	14.6	09WOH	4.395	-2.06307	0.000982698	-1.69428	0.00142928	-1.556	0.000948627	-2.02565	0.00113287	-1.48936	8.07149e-05	-1.89153	0.000395017	-1.40143	2.76613e-05	-1.80859	0.000358809	0.000359602	-1.74124	0.246986
GWM0161b_154	3D	14.6	10AND	4.132	-2.06307	0.000982698	-1.69428	0.00142928	-1.556	0.000948627	-2.02565	0.00113287	-1.48936	8.07149e-05	-1.89153	0.000395017	-1.40143	2.76613e-05	-1.80859	0.000358809	0.000359602	-1.74124	0.246986
GWM0161b_154	3D	14.6	10WOH	4.455	-2.06307	0.000982698	-1.69428	0.00142928	-1.556	0.000948627	-2.02565	0.00113287	-1.48936	8.07149e-05	-1.89153	0.000395017	-1.40143	2.76613e-05	-1.80859	0.000358809	0.000359602	-1.74124	0.246986
GWM0161b_154	3D	14.6	BLUEs	4.446	-2.06307	0.000982698	-1.69428	0.00142928	-1.556	0.000948627	-2.02565	0.00113287	-1.48936	8.07149e-05	-1.89153	0.000395017	-1.40143	2.76613e-05	-1.80859	0.000358809	0.000359602	-1.74124	0.246986
GWM0161b_177	3D	14.9	09AND	5.625	3.32553	0.0274448	2.41117	0.0178313	2.60187	0.0292666	3.09913	0.0281056	2.36122	0.0220237	3.03176	0.0184492	2.68968	0.0218089	2.93498	0.0261093	0.0279183	2.80692	0.34483
GWM0161b_177	3D	14.9	09SEL	4.384	3.32553	0.0274448	2.41117	0.0178313	2.60187	0.0292666	3.09913	0.0281056	2.36122	0.0220237	3.03176	0.0184492	2.68968	0.0218089	2.93498	0.0261093	0.0279183	2.80692	0.34483
GWM0161b_177	3D	14.9	09WOH	5.499	3.32553	0.0274448	2.41117	0.0178313	2.60187	0.0292666	3.09913	0.0281056	2.36122	0.0220237	3.03176	0.0184492	2.68968	0.0218089	2.93498	0.0261093	0.0279183	2.80692	0.34483
GWM0161b_177	3D	14.9	10AND	4.381	3.32553	0.0274448	2.41117	0.0178313	2.60187	0.0292666	3.09913	0.0281056	2.36122	0.0220237	3.03176	0.0184492	2.68968	0.0218089	2.93498	0.0261093	0.0279183	2.80692	0.34483
GWM0161b_177	3D	14.9	10SAU	4.189	3.32553	0.0274448	2.41117	0.0178313	2.60187	0.0292666	3.09913	0.0281056	2.36122	0.0220237	3.03176	0.0184492	2.68968	0.0218089	2.93498	0.0261093	0.0279183	2.80692	0.34483
GWM0161b_177	3D	14.9	10SEL	5.677	3.32553	0.0274448	2.41117	0.0178313	2.60187	0.0292666	3.09913	0.0281056	2.36122	0.0220237	3.03176	0.0184492	2.68968	0.0218089	2.93498	0.0261093	0.0279183	2.80692	0.34483
GWM0161b_177	3D	14.9	10WOH	5.278	3.32553	0.0274448	2.41117	0.0178313	2.60187	0.0292666	3.09913	0.0281056	2.36122	0.0220237	3.03176	0.0184492	2.68968	0.0218089	2.93498	0.0261093	0.0279183	2.80692	0.34483
GWM0161b_177	3D	14.9	BLUEs	5.245	3.32553	0.0274448	2.41117	0.0178313	2.60187	0.0292666	3.09913	0.0281056	2.36122	0.0220237	3.03176	0.0184492	2.68968	0.0218089	2.93498	0.0261093	0.0279183	2.80692	0.34483
GWM1463_156	3D	87.4	09AND	4.518	-1.91514	0.0143103	-1.46146	0.0118214	-1.39108	0.00939891	-2.37725	0.0273858	-1.90617	0.0224815	-2.17721	0.0225354	-1.39256	0.00862027	-1.86606	0.0171037	0.0191246	-1.81087	0.368645
GWM1463_156	3D	87.4	10AND	5.967	-1.91514	0.0143103	-1.46146	0.0118214	-1.39108	0.00939891	-2.37725	0.0273858	-1.90617	0.0224815	-2.17721	0.0225354	-1.39256	0.00862027	-1.86606	0.0171037	0.0191246	-1.81087	0.368645
GWM1463_156	3D	87.4	10JAN	4.881	-1.91514	0.0143103	-1.46146	0.0118214	-1.39108	0.00939891	-2.37725	0.0273858	-1.90617	0.0224815	-2.17721	0.0225354	-1.39256	0.00862027	-1.86606	0.0171037	0.0191246	-1.81087	0.368645
GWM1463_156	3D	87.4	10SAU	5.052	-1.91514	0.0143103	-1.46146	0.0118214	-1.39108	0.00939891	-2.37725	0.0273858	-1.90617	0.0224815	-2.17721	0.0225354	-1.39256	0.00862027	-1.86606	0.0171037	0.0191246	-1.81087	0.368645
GWM1463_156	3D	87.4	10WOH	5.105	-1.91514	0.0143103	-1.46146	0.0118214	-1.39108	0.00939891	-2.37725	0.0273858	-1.90617	0.0224815	-2.17721	0.0225354	-1.39256	0.00862027	-1.86606	0.0171037	0.0191246	-1.81087	0.368645
GWM1463_156	3D	87.4	BLUEs	5.215	-1.91514	0.0143103	-1.46146	0.0118214	-1.39108	0.00939891	-2.37725	0.0273858	-1.90617	0.0224815	-2.17721	0.0225354	-1.39256	0.00862027	-1.86606	0.0171037	0.0191246	-1.81087	0.368645
GWM1463_176	3D	87.6	10AND	4.039	1.36589	0.00374212	1.12942	0.00532299	1.12609	0.00203347	1.91983	0.0168058	1.67139	0.0212217	1.57775	0.00965088	1.00285	0.00452611	1.32722	0.00337665	0.00804284	1.39006	0.313301
GWM1305_93	3D	101.3	09AND	4.162	-2.24876	0.0322051	-1.34011	0.0165838	-1.46891	0.0163608	-2.09553	0.0241801	-1.48759	0.01587	-2.0165	0.0253881	-1.516	0.016831	-2.01306	0.0282421	0.0271921	-1.77331	0.353485
GWM1305_93	3D	101.3	10WOH	4.034	-2.24876	0.0322051	-1.34011	0.0165838	-1.46891	0.0163608	-2.09553	0.0241801	-1.48759	0.01587	-2.0165	0.0253881	-1.516	0.016831	-2.01306	0.0282421	0.0271921	-1.77331	0.353485
GWM1305_97	3D	101.4	10SEL	4.36	4.44097	0.0327972	3.61941	0.029284	3.87979	0.0314523	4.31144	0.0225685	3.30376	0.0143355	4.39197	0.0258297	4.13235	0.0447052	4.41308	0.0358709	0.0346757	4.0616	0.422058
GWM0383a_183	3D	131.1	09AND	8.127	5.61984	0.0428598	3.89586	0.0270199	4.39774	0.0337422	6.14072	0.0416598	4.87561	0.0242111	4.13136	0.0113993	4.14889	0.024185	4.90136	0.0280274	0.0336184	4.76392	0.786089
GWM0383a_183	3D	131.1	09SEL	5.683	5.61984	0.0428598	3.89586	0.0270199	4.39774	0.0337422	6.14072	0.0416598	4.87561	0.0242111	4.13136	0.0113993	4.14889	0.024185	4.90136	0.0280274	0.0336184	4.76392	0.786089
GWM0383a_183	3D	131.1	09WOH	7.823	5.61984	0.0428598	3.89586	0.0270199	4.39774	0.0337422	6.14072	0.0416598	4.87561	0.0242111	4.13136	0.0113993	4.14889	0.024185	4.90136	0.0280274	0.0336184	4.76392	0.786089
GWM0383a_183	3D	131.1	10AND	8.543	5.61984	0.0428598	3.89586	0.0270199	4.39774	0.0337422	6.14072	0.0416598	4.87561	0.0242111	4.13136	0.0113993	4.14889	0.024185	4.90136	0.0280274	0.0336184	4.76392	0.786089
GWM0383a_183	3D	131.1	10JAN	6.77	5.61984	0.0428598	3.89586	0.0270199	4.39774	0.0337422	6.14072	0.0416598	4.87561	0.0242111	4.13136	0.0113993	4.14889	0.024185	4.90136	0.0280274	0.0336184	4.76392	0.786089
GWM0383a_183	3D	131.1	10SEL	6.907	5.61984	0.0428598	3.89586	0.0270199	4.39774	0.0337422	6.14072	0.0416598	4.87561	0.0242111	4.13136	0.0113993	4.14889	0.024185	4.90136	0.0280274	0.0336184	4.76392	0.786089
GWM0383a_183	3D	131.1	10WOH	7.543	5.61984	0.0428598	3.89586	0.0270199	4.39774	0.0337422	6.14072	0.0416598	4.87561	0.0242111	4.13136	0.0113993	4.14889	0.024185	4.90136	0.0280274	0.0336184	4.76392	0.786089
GWM0383a_183	3D	131.1	BLUEs	7.564	5.61984	0.0428598	3.89586	0.0270199	4.39774	0.0337422	6.14072	0.0416598	4.87561	0.0242111	4.13136	0.0113993	4.14889	0.024185	4.90136	0.0280274	0.0336184	4.76392	0.786089
GWM4306_213	3D	151.8	09AND	4.76	2.27154	0.0130553	1.76837	0.0100485	1.5876	0.00689994	2.51967	0.0203882	1.78553	0.00805936	2.64137	0.0179387	1.83381	0.0166602	2.17231	0.0139634	0.015172	2.07253	0.385468
GWM4306_213	3D	151.8	09SEL	4.247	2.27154	0.0130553	1.76837	0.0100485	1.5876	0.00689994	2.51967	0.0203882	1.78553	0.00805936	2.64137	0.0179387	1.83381	0.0166602	2.17231	0.0139634	0.015172	2.07253	0.385468
GWM4306_213	3D	151.8	10AND	4.896	2.27154	0.0130553	1.76837	0.0100485	1.5876	0.00689994	2.51967	0.0203882	1.78553	0.00805936	2.64137	0.0179387	1.83381	0.0166602	2.17231	0.0139634	0.015172	2.07253	0.385468
GWM4306_213	3D	151.8	10SAU	5.444	2.27154	0.0130553	1.76837	0.0100485	1.5876	0.00689994	2.51967	0.0203882	1.78553	0.00805936	2.64137	0.0179387	1.83381	0.0166602	2.17231	0.0139634	0.015172	2.07253	0.385468
GWM4306_213	3D	151.8	10SEL	4.777	2.27154	0.0130553	1.76837	0.0100485	1.5876	0.00689994	2.51967	0.0203882	1.78553	0.00805936	2.64137	0.0179387	1.83381	0.0166602	2.17231	0.0139634	0.015172	2.07253	0.385468
GWM4306_213	3D	151.8	10WOH	5.352	2.27154	0.0130553	1.76837	0.0100485	1.5876	0.00689994	2.51967	0.0203882	1.78553	0.00805936	2.64137	0.0179387	1.83381	0.0166602	2.17231	0.0139634	0.015172	2.07253	0.385468
GWM4306_213	3D	151.8	BLUEs	5.115	2.27154	0.0130553	1.76837	0.0100485	1.5876	0.00689994	2.51967	0.0203882	1.78553	0.00805936	2.64137	0.0179387	1.83381	0.0166602	2.17231	0.0139634	0.015172	2.07253	0.385468
GWM0003_80	3D	166.5	09AND	6.266	-2.59057	0.00364495	-2.33371	0.00611909	-2.25076	0.0104203	-3.31744	0.0214875	-2.51027	0.0149018	-2.93816	0.00785695	-2.10198	0.00461156	-2.61867	0.00615769	0.0105459	-2.5827	0.392075
GWM0003_80	3D	166.5	09SEL	7.217	-2.59057	0.00364495	-2.33371	0.00611909	-2.25076	0.0104203	-3.31744	0.0214875	-2.51027	0.0149018	-2.93816	0.00785695	-2.10198	0.00461156	-2.61867	0.00615769	0.0105459	-2.5827	0.392075
GWM0003_80	3D	166.5	09WOH	7.471	-2.59057	0.00364495	-2.33371	0.00611909	-2.25076	0.0104203	-3.31744	0.0214875	-2.51027	0.0149018	-2.93816	0.00785695	-2.10198	0.00461156	-2.61867	0.00615769	0.0105459	-2.5827	0.392075
GWM0003_80	3D	166.5	10AND	8.851	-2.59057	0.00364495	-2.33371	0.00611909	-2.25076	0.0104203	-3.31744	0.0214875	-2.51027	0.0149018	-2.93816	0.00785695	-2.10198	0.00461156	-2.61867	0.00615769	0.0105459	-2.5827	0.392075
GWM0003_80	3D	166.5	10JAN	6.511	-2.59057	0.00364495	-2.33371	0.00611909	-2.25076	0.0104203	-3.31744	0.0214875	-2.51027	0.0149018	-2.93816	0.00785695	-2.10198	0.00461156	-2.61867	0.00615769	0.0105459	-2.5827	0.392075
GWM0003_80	3D	166.5	10SAU	7.095	-2.59057	0.00364495	-2.33371	0.00611909	-2.25076	0.0104203	-3.31744	0.0214875	-2.51027	0.0149018	-2.93816	0.00785695	-2.10198	0.00461156	-2.61867	0.00615769	0.0105459	-2.5827	0.392075
GWM0003_80	3D	166.5	10SEL	6.404	-2.59057	0.00364495	-2.33371	0.00611909	-2.25076	0.0104203	-3.31744	0.0214875	-2.51027	0.0149018	-2.93816	0.00785695	-2.10198	0.00461156	-2.61867	0.00615769	0.0105459	-2.5827	0.392075
GWM0003_80	3D	166.5	10WOH	7.561	-2.59057	0.00364495	-2.33371	0.00611909	-2.25076	0.0104203	-3.31744	0.0214875	-2.51027	0.0149018	-2.93816	0.00785695	-2.10198	0.00461156	-2.61867	0.00615769	0.0105459	-2.5827	0.392075
GWM0003_80	3D	166.5	BLUEs	8.146	-2.59057	0.00364495	-2.33371	0.00611909	-2.25076	0.0104203	-3.31744	0.0214875	-2.51027	0.0149018	-2.93816	0.00785695	-2.10198	0.00461156	-2.61867	0.00615769	0.0105459	-2.5827	0.392075
GWM0003_82	3D	166.6	09AND	4.998	2.30041	0.000686657	2.10745	0.00172776	2.06603	0.00493265	3.0261	0.0121358	2.14115	0.00362468	2.61123	0.00243654	1.98598	0.00335982	2.39456	0.00236352	0.0039309	2.32911	0.346801
GWM0003_82	3D	166.6	09SEL	5.904	2.30041	0.000686657	2.10745	0.00172776	2.06603	0.00493265	3.0261	0.0121358	2.14115	0.00362468	2.61123	0.00243654	1.98598	0.00335982	2.39456	0.00236352	0.0039309	2.32911	0.346801
GWM0003_82	3D	166.6	09WOH	6.311	2.30041	0.000686657	2.10745	0.00172776	2.06603	0.00493265	3.0261	0.0121358	2.14115	0.00362468	2.61123	0.00243654	1.98598	0.00335982	2.39456	0.00236352	0.0039309	2.32911	0.346801
GWM0003_82	3D	166.6	10AND	7.346	2.30041	0.000686657	2.10745	0.00172776	2.06603	0.00493265	3.0261	0.0121358	2.14115	0.00362468	2.61123	0.00243654	1.98598	0.00335982	2.39456	0.00236352	0.0039309	2.32911	0.346801
GWM0003_82	3D	166.6	10JAN	4.809	2.30041	0.000686657	2.10745	0.00172776	2.06603	0.00493265	3.0261	0.0121358	2.14115	0.00362468	2.61123	0.00243654	1.98598	0.00335982	2.39456	0.00236352	0.0039309	2.32911	0.346801
GWM0003_82	3D	166.6	10SAU	5.65	2.30041	0.000686657	2.10745	0.00172776	2.06603	0.00493265	3.0261	0.0121358	2.14115	0.00362468	2.61123	0.00243654	1.98598	0.00335982	2.39456	0.00236352	0.0039309	2.32911	0.346801
GWM0003_82	3D	166.6	10SEL	5.735	2.30041	0.000686657	2.10745	0.00172776	2.06603	0.00493265	3.0261	0.0121358	2.14115	0.00362468	2.61123	0.00243654	1.98598	0.00335982	2.39456	0.00236352	0.0039309	2.32911	0.346801
GWM0003_82	3D	166.6	10WOH	6.326	2.30041	0.000686657	2.10745	0.00172776	2.06603	0.00493265	3.0261	0.0121358	2.14115	0.00362468	2.61123	0.00243654	1.98598	0.00335982	2.39456	0.00236352	0.0039309	2.32911	0.346801
GWM0003_82	3D	166.6	BLUEs	6.633	2.30041	0.000686657	2.10745	0.00172776	2.06603	0.00493265	3.0261	0.0121358	2.14115	0.00362468	2.61123	0.00243654	1.98598	0.00335982	2.39456	0.00236352	0.0039309	2.32911	0.346801
GWM4708_220	3D	196.9	09WOH	4.182	2.29671	0.00454349	1.89069	0.00326896	2.15412	0.010881	1.74954	4.99622e-06	1.73839	5.30495e-05	1.69414	0.000373812	1.63466	0.00266401	1.80931	0.00138512	0.00160749	1.87095	0.234537
GWM4708_222	3D	197	09WOH	4.449	-2.48281	0.00304986	-2.02545	0.00210284	-2.15827	0.00719845	-2.00295	1.50317e-06	-1.88695	3.54614e-07	-1.82679	0.00160158	-1.64882	0.000657493	-1.94371	0.000237526	0.000493106	-1.99697	0.247276
BARC0284_204	3D	214.8	09AND	5.776	-2.29738	0.0130515	-2.04717	0.0232235	-1.92074	0.0234648	-2.45195	0.0137872	-2.02669	0.0116804	-2.25772	0.00847053	-1.56039	0.00477827	-1.94309	0.00783247	0.0136647	-2.06314	0.275924
BARC0284_204	3D	214.8	09SEL	6.745	-2.29738	0.0130515	-2.04717	0.0232235	-1.92074	0.0234648	-2.45195	0.0137872	-2.02669	0.0116804	-2.25772	0.00847053	-1.56039	0.00477827	-1.94309	0.00783247	0.0136647	-2.06314	0.275924
BARC0284_204	3D	214.8	09WOH	6.584	-2.29738	0.0130515	-2.04717	0.0232235	-1.92074	0.0234648	-2.45195	0.0137872	-2.02669	0.0116804	-2.25772	0.00847053	-1.56039	0.00477827	-1.94309	0.00783247	0.0136647	-2.06314	0.275924
BARC0284_204	3D	214.8	10AND	5.92	-2.29738	0.0130515	-2.04717	0.0232235	-1.92074	0.0234648	-2.45195	0.0137872	-2.02669	0.0116804	-2.25772	0.00847053	-1.56039	0.00477827	-1.94309	0.00783247	0.0136647	-2.06314	0.275924
BARC0284_204	3D	214.8	10JAN	5.095	-2.29738	0.0130515	-2.04717	0.0232235	-1.92074	0.0234648	-2.45195	0.0137872	-2.02669	0.0116804	-2.25772	0.00847053	-1.56039	0.00477827	-1.94309	0.00783247	0.0136647	-2.06314	0.275924
BARC0284_204	3D	214.8	10SAU	4.973	-2.29738	0.0130515	-2.04717	0.0232235	-1.92074	0.0234648	-2.45195	0.0137872	-2.02669	0.0116804	-2.25772	0.00847053	-1.56039	0.00477827	-1.94309	0.00783247	0.0136647	-2.06314	0.275924
BARC0284_204	3D	214.8	10SEL	4.291	-2.29738	0.0130515	-2.04717	0.0232235	-1.92074	0.0234648	-2.45195	0.0137872	-2.02669	0.0116804	-2.25772	0.00847053	-1.56039	0.00477827	-1.94309	0.00783247	0.0136647	-2.06314	0.275924
BARC0284_204	3D	214.8	10WOH	5.095	-2.29738	0.0130515	-2.04717	0.0232235	-1.92074	0.0234648	-2.45195	0.0137872	-2.02669	0.0116804	-2.25772	0.00847053	-1.56039	0.00477827	-1.94309	0.00783247	0.0136647	-2.06314	0.275924
BARC0284_204	3D	214.8	BLUEs	6.133	-2.29738	0.0130515	-2.04717	0.0232235	-1.92074	0.0234648	-2.45195	0.0137872	-2.02669	0.0116804	-2.25772	0.00847053	-1.56039	0.00477827	-1.94309	0.00783247	0.0136647	-2.06314	0.275924
BARC0284_214	3D	214.9	09SEL	4.911	1.73334	0.00786976	1.70033	0.0176831	1.49505	0.0159448	1.76038	0.00475191	1.46572	0.0072177	1.7652	0.00545784	1.21063	0.0025913	1.54634	0.00916212	0.0084142	1.58462	0.19365
BARC0284_214	3D	214.9	09WOH	4.262	1.73334	0.00786976	1.70033	0.0176831	1.49505	0.0159448	1.76038	0.00475191	1.46572	0.0072177	1.7652	0.00545784	1.21063	0.0025913	1.54634	0.00916212	0.0084142	1.58462	0.19365
CFD0071_222	4A	26.6	09AND	5.256	-2.80739	0.00936219	-2.29365	0.00664898	-2.01517	0.0069836	-2.93902	0.0146082	-2.48811	0.0213013	-2.83152	0.00714696	-2.17173	0.00785992	-2.71955	0.0146063	0.0111941	-2.53327	0.342684
CFD0071_222	4A	26.6	09SEL	5.041	-2.80739	0.00936219	-2.29365	0.00664898	-2.01517	0.0069836	-2.93902	0.0146082	-2.48811	0.0213013	-2.83152	0.00714696	-2.17173	0.00785992	-2.71955	0.0146063	0.0111941	-2.53327	0.342684
CFD0071_222	4A	26.6	09WOH	4.304	-2.80739	0.00936219	-2.29365	0.00664898	-2.01517	0.0069836	-2.93902	0.0146082	-2.48811	0.0213013	-2.83152	0.00714696	-2.17173	0.00785992	-2.71955	0.0146063	0.0111941	-2.53327	0.342684
CFD0071_222	4A	26.6	10AND	4.889	-2.80739	0.00936219	-2.29365	0.00664898	-2.01517	0.0069836	-2.93902	0.0146082	-2.48811	0.0213013	-2.83152	0.00714696	-2.17173	0.00785992	-2.71955	0.0146063	0.0111941	-2.53327	0.342684
CFD0071_222	4A	26.6	10JAN	4.435	-2.80739	0.00936219	-2.29365	0.00664898	-2.01517	0.0069836	-2.93902	0.0146082	-2.48811	0.0213013	-2.83152	0.00714696	-2.17173	0.00785992	-2.71955	0.0146063	0.0111941	-2.53327	0.342684
CFD0071_222	4A	26.6	10SAU	4.824	-2.80739	0.00936219	-2.29365	0.00664898	-2.01517	0.0069836	-2.93902	0.0146082	-2.48811	0.0213013	-2.83152	0.00714696	-2.17173	0.00785992	-2.71955	0.0146063	0.0111941	-2.53327	0.342684
CFD0071_222	4A	26.6	10SEL	4.916	-2.80739	0.00936219	-2.29365	0.00664898	-2.01517	0.0069836	-2.93902	0.0146082	-2.48811	0.0213013	-2.83152	0.00714696	-2.17173	0.00785992	-2.71955	0.0146063	0.0111941	-2.53327	0.342684
CFD0071_222	4A	26.6	10WOH	5.706	-2.80739	0.00936219	-2.29365	0.00664898	-2.01517	0.0069836	-2.93902	0.0146082	-2.48811	0.0213013	-2.83152	0.00714696	-2.17173	0.00785992	-2.71955	0.0146063	0.0111941	-2.53327	0.342684
CFD0071_222	4A	26.6	BLUEs	5.512	-2.80739	0.00936219	-2.29365	0.00664898	-2.01517	0.0069836	-2.93902	0.0146082	-2.48811	0.0213013	-2.83152	0.00714696	-2.17173	0.00785992	-2.71955	0.0146063	0.0111941	-2.53327	0.342684
GWM4445_216	4A	41.2	09AND	6.632	-2.41878	0.0175249	-2.22078	0.0282382	-2.06053	0.0281144	-2.6432	0.0266184	-1.91778	0.0144918	-2.20151	0.01017	-2.05506	0.0202943	-2.13991	0.00930708	0.0227356	-2.20719	0.229293
GWM4445_216	4A	41.2	09SEL	8.109	-2.41878	0.0175249	-2.22078	0.0282382	-2.06053	0.0281144	-2.6432	0.0266184	-1.91778	0.0144918	-2.20151	0.01017	-2.05506	0.0202943	-2.13991	0.00930708	0.0227356	-2.20719	0.229293
GWM4445_216	4A	41.2	09WOH	7.695	-2.41878	0.0175249	-2.22078	0.0282382	-2.06053	0.0281144	-2.6432	0.0266184	-1.91778	0.0144918	-2.20151	0.01017	-2.05506	0.0202943	-2.13991	0.00930708	0.0227356	-2.20719	0.229293
GWM4445_216	4A	41.2	10AND	6.988	-2.41878	0.0175249	-2.22078	0.0282382	-2.06053	0.0281144	-2.6432	0.0266184	-1.91778	0.0144918	-2.20151	0.01017	-2.05506	0.0202943	-2.13991	0.00930708	0.0227356	-2.20719	0.229293
GWM4445_216	4A	41.2	10JAN	4.71	-2.41878	0.0175249	-2.22078	0.0282382	-2.06053	0.0281144	-2.6432	0.0266184	-1.91778	0.0144918	-2.20151	0.01017	-2.05506	0.0202943	-2.13991	0.00930708	0.0227356	-2.20719	0.229293
GWM4445_216	4A	41.2	10SAU	4.913	-2.41878	0.0175249	-2.22078	0.0282382	-2.06053	0.0281144	-2.6432	0.0266184	-1.91778	0.0144918	-2.20151	0.01017	-2.05506	0.0202943	-2.13991	0.00930708	0.0227356	-2.20719	0.229293
GWM4445_216	4A	41.2	10SEL	7.321	-2.41878	0.0175249	-2.22078	0.0282382	-2.06053	0.0281144	-2.6432	0.0266184	-1.91778	0.0144918	-2.20151	0.01017	-2.05506	0.0202943	-2.13991	0.00930708	0.0227356	-2.20719	0.229293
GWM4445_216	4A	41.2	10WOH	6.291	-2.41878	0.0175249	-2.22078	0.0282382	-2.06053	0.0281144	-2.6432	0.0266184	-1.91778	0.0144918	-2.20151	0.01017	-2.05506	0.0202943	-2.13991	0.00930708	0.0227356	-2.20719	0.229293
GWM4445_216	4A	41.2	BLUEs	7.204	-2.41878	0.0175249	-2.22078	0.0282382	-2.06053	0.0281144	-2.6432	0.0266184	-1.91778	0.0144918	-2.20151	0.01017	-2.05506	0.0202943	-2.13991	0.00930708	0.0227356	-2.20719	0.229293
GWM4445_218	4A	41.3	09AND	6.367	2.25125	0.0322252	1.72539	0.0216714	1.8592	0.0338316	2.31307	0.0339059	1.50544	0.0119726	1.89385	0.0161231	1.75628	0.0243068	1.87168	0.0161889	0.0294249	1.89702	0.268132
GWM4445_218	4A	41.3	09SEL	5.467	2.25125	0.0322252	1.72539	0.0216714	1.8592	0.0338316	2.31307	0.0339059	1.50544	0.0119726	1.89385	0.0161231	1.75628	0.0243068	1.87168	0.0161889	0.0294249	1.89702	0.268132
GWM4445_218	4A	41.3	09WOH	6.953	2.25125	0.0322252	1.72539	0.0216714	1.8592	0.0338316	2.31307	0.0339059	1.50544	0.0119726	1.89385	0.0161231	1.75628	0.0243068	1.87168	0.0161889	0.0294249	1.89702	0.268132
GWM4445_218	4A	41.3	10AND	5.947	2.25125	0.0322252	1.72539	0.0216714	1.8592	0.0338316	2.31307	0.0339059	1.50544	0.0119726	1.89385	0.0161231	1.75628	0.0243068	1.87168	0.0161889	0.0294249	1.89702	0.268132
GWM4445_218	4A	41.3	10SAU	4.09	2.25125	0.0322252	1.72539	0.0216714	1.8592	0.0338316	2.31307	0.0339059	1.50544	0.0119726	1.89385	0.0161231	1.75628	0.0243068	1.87168	0.0161889	0.0294249	1.89702	0.268132
GWM4445_218	4A	41.3	10SEL	5.939	2.25125	0.0322252	1.72539	0.0216714	1.8592	0.0338316	2.31307	0.0339059	1.50544	0.0119726	1.89385	0.0161231	1.75628	0.0243068	1.87168	0.0161889	0.0294249	1.89702	0.268132
GWM4445_218	4A	41.3	10WOH	5.359	2.25125	0.0322252	1.72539	0.0216714	1.8592	0.0338316	2.31307	0.0339059	1.50544	0.0119726	1.89385	0.0161231	1.75628	0.0243068	1.87168	0.0161889	0.0294249	1.89702	0.268132
GWM4445_218	4A	41.3	BLUEs	5.917	2.25125	0.0322252	1.72539	0.0216714	1.8592	0.0338316	2.31307	0.0339059	1.50544	0.0119726	1.89385	0.0161231	1.75628	0.0243068	1.87168	0.0161889	0.0294249	1.89702	0.268132
WMC0096b_302	4A	55.2	09AND	5.31	-2.35799	0.0003561	-1.81389	0.00241195	-1.3956	0.00429552	-2.15648	0.00528246	-1.7775	0.00427287	-1.61243	0.0143413	-1.37409	0.00388162	-2.29826	0.00190524	0.00615191	-1.84828	0.387089
WMC0096b_302	4A	55.2	09SEL	4.54	-2.35799	0.0003561	-1.81389	0.00241195	-1.3956	0.00429552	-2.15648	0.00528246	-1.7775	0.00427287	-1.61243	0.0143413	-1.37409	0.00388162	-2.29826	0.00190524	0.00615191	-1.84828	0.387089
WMC0096b_302	4A	55.2	10WOH	5.843	-2.35799	0.0003561	-1.81389	0.00241195	-1.3956	0.00429552	-2.15648	0.00528246	-1.7775	0.00427287	-1.61243	0.0143413	-1.37409	0.00388162	-2.29826	0.00190524	0.00615191	-1.84828	0.387089
WMC0096b_302	4A	55.2	BLUEs	4.316	-2.35799	0.0003561	-1.81389	0.00241195	-1.3956	0.00429552	-2.15648	0.00528246	-1.7775	0.00427287	-1.61243	0.0143413	-1.37409	0.00388162	-2.29826	0.00190524	0.00615191	-1.84828	0.387089
WMC0096b_304	4A	55.3	09AND	5.434	2.47373	0.000890412	1.74586	3.00302e-05	1.49622	0.0011806	2.65531	0.000878959	2.32183	0.00234021	1.84586	0.0009747	1.80737	0.00267153	2.38242	0.000500819	0.000126569	2.09107	0.416887
WMC0096b_304	4A	55.3	10AND	5.402	2.47373	0.000890412	1.74586	3.00302e-05	1.49622	0.0011806	2.65531	0.000878959	2.32183	0.00234021	1.84586	0.0009747	1.80737	0.00267153	2.38242	0.000500819	0.000126569	2.09107	0.416887
WMC0096b_304	4A	55.3	10JAN	5.231	2.47373	0.000890412	1.74586	3.00302e-05	1.49622	0.0011806	2.65531	0.000878959	2.32183	0.00234021	1.84586	0.0009747	1.80737	0.00267153	2.38242	0.000500819	0.000126569	2.09107	0.416887
WMC0096b_304	4A	55.3	10SEL	4.562	2.47373	0.000890412	1.74586	3.00302e-05	1.49622	0.0011806	2.65531	0.000878959	2.32183	0.00234021	1.84586	0.0009747	1.80737	0.00267153	2.38242	0.000500819	0.000126569	2.09107	0.416887
WMC0096b_304	4A	55.3	10WOH	5.853	2.47373	0.000890412	1.74586	3.00302e-05	1.49622	0.0011806	2.65531	0.000878959	2.32183	0.00234021	1.84586	0.0009747	1.80737	0.00267153	2.38242	0.000500819	0.000126569	2.09107	0.416887
WMC0096b_304	4A	55.3	BLUEs	5.029	2.47373	0.000890412	1.74586	3.00302e-05	1.49622	0.0011806	2.65531	0.000878959	2.32183	0.00234021	1.84586	0.0009747	1.80737	0.00267153	2.38242	0.000500819	0.000126569	2.09107	0.416887
WMC0420_119	4A	58.3	09SEL	4.189	1.8029	0.0019086	1.66694	0.00346158	1.4333	0.00262758	1.81214	0.00301833	1.29147	0.001958	1.34393	0.000204255	1.33462	0.000119088	1.55336	0.000222491	0.000877163	1.52983	0.211262
WMC0491_220	4A	58.6	09AND	5.121	-2.15057	0.00107305	-2.03601	0.00433949	-1.63355	0.00184455	-2.30679	0.00307828	-1.68121	0.00229159	-1.9366	0.000143921	-1.58815	4.2307e-05	-1.93579	0.000117752	0.00114004	-1.90858	0.257713
WMC0491_220	4A	58.6	09SEL	6.538	-2.15057	0.00107305	-2.03601	0.00433949	-1.63355	0.00184455	-2.30679	0.00307828	-1.68121	0.00229159	-1.9366	0.000143921	-1.58815	4.2307e-05	-1.93579	0.000117752	0.00114004	-1.90858	0.257713
WMC0491_220	4A	58.6	09WOH	4.783	-2.15057	0.00107305	-2.03601	0.00433949	-1.63355	0.00184455	-2.30679	0.00307828	-1.68121	0.00229159	-1.9366	0.000143921	-1.58815	4.2307e-05	-1.93579	0.000117752	0.00114004	-1.90858	0.257713
WMC0491_220	4A	58.6	10AND	5.052	-2.15057	0.00107305	-2.03601	0.00433949	-1.63355	0.00184455	-2.30679	0.00307828	-1.68121	0.00229159	-1.9366	0.000143921	-1.58815	4.2307e-05	-1.93579	0.000117752	0.00114004	-1.90858	0.257713
WMC0491_220	4A	58.6	10SEL	4.363	-2.15057	0.00107305	-2.03601	0.00433949	-1.63355	0.00184455	-2.30679	0.00307828	-1.68121	0.00229159	-1.9366	0.000143921	-1.58815	4.2307e-05	-1.93579	0.000117752	0.00114004	-1.90858	0.257713
WMC0491_220	4A	58.6	10WOH	5.023	-2.15057	0.00107305	-2.03601	0.00433949	-1.63355	0.00184455	-2.30679	0.00307828	-1.68121	0.00229159	-1.9366	0.000143921	-1.58815	4.2307e-05	-1.93579	0.000117752	0.00114004	-1.90858	0.257713
WMC0491_220	4A	58.6	BLUEs	5.174	-2.15057	0.00107305	-2.03601	0.00433949	-1.63355	0.00184455	-2.30679	0.00307828	-1.68121	0.00229159	-1.9366	0.000143921	-1.58815	4.2307e-05	-1.93579	0.000117752	0.00114004	-1.90858	0.257713
BARC0343_154	4A	151.1	09AND	4.793	-2.11648	0.00328131	-1.84903	0.00500486	-1.72098	0.00360346	-2.28987	0.00371244	-2.01926	0.0111773	-2.28514	0.00437987	-1.72478	0.00841448	-2.04222	0.0019681	0.00531093	-2.00597	0.225881
BARC0343_154	4A	151.1	09SEL	5.252	-2.11648	0.00328131	-1.84903	0.00500486	-1.72098	0.00360346	-2.28987	0.00371244	-2.01926	0.0111773	-2.28514	0.00437987	-1.72478	0.00841448	-2.04222	0.0019681	0.00531093	-2.00597	0.225881
BARC0343_154	4A	151.1	09WOH	4.936	-2.11648	0.00328131	-1.84903	0.00500486	-1.72098	0.00360346	-2.28987	0.00371244	-2.01926	0.0111773	-2.28514	0.00437987	-1.72478	0.00841448	-2.04222	0.0019681	0.00531093	-2.00597	0.225881
BARC0343_154	4A	151.1	10AND	4.86	-2.11648	0.00328131	-1.84903	0.00500486	-1.72098	0.00360346	-2.28987	0.00371244	-2.01926	0.0111773	-2.28514	0.00437987	-1.72478	0.00841448	-2.04222	0.0019681	0.00531093	-2.00597	0.225881
BARC0343_154	4A	151.1	10JAN	4.731	-2.11648	0.00328131	-1.84903	0.00500486	-1.72098	0.00360346	-2.28987	0.00371244	-2.01926	0.0111773	-2.28514	0.00437987	-1.72478	0.00841448	-2.04222	0.0019681	0.00531093	-2.00597	0.225881
BARC0343_154	4A	151.1	10SAU	4.868	-2.11648	0.00328131	-1.84903	0.00500486	-1.72098	0.00360346	-2.28987	0.00371244	-2.01926	0.0111773	-2.28514	0.00437987	-1.72478	0.00841448	-2.04222	0.0019681	0.00531093	-2.00597	0.225881
BARC0343_154	4A	151.1	10SEL	4.893	-2.11648	0.00328131	-1.84903	0.00500486	-1.72098	0.00360346	-2.28987	0.00371244	-2.01926	0.0111773	-2.28514	0.00437987	-1.72478	0.00841448	-2.04222	0.0019681	0.00531093	-2.00597	0.225881
BARC0343_154	4A	151.1	10WOH	5.329	-2.11648	0.00328131	-1.84903	0.00500486	-1.72098	0.00360346	-2.28987	0.00371244	-2.01926	0.0111773	-2.28514	0.00437987	-1.72478	0.00841448	-2.04222	0.0019681	0.00531093	-2.00597	0.225881
BARC0343_154	4A	151.1	BLUEs	5.51	-2.11648	0.00328131	-1.84903	0.00500486	-1.72098	0.00360346	-2.28987	0.00371244	-2.01926	0.0111773	-2.28514	0.00437987	-1.72478	0.00841448	-2.04222	0.0019681	0.00531093	-2.00597	0.225881
WMC0262_188	4A	165.1	09AND	5.783	-2.75219	0.000603401	-2.80019	0.0069912	-2.17727	0.00118455	-3.10564	0.00346715	-2.64178	0.00673279	-3.33304	0.0048873	-2.57836	0.00621862	-2.75687	0.00131664	0.00287215	-2.76817	0.34549
WMC0262_188	4A	165.1	09SEL	8.769	-2.75219	0.000603401	-2.80019	0.0069912	-2.17727	0.00118455	-3.10564	0.00346715	-2.64178	0.00673279	-3.33304	0.0048873	-2.57836	0.00621862	-2.75687	0.00131664	0.00287215	-2.76817	0.34549
WMC0262_188	4A	165.1	09WOH	5.883	-2.75219	0.000603401	-2.80019	0.0069912	-2.17727	0.00118455	-3.10564	0.00346715	-2.64178	0.00673279	-3.33304	0.0048873	-2.57836	0.00621862	-2.75687	0.00131664	0.00287215	-2.76817	0.34549
WMC0262_188	4A	165.1	10AND	6.278	-2.75219	0.000603401	-2.80019	0.0069912	-2.17727	0.00118455	-3.10564	0.00346715	-2.64178	0.00673279	-3.33304	0.0048873	-2.57836	0.00621862	-2.75687	0.00131664	0.00287215	-2.76817	0.34549
WMC0262_188	4A	165.1	10JAN	5.881	-2.75219	0.000603401	-2.80019	0.0069912	-2.17727	0.00118455	-3.10564	0.00346715	-2.64178	0.00673279	-3.33304	0.0048873	-2.57836	0.00621862	-2.75687	0.00131664	0.00287215	-2.76817	0.34549
WMC0262_188	4A	165.1	10SAU	7.286	-2.75219	0.000603401	-2.80019	0.0069912	-2.17727	0.00118455	-3.10564	0.00346715	-2.64178	0.00673279	-3.33304	0.0048873	-2.57836	0.00621862	-2.75687	0.00131664	0.00287215	-2.76817	0.34549
WMC0262_188	4A	165.1	10SEL	7.701	-2.75219	0.000603401	-2.80019	0.0069912	-2.17727	0.00118455	-3.10564	0.00346715	-2.64178	0.00673279	-3.33304	0.0048873	-2.57836	0.00621862	-2.75687	0.00131664	0.00287215	-2.76817	0.34549
WMC0262_188	4A	165.1	10WOH	6.754	-2.75219	0.000603401	-2.80019	0.0069912	-2.17727	0.00118455	-3.10564	0.00346715	-2.64178	0.00673279	-3.33304	0.0048873	-2.57836	0.00621862	-2.75687	0.00131664	0.00287215	-2.76817	0.34549
WMC0262_188	4A	165.1	BLUEs	7.466	-2.75219	0.000603401	-2.80019	0.0069912	-2.17727	0.00118455	-3.10564	0.00346715	-2.64178	0.00673279	-3.33304	0.0048873	-2.57836	0.00621862	-2.75687	0.00131664	0.00287215	-2.76817	0.34549
GWM1251_230	4A	169	09AND	5.391	-2.28891	0.003601	-1.94171	0.00545361	-1.79828	0.00457614	-2.38541	0.00320708	-2.03987	0.00943123	-2.39819	0.00539599	-1.76193	0.00737225	-2.17168	0.00227586	0.00536152	-2.09825	0.252184
GWM1251_230	4A	169	09SEL	5.623	-2.28891	0.003601	-1.94171	0.00545361	-1.79828	0.00457614	-2.38541	0.00320708	-2.03987	0.00943123	-2.39819	0.00539599	-1.76193	0.00737225	-2.17168	0.00227586	0.00536152	-2.09825	0.252184
GWM1251_230	4A	169	09WOH	5.26	-2.28891	0.003601	-1.94171	0.00545361	-1.79828	0.00457614	-2.38541	0.00320708	-2.03987	0.00943123	-2.39819	0.00539599	-1.76193	0.00737225	-2.17168	0.00227586	0.00536152	-2.09825	0.252184
GWM1251_230	4A	169	10AND	5.073	-2.28891	0.003601	-1.94171	0.00545361	-1.79828	0.00457614	-2.38541	0.00320708	-2.03987	0.00943123	-2.39819	0.00539599	-1.76193	0.00737225	-2.17168	0.00227586	0.00536152	-2.09825	0.252184
GWM1251_230	4A	169	10JAN	4.665	-2.28891	0.003601	-1.94171	0.00545361	-1.79828	0.00457614	-2.38541	0.00320708	-2.03987	0.00943123	-2.39819	0.00539599	-1.76193	0.00737225	-2.17168	0.00227586	0.00536152	-2.09825	0.252184
GWM1251_230	4A	169	10SAU	5.257	-2.28891	0.003601	-1.94171	0.00545361	-1.79828	0.00457614	-2.38541	0.00320708	-2.03987	0.00943123	-2.39819	0.00539599	-1.76193	0.00737225	-2.17168	0.00227586	0.00536152	-2.09825	0.252184
GWM1251_230	4A	169	10SEL	4.987	-2.28891	0.003601	-1.94171	0.00545361	-1.79828	0.00457614	-2.38541	0.00320708	-2.03987	0.00943123	-2.39819	0.00539599	-1.76193	0.00737225	-2.17168	0.00227586	0.00536152	-2.09825	0.252184
GWM1251_230	4A	169	10WOH	5.786	-2.28891	0.003601	-1.94171	0.00545361	-1.79828	0.00457614	-2.38541	0.00320708	-2.03987	0.00943123	-2.39819	0.00539599	-1.76193	0.00737225	-2.17168	0.00227586	0.00536152	-2.09825	0.252184
GWM1251_230	4A	169	BLUEs	5.838	-2.28891	0.003601	-1.94171	0.00545361	-1.79828	0.00457614	-2.38541	0.00320708	-2.03987	0.00943123	-2.39819	0.00539599	-1.76193	0.00737225	-2.17168	0.00227586	0.00536152	-2.09825	0.252184
BARC0193_290	4B	0.5	10JAN	5.368	4.27185	0.00312266	2.59573	5.69338e-05	3.52737	0.00389321	4.31536	0.0011695	5.06951	0.0132349	3.68211	0.0014095	2.49687	0.00020744	3.10401	1.68327e-05	0.00167072	3.63285	0.894222
GWM0910_140	4B	24.6	09SEL	5.554	-2.16722	0.00494755	-2.20427	0.0158515	-1.91259	0.0120532	-2.46794	0.0170695	-2.38398	0.0351145	-2.28428	0.00775772	-1.91527	0.00888308	-2.04017	0.00243116	0.0155011	-2.17197	0.205904
GWM0910_140	4B	24.6	09WOH	4.728	-2.16722	0.00494755	-2.20427	0.0158515	-1.91259	0.0120532	-2.46794	0.0170695	-2.38398	0.0351145	-2.28428	0.00775772	-1.91527	0.00888308	-2.04017	0.00243116	0.0155011	-2.17197	0.205904
GWM0910_140	4B	24.6	10AND	4.336	-2.16722	0.00494755	-2.20427	0.0158515	-1.91259	0.0120532	-2.46794	0.0170695	-2.38398	0.0351145	-2.28428	0.00775772	-1.91527	0.00888308	-2.04017	0.00243116	0.0155011	-2.17197	0.205904
GWM0910_140	4B	24.6	10JAN	5.15	-2.16722	0.00494755	-2.20427	0.0158515	-1.91259	0.0120532	-2.46794	0.0170695	-2.38398	0.0351145	-2.28428	0.00775772	-1.91527	0.00888308	-2.04017	0.00243116	0.0155011	-2.17197	0.205904
GWM0910_140	4B	24.6	10SEL	4.608	-2.16722	0.00494755	-2.20427	0.0158515	-1.91259	0.0120532	-2.46794	0.0170695	-2.38398	0.0351145	-2.28428	0.00775772	-1.91527	0.00888308	-2.04017	0.00243116	0.0155011	-2.17197	0.205904
GWM0910_140	4B	24.6	10WOH	4.062	-2.16722	0.00494755	-2.20427	0.0158515	-1.91259	0.0120532	-2.46794	0.0170695	-2.38398	0.0351145	-2.28428	0.00775772	-1.91527	0.00888308	-2.04017	0.00243116	0.0155011	-2.17197	0.205904
GWM0910_140	4B	24.6	BLUEs	5.037	-2.16722	0.00494755	-2.20427	0.0158515	-1.91259	0.0120532	-2.46794	0.0170695	-2.38398	0.0351145	-2.28428	0.00775772	-1.91527	0.00888308	-2.04017	0.00243116	0.0155011	-2.17197	0.205904
GWM0910_142	4B	24.7	09SEL	5.554	2.16722	0.00494755	2.20427	0.0158515	1.91259	0.0120532	2.46794	0.0170695	2.38398	0.0351145	2.28428	0.00775772	1.91527	0.00888308	2.04017	0.00243116	0.0155011	2.17197	0.205904
GWM0910_142	4B	24.7	09WOH	4.728	2.16722	0.00494755	2.20427	0.0158515	1.91259	0.0120532	2.46794	0.0170695	2.38398	0.0351145	2.28428	0.00775772	1.91527	0.00888308	2.04017	0.00243116	0.0155011	2.17197	0.205904
GWM0910_142	4B	24.7	10AND	4.336	2.16722	0.00494755	2.20427	0.0158515	1.91259	0.0120532	2.46794	0.0170695	2.38398	0.0351145	2.28428	0.00775772	1.91527	0.00888308	2.04017	0.00243116	0.0155011	2.17197	0.205904
GWM0910_142	4B	24.7	10JAN	5.15	2.16722	0.00494755	2.20427	0.0158515	1.91259	0.0120532	2.46794	0.0170695	2.38398	0.0351145	2.28428	0.00775772	1.91527	0.00888308	2.04017	0.00243116	0.0155011	2.17197	0.205904
GWM0910_142	4B	24.7	10SEL	4.608	2.16722	0.00494755	2.20427	0.0158515	1.91259	0.0120532	2.46794	0.0170695	2.38398	0.0351145	2.28428	0.00775772	1.91527	0.00888308	2.04017	0.00243116	0.0155011	2.17197	0.205904
GWM0910_142	4B	24.7	10WOH	4.062	2.16722	0.00494755	2.20427	0.0158515	1.91259	0.0120532	2.46794	0.0170695	2.38398	0.0351145	2.28428	0.00775772	1.91527	0.00888308	2.04017	0.00243116	0.0155011	2.17197	0.205904
GWM0910_142	4B	24.7	BLUEs	5.037	2.16722	0.00494755	2.20427	0.0158515	1.91259	0.0120532	2.46794	0.0170695	2.38398	0.0351145	2.28428	0.00775772	1.91527	0.00888308	2.04017	0.00243116	0.0155011	2.17197	0.205904
GWM4465_186	4B	31.8	09AND	5.695	6.16607	0.0196492	3.44232	0.00999224	4.30119	0.0197069	5.39984	0.0148252	5.07988	0.0235327	2.32145	0.000906503	3.70448	0.00457867	4.957	0.0127849	0.013529	4.42153	1.23164
GWM4465_186	4B	31.8	09WOH	4.488	6.16607	0.0196492	3.44232	0.00999224	4.30119	0.0197069	5.39984	0.0148252	5.07988	0.0235327	2.32145	0.000906503	3.70448	0.00457867	4.957	0.0127849	0.013529	4.42153	1.23164
GWM4465_186	4B	31.8	10JAN	4.272	6.16607	0.0196492	3.44232	0.00999224	4.30119	0.0197069	5.39984	0.0148252	5.07988	0.0235327	2.32145	0.000906503	3.70448	0.00457867	4.957	0.0127849	0.013529	4.42153	1.23164
GWM4465_186	4B	31.8	10WOH	4.368	6.16607	0.0196492	3.44232	0.00999224	4.30119	0.0197069	5.39984	0.0148252	5.07988	0.0235327	2.32145	0.000906503	3.70448	0.00457867	4.957	0.0127849	0.013529	4.42153	1.23164
GWM4465_194	4B	32	09SEL	4.813	-1.99007	0.000938257	-1.90893	0.00437826	-1.67924	0.00400446	-2.07478	0.00372701	-1.84545	0.00818462	-1.71219	0.00035431	-1.39357	6.48962e-05	-1.76156	0.000210714	0.00148879	-1.79572	0.21192
GWM4465_194	4B	32	09WOH	4.231	-1.99007	0.000938257	-1.90893	0.00437826	-1.67924	0.00400446	-2.07478	0.00372701	-1.84545	0.00818462	-1.71219	0.00035431	-1.39357	6.48962e-05	-1.76156	0.000210714	0.00148879	-1.79572	0.21192
GWM4660_184	4B	55.7	09SEL	5.445	3.34237	0.0128392	3.85722	0.0155408	2.85986	0.0067732	4.06171	0.00908715	3.87149	0.0146338	3.38472	0.00922517	3.68332	0.0197305	3.35789	0.00534475	0.0136973	3.55232	0.38931
GWM4660_184	4B	55.7	10JAN	4.194	3.34237	0.0128392	3.85722	0.0155408	2.85986	0.0067732	4.06171	0.00908715	3.87149	0.0146338	3.38472	0.00922517	3.68332	0.0197305	3.35789	0.00534475	0.0136973	3.55232	0.38931
GWM4660_184	4B	55.7	10SEL	5.52	3.34237	0.0128392	3.85722	0.0155408	2.85986	0.0067732	4.06171	0.00908715	3.87149	0.0146338	3.38472	0.00922517	3.68332	0.0197305	3.35789	0.00534475	0.0136973	3.55232	0.38931
GWM4660_184	4B	55.7	BLUEs	4.346	3.34237	0.0128392	3.85722	0.0155408	2.85986	0.0067732	4.06171	0.00908715	3.87149	0.0146338	3.38472	0.00922517	3.68332	0.0197305	3.35789	0.00534475	0.0136973	3.55232	0.38931
GWM0251_114	4B	64.9	09AND	5.474	2.76555	0.00810765	1.99664	0.00945698	1.64889	0.00258816	2.71046	0.0133627	1.86639	0.00913894	2.96459	0.010879	2.01343	0.00634544	2.86573	0.0136749	0.0112247	2.35396	0.522323
GWM0251_114	4B	64.9	09SEL	4.181	2.76555	0.00810765	1.99664	0.00945698	1.64889	0.00258816	2.71046	0.0133627	1.86639	0.00913894	2.96459	0.010879	2.01343	0.00634544	2.86573	0.0136749	0.0112247	2.35396	0.522323
GWM0251_114	4B	64.9	10AND	4.624	2.76555	0.00810765	1.99664	0.00945698	1.64889	0.00258816	2.71046	0.0133627	1.86639	0.00913894	2.96459	0.010879	2.01343	0.00634544	2.86573	0.0136749	0.0112247	2.35396	0.522323
GWM0251_114	4B	64.9	10SAU	5.582	2.76555	0.00810765	1.99664	0.00945698	1.64889	0.00258816	2.71046	0.0133627	1.86639	0.00913894	2.96459	0.010879	2.01343	0.00634544	2.86573	0.0136749	0.0112247	2.35396	0.522323
GWM0251_114	4B	64.9	10SEL	4.512	2.76555	0.00810765	1.99664	0.00945698	1.64889	0.00258816	2.71046	0.0133627	1.86639	0.00913894	2.96459	0.010879	2.01343	0.00634544	2.86573	0.0136749	0.0112247	2.35396	0.522323
GWM0251_114	4B	64.9	10WOH	6.942	2.76555	0.00810765	1.99664	0.00945698	1.64889	0.00258816	2.71046	0.0133627	1.86639	0.00913894	2.96459	0.010879	2.01343	0.00634544	2.86573	0.0136749	0.0112247	2.35396	0.522323
GWM0251_114	4B	64.9	BLUEs	5.173	2.76555	0.00810765	1.99664	0.00945698	1.64889	0.00258816	2.71046	0.0133627	1.86639	0.00913894	2.96459	0.010879	2.01343	0.00634544	2.86573	0.0136749	0.0112247	2.35396	0.522323
BARC0163_161	4B	81.2	09AND	8.85	6.34784	0.02363	5.68868	0.0439224	6.11356	0.057714	6.9341	0.0281284	4.91033	0.00599818	5.18501	0.0173728	5.95803	0.0549374	6.09247	0.0344257	0.0314388	5.90375	0.642665
BARC0163_161	4B	81.2	09SEL	10.309	6.34784	0.02363	5.68868	0.0439224	6.11356	0.057714	6.9341	0.0281284	4.91033	0.00599818	5.18501	0.0173728	5.95803	0.0549374	6.09247	0.0344257	0.0314388	5.90375	0.642665
BARC0163_161	4B	81.2	09WOH	13.365	6.34784	0.02363	5.68868	0.0439224	6.11356	0.057714	6.9341	0.0281284	4.91033	0.00599818	5.18501	0.0173728	5.95803	0.0549374	6.09247	0.0344257	0.0314388	5.90375	0.642665
BARC0163_161	4B	81.2	10AND	9.299	6.34784	0.02363	5.68868	0.0439224	6.11356	0.057714	6.9341	0.0281284	4.91033	0.00599818	5.18501	0.0173728	5.95803	0.0549374	6.09247	0.0344257	0.0314388	5.90375	0.642665
BARC0163_161	4B	81.2	10JAN	5.879	6.34784	0.02363	5.68868	0.0439224	6.11356	0.057714	6.9341	0.0281284	4.91033	0.00599818	5.18501	0.0173728	5.95803	0.0549374	6.09247	0.0344257	0.0314388	5.90375	0.642665
BARC0163_161	4B	81.2	10SAU	5.298	6.34784	0.02363	5.68868	0.0439224	6.11356	0.057714	6.9341	0.0281284	4.91033	0.00599818	5.18501	0.0173728	5.95803	0.0549374	6.09247	0.0344257	0.0314388	5.90375	0.642665
BARC0163_161	4B	81.2	10SEL	12.339	6.34784	0.02363	5.68868	0.0439224	6.11356	0.057714	6.9341	0.0281284	4.91033	0.00599818	5.18501	0.0173728	5.95803	0.0549374	6.09247	0.0344257	0.0314388	5.90375	0.642665
BARC0163_161	4B	81.2	10WOH	9.851	6.34784	0.02363	5.68868	0.0439224	6.11356	0.057714	6.9341	0.0281284	4.91033	0.00599818	5.18501	0.0173728	5.95803	0.0549374	6.09247	0.0344257	0.0314388	5.90375	0.642665
BARC0163_161	4B	81.2	BLUEs	10.006	6.34784	0.02363	5.68868	0.0439224	6.11356	0.057714	6.9341	0.0281284	4.91033	0.00599818	5.18501	0.0173728	5.95803	0.0549374	6.09247	0.0344257	0.0314388	5.90375	0.642665
BARC0163_164	4B	81.3	09AND	5.394	-2.32065	0.0194566	-1.91122	0.0153001	-1.76246	0.0112561	-2.43386	0.0177825	-2.4555	0.0339327	-2.331	0.0219967	-1.91069	0.0218046	-2.03256	0.0122454	0.0245859	-2.14474	0.270932
BARC0163_164	4B	81.3	09SEL	5.273	-2.32065	0.0194566	-1.91122	0.0153001	-1.76246	0.0112561	-2.43386	0.0177825	-2.4555	0.0339327	-2.331	0.0219967	-1.91069	0.0218046	-2.03256	0.0122454	0.0245859	-2.14474	0.270932
BARC0163_164	4B	81.3	09WOH	4.984	-2.32065	0.0194566	-1.91122	0.0153001	-1.76246	0.0112561	-2.43386	0.0177825	-2.4555	0.0339327	-2.331	0.0219967	-1.91069	0.0218046	-2.03256	0.0122454	0.0245859	-2.14474	0.270932
BARC0163_164	4B	81.3	10AND	5.21	-2.32065	0.0194566	-1.91122	0.0153001	-1.76246	0.0112561	-2.43386	0.0177825	-2.4555	0.0339327	-2.331	0.0219967	-1.91069	0.0218046	-2.03256	0.0122454	0.0245859	-2.14474	0.270932
BARC0163_164	4B	81.3	10JAN	6.61	-2.32065	0.0194566	-1.91122	0.0153001	-1.76246	0.0112561	-2.43386	0.0177825	-2.4555	0.0339327	-2.331	0.0219967	-1.91069	0.0218046	-2.03256	0.0122454	0.0245859	-2.14474	0.270932
BARC0163_164	4B	81.3	10SAU	4.867	-2.32065	0.0194566	-1.91122	0.0153001	-1.76246	0.0112561	-2.43386	0.0177825	-2.4555	0.0339327	-2.331	0.0219967	-1.91069	0.0218046	-2.03256	0.0122454	0.0245859	-2.14474	0.270932
BARC0163_164	4B	81.3	10SEL	5.68	-2.32065	0.0194566	-1.91122	0.0153001	-1.76246	0.0112561	-2.43386	0.0177825	-2.4555	0.0339327	-2.331	0.0219967	-1.91069	0.0218046	-2.03256	0.0122454	0.0245859	-2.14474	0.270932
BARC0163_164	4B	81.3	10WOH	4.988	-2.32065	0.0194566	-1.91122	0.0153001	-1.76246	0.0112561	-2.43386	0.0177825	-2.4555	0.0339327	-2.331	0.0219967	-1.91069	0.0218046	-2.03256	0.0122454	0.0245859	-2.14474	0.270932
BARC0163_164	4B	81.3	BLUEs	6.053	-2.32065	0.0194566	-1.91122	0.0153001	-1.76246	0.0112561	-2.43386	0.0177825	-2.4555	0.0339327	-2.331	0.0219967	-1.91069	0.0218046	-2.03256	0.0122454	0.0245859	-2.14474	0.270932
WMC0285_318	4D	0.4	09SEL	4.178	-2.15744	0.00296998	-2.0328	0.00498761	-1.89048	0.00533346	-2.62669	0.00863237	-2.63931	0.0252911	-1.97295	0.000675534	-1.66998	0.0021834	-1.93768	0.0009429	0.00493305	-2.11592	0.347511
WMC0285_318	4D	0.4	10AND	4.195	-2.15744	0.00296998	-2.0328	0.00498761	-1.89048	0.00533346	-2.62669	0.00863237	-2.63931	0.0252911	-1.97295	0.000675534	-1.66998	0.0021834	-1.93768	0.0009429	0.00493305	-2.11592	0.347511
WMC0285_318	4D	0.4	10JAN	5.275	-2.15744	0.00296998	-2.0328	0.00498761	-1.89048	0.00533346	-2.62669	0.00863237	-2.63931	0.0252911	-1.97295	0.000675534	-1.66998	0.0021834	-1.93768	0.0009429	0.00493305	-2.11592	0.347511
WMC0285_318	4D	0.4	BLUEs	4.054	-2.15744	0.00296998	-2.0328	0.00498761	-1.89048	0.00533346	-2.62669	0.00863237	-2.63931	0.0252911	-1.97295	0.000675534	-1.66998	0.0021834	-1.93768	0.0009429	0.00493305	-2.11592	0.347511
WMC0720_140	4D	24.5	10AND	4.059	4.27018	0.00667989	2.70124	0.000458303	2.75165	0.000206913	4.70899	0.00346513	3.21238	0.00114543	3.89177	0.00352118	2.81188	0.000440138	3.93633	0.0011288	0.00342261	3.53555	0.76931
BARC0098_171	4D	30.8	09AND	4.559	2.33031	0.0191712	1.73004	0.0125647	1.74089	0.0222308	2.08578	0.0141433	1.59473	0.0111739	2.26919	0.0186144	1.51827	0.0132984	2.03166	0.0149903	0.01791	1.91261	0.308256
BARC0098_171	4D	30.8	09WOH	4.072	2.33031	0.0191712	1.73004	0.0125647	1.74089	0.0222308	2.08578	0.0141433	1.59473	0.0111739	2.26919	0.0186144	1.51827	0.0132984	2.03166	0.0149903	0.01791	1.91261	0.308256
BARC0098_171	4D	30.8	10WOH	4.149	2.33031	0.0191712	1.73004	0.0125647	1.74089	0.0222308	2.08578	0.0141433	1.59473	0.0111739	2.26919	0.0186144	1.51827	0.0132984	2.03166	0.0149903	0.01791	1.91261	0.308256
BARC0098_171	4D	30.8	BLUEs	4.067	2.33031	0.0191712	1.73004	0.0125647	1.74089	0.0222308	2.08578	0.0141433	1.59473	0.0111739	2.26919	0.0186144	1.51827	0.0132984	2.03166	0.0149903	0.01791	1.91261	0.308256
BARC0098_174	4D	30.9	09AND	4.353	-2.26756	0.0165028	-1.69359	0.0109202	-1.72835	0.0204812	-2.06023	0.0132852	-1.59622	0.0113105	-2.25744	0.0177019	-1.51112	0.0123185	-1.97322	0.0133119	0.0162825	-1.88596	0.294691
BARC0098_174	4D	30.9	09WOH	4.034	-2.26756	0.0165028	-1.69359	0.0109202	-1.72835	0.0204812	-2.06023	0.0132852	-1.59622	0.0113105	-2.25744	0.0177019	-1.51112	0.0123185	-1.97322	0.0133119	0.0162825	-1.88596	0.294691
WMC0473b_135	4D	33.2	09SEL	4.313	-2.52086	0.00402553	-2.24268	0.00308591	-2.18224	0.0069355	-2.90181	0.0116858	-2.81236	0.0259132	-2.78959	0.00722362	-2.17702	0.00623913	-2.41438	0.00855025	0.00782674	-2.50512	0.298074
WMC0473b_135	4D	33.2	09WOH	4.558	-2.52086	0.00402553	-2.24268	0.00308591	-2.18224	0.0069355	-2.90181	0.0116858	-2.81236	0.0259132	-2.78959	0.00722362	-2.17702	0.00623913	-2.41438	0.00855025	0.00782674	-2.50512	0.298074
WMC0473b_135	4D	33.2	10AND	4.332	-2.52086	0.00402553	-2.24268	0.00308591	-2.18224	0.0069355	-2.90181	0.0116858	-2.81236	0.0259132	-2.78959	0.00722362	-2.17702	0.00623913	-2.41438	0.00855025	0.00782674	-2.50512	0.298074
WMC0473b_135	4D	33.2	10JAN	5.16	-2.52086	0.00402553	-2.24268	0.00308591	-2.18224	0.0069355	-2.90181	0.0116858	-2.81236	0.0259132	-2.78959	0.00722362	-2.17702	0.00623913	-2.41438	0.00855025	0.00782674	-2.50512	0.298074
WMC0473b_135	4D	33.2	10SAU	4.266	-2.52086	0.00402553	-2.24268	0.00308591	-2.18224	0.0069355	-2.90181	0.0116858	-2.81236	0.0259132	-2.78959	0.00722362	-2.17702	0.00623913	-2.41438	0.00855025	0.00782674	-2.50512	0.298074
WMC0473b_135	4D	33.2	10SEL	4.434	-2.52086	0.00402553	-2.24268	0.00308591	-2.18224	0.0069355	-2.90181	0.0116858	-2.81236	0.0259132	-2.78959	0.00722362	-2.17702	0.00623913	-2.41438	0.00855025	0.00782674	-2.50512	0.298074
WMC0473b_135	4D	33.2	10WOH	4.175	-2.52086	0.00402553	-2.24268	0.00308591	-2.18224	0.0069355	-2.90181	0.0116858	-2.81236	0.0259132	-2.78959	0.00722362	-2.17702	0.00623913	-2.41438	0.00855025	0.00782674	-2.50512	0.298074
WMC0473b_135	4D	33.2	BLUEs	4.808	-2.52086	0.00402553	-2.24268	0.00308591	-2.18224	0.0069355	-2.90181	0.0116858	-2.81236	0.0259132	-2.78959	0.00722362	-2.17702	0.00623913	-2.41438	0.00855025	0.00782674	-2.50512	0.298074
GWM0819_183	4D	34.8	09AND	6.094	-3.04775	0.00582004	-2.52284	0.00426735	-2.28598	0.00522653	-3.53845	0.0145199	-2.86541	0.0207879	-3.02193	0.00399906	-2.28165	0.00206208	-2.90235	0.00754326	0.00699024	-2.8083	0.427595
GWM0819_183	4D	34.8	09SEL	5.848	-3.04775	0.00582004	-2.52284	0.00426735	-2.28598	0.00522653	-3.53845	0.0145199	-2.86541	0.0207879	-3.02193	0.00399906	-2.28165	0.00206208	-2.90235	0.00754326	0.00699024	-2.8083	0.427595
GWM0819_183	4D	34.8	09WOH	5.37	-3.04775	0.00582004	-2.52284	0.00426735	-2.28598	0.00522653	-3.53845	0.0145199	-2.86541	0.0207879	-3.02193	0.00399906	-2.28165	0.00206208	-2.90235	0.00754326	0.00699024	-2.8083	0.427595
GWM0819_183	4D	34.8	10AND	6.89	-3.04775	0.00582004	-2.52284	0.00426735	-2.28598	0.00522653	-3.53845	0.0145199	-2.86541	0.0207879	-3.02193	0.00399906	-2.28165	0.00206208	-2.90235	0.00754326	0.00699024	-2.8083	0.427595
GWM0819_183	4D	34.8	10JAN	5.836	-3.04775	0.00582004	-2.52284	0.00426735	-2.28598	0.00522653	-3.53845	0.0145199	-2.86541	0.0207879	-3.02193	0.00399906	-2.28165	0.00206208	-2.90235	0.00754326	0.00699024	-2.8083	0.427595
GWM0819_183	4D	34.8	10SAU	5.311	-3.04775	0.00582004	-2.52284	0.00426735	-2.28598	0.00522653	-3.53845	0.0145199	-2.86541	0.0207879	-3.02193	0.00399906	-2.28165	0.00206208	-2.90235	0.00754326	0.00699024	-2.8083	0.427595
GWM0819_183	4D	34.8	10SEL	5.235	-3.04775	0.00582004	-2.52284	0.00426735	-2.28598	0.00522653	-3.53845	0.0145199	-2.86541	0.0207879	-3.02193	0.00399906	-2.28165	0.00206208	-2.90235	0.00754326	0.00699024	-2.8083	0.427595
GWM0819_183	4D	34.8	10WOH	6.384	-3.04775	0.00582004	-2.52284	0.00426735	-2.28598	0.00522653	-3.53845	0.0145199	-2.86541	0.0207879	-3.02193	0.00399906	-2.28165	0.00206208	-2.90235	0.00754326	0.00699024	-2.8083	0.427595
GWM0819_183	4D	34.8	BLUEs	6.534	-3.04775	0.00582004	-2.52284	0.00426735	-2.28598	0.00522653	-3.53845	0.0145199	-2.86541	0.0207879	-3.02193	0.00399906	-2.28165	0.00206208	-2.90235	0.00754326	0.00699024	-2.8083	0.427595
GDM0129_120	4D	35.3	09AND	5.919	2.75766	0.0177805	1.9274	0.00983568	1.78322	0.00850528	2.99399	0.0291181	2.87651	0.0407787	2.96117	0.0159053	2.21257	0.0196242	2.25793	0.0166807	0.020491	2.47131	0.484196
GDM0129_120	4D	35.3	09SEL	4.309	2.75766	0.0177805	1.9274	0.00983568	1.78322	0.00850528	2.99399	0.0291181	2.87651	0.0407787	2.96117	0.0159053	2.21257	0.0196242	2.25793	0.0166807	0.020491	2.47131	0.484196
GDM0129_120	4D	35.3	09WOH	4.088	2.75766	0.0177805	1.9274	0.00983568	1.78322	0.00850528	2.99399	0.0291181	2.87651	0.0407787	2.96117	0.0159053	2.21257	0.0196242	2.25793	0.0166807	0.020491	2.47131	0.484196
GDM0129_120	4D	35.3	10AND	6.149	2.75766	0.0177805	1.9274	0.00983568	1.78322	0.00850528	2.99399	0.0291181	2.87651	0.0407787	2.96117	0.0159053	2.21257	0.0196242	2.25793	0.0166807	0.020491	2.47131	0.484196
GDM0129_120	4D	35.3	10JAN	7.204	2.75766	0.0177805	1.9274	0.00983568	1.78322	0.00850528	2.99399	0.0291181	2.87651	0.0407787	2.96117	0.0159053	2.21257	0.0196242	2.25793	0.0166807	0.020491	2.47131	0.484196
GDM0129_120	4D	35.3	10SAU	6.026	2.75766	0.0177805	1.9274	0.00983568	1.78322	0.00850528	2.99399	0.0291181	2.87651	0.0407787	2.96117	0.0159053	2.21257	0.0196242	2.25793	0.0166807	0.020491	2.47131	0.484196
GDM0129_120	4D	35.3	10SEL	5.923	2.75766	0.0177805	1.9274	0.00983568	1.78322	0.00850528	2.99399	0.0291181	2.87651	0.0407787	2.96117	0.0159053	2.21257	0.0196242	2.25793	0.0166807	0.020491	2.47131	0.484196
GDM0129_120	4D	35.3	10WOH	4.818	2.75766	0.0177805	1.9274	0.00983568	1.78322	0.00850528	2.99399	0.0291181	2.87651	0.0407787	2.96117	0.0159053	2.21257	0.0196242	2.25793	0.0166807	0.020491	2.47131	0.484196
GDM0129_120	4D	35.3	BLUEs	6.173	2.75766	0.0177805	1.9274	0.00983568	1.78322	0.00850528	2.99399	0.0291181	2.87651	0.0407787	2.96117	0.0159053	2.21257	0.0196242	2.25793	0.0166807	0.020491	2.47131	0.484196
GDM0129_122	4D	35.4	09AND	5.919	-2.75766	0.0177805	-1.9274	0.00983568	-1.78322	0.00850528	-2.99399	0.0291181	-2.87651	0.0407787	-2.96117	0.0159053	-2.21257	0.0196242	-2.25793	0.0166807	0.020491	-2.47131	0.484196
GDM0129_122	4D	35.4	09SEL	4.309	-2.75766	0.0177805	-1.9274	0.00983568	-1.78322	0.00850528	-2.99399	0.0291181	-2.87651	0.0407787	-2.96117	0.0159053	-2.21257	0.0196242	-2.25793	0.0166807	0.020491	-2.47131	0.484196
GDM0129_122	4D	35.4	09WOH	4.088	-2.75766	0.0177805	-1.9274	0.00983568	-1.78322	0.00850528	-2.99399	0.0291181	-2.87651	0.0407787	-2.96117	0.0159053	-2.21257	0.0196242	-2.25793	0.0166807	0.020491	-2.47131	0.484196
GDM0129_122	4D	35.4	10AND	6.149	-2.75766	0.0177805	-1.9274	0.00983568	-1.78322	0.00850528	-2.99399	0.0291181	-2.87651	0.0407787	-2.96117	0.0159053	-2.21257	0.0196242	-2.25793	0.0166807	0.020491	-2.47131	0.484196
GDM0129_122	4D	35.4	10JAN	7.204	-2.75766	0.0177805	-1.9274	0.00983568	-1.78322	0.00850528	-2.99399	0.0291181	-2.87651	0.0407787	-2.96117	0.0159053	-2.21257	0.0196242	-2.25793	0.0166807	0.020491	-2.47131	0.484196
GDM0129_122	4D	35.4	10SAU	6.026	-2.75766	0.0177805	-1.9274	0.00983568	-1.78322	0.00850528	-2.99399	0.0291181	-2.87651	0.0407787	-2.96117	0.0159053	-2.21257	0.0196242	-2.25793	0.0166807	0.020491	-2.47131	0.484196
GDM0129_122	4D	35.4	10SEL	5.923	-2.75766	0.0177805	-1.9274	0.00983568	-1.78322	0.00850528	-2.99399	0.0291181	-2.87651	0.0407787	-2.96117	0.0159053	-2.21257	0.0196242	-2.25793	0.0166807	0.020491	-2.47131	0.484196
GDM0129_122	4D	35.4	10WOH	4.818	-2.75766	0.0177805	-1.9274	0.00983568	-1.78322	0.00850528	-2.99399	0.0291181	-2.87651	0.0407787	-2.96117	0.0159053	-2.21257	0.0196242	-2.25793	0.0166807	0.020491	-2.47131	0.484196
GDM0129_122	4D	35.4	BLUEs	6.173	-2.75766	0.0177805	-1.9274	0.00983568	-1.78322	0.00850528	-2.99399	0.0291181	-2.87651	0.0407787	-2.96117	0.0159053	-2.21257	0.0196242	-2.25793	0.0166807	0.020491	-2.47131	0.484196
WMC0052b_211	4D	36.4	10AND	4.219	3.19553	0.00469822	2.88163	0.00459293	2.57702	0.0013505	4.51697	0.0121892	3.30933	0.0028933	3.22585	0.00244957	2.47873	0.000712293	3.10612	0.00194401	0.0049066	3.1614	0.627198
WMC0052b_213	4D	36.5	10AND	4.219	-3.19553	0.00469822	-2.88163	0.00459293	-2.57702	0.0013505	-4.51697	0.0121892	-3.30933	0.0028933	-3.22585	0.00244957	-2.47873	0.000712293	-3.10612	0.00194401	0.0049066	-3.1614	0.627198
GWM4346_219	4D	41.5	09AND	7.322	-3.41721	0.00939993	-2.76264	0.00536325	-2.60771	0.0097045	-3.86814	0.0194031	-3.05131	0.0230494	-3.27333	0.00723041	-2.5625	0.00456766	-3.20035	0.011187	0.0105173	-3.0929	0.443657
GWM4346_219	4D	41.5	09SEL	6.67	-3.41721	0.00939993	-2.76264	0.00536325	-2.60771	0.0097045	-3.86814	0.0194031	-3.05131	0.0230494	-3.27333	0.00723041	-2.5625	0.00456766	-3.20035	0.011187	0.0105173	-3.0929	0.443657
GWM4346_219	4D	41.5	09WOH	6.701	-3.41721	0.00939993	-2.76264	0.00536325	-2.60771	0.0097045	-3.86814	0.0194031	-3.05131	0.0230494	-3.27333	0.00723041	-2.5625	0.00456766	-3.20035	0.011187	0.0105173	-3.0929	0.443657
GWM4346_219	4D	41.5	10AND	7.96	-3.41721	0.00939993	-2.76264	0.00536325	-2.60771	0.0097045	-3.86814	0.0194031	-3.05131	0.0230494	-3.27333	0.00723041	-2.5625	0.00456766	-3.20035	0.011187	0.0105173	-3.0929	0.443657
GWM4346_219	4D	41.5	10JAN	6.352	-3.41721	0.00939993	-2.76264	0.00536325	-2.60771	0.0097045	-3.86814	0.0194031	-3.05131	0.0230494	-3.27333	0.00723041	-2.5625	0.00456766	-3.20035	0.011187	0.0105173	-3.0929	0.443657
GWM4346_219	4D	41.5	10SAU	6.029	-3.41721	0.00939993	-2.76264	0.00536325	-2.60771	0.0097045	-3.86814	0.0194031	-3.05131	0.0230494	-3.27333	0.00723041	-2.5625	0.00456766	-3.20035	0.011187	0.0105173	-3.0929	0.443657
GWM4346_219	4D	41.5	10SEL	6.323	-3.41721	0.00939993	-2.76264	0.00536325	-2.60771	0.0097045	-3.86814	0.0194031	-3.05131	0.0230494	-3.27333	0.00723041	-2.5625	0.00456766	-3.20035	0.011187	0.0105173	-3.0929	0.443657
GWM4346_219	4D	41.5	10WOH	7.318	-3.41721	0.00939993	-2.76264	0.00536325	-2.60771	0.0097045	-3.86814	0.0194031	-3.05131	0.0230494	-3.27333	0.00723041	-2.5625	0.00456766	-3.20035	0.011187	0.0105173	-3.0929	0.443657
GWM4346_219	4D	41.5	BLUEs	7.609	-3.41721	0.00939993	-2.76264	0.00536325	-2.60771	0.0097045	-3.86814	0.0194031	-3.05131	0.0230494	-3.27333	0.00723041	-2.5625	0.00456766	-3.20035	0.011187	0.0105173	-3.0929	0.443657
GWM0165b_199	4D	49	09AND	4.802	-2.24398	0.00619381	-1.78226	0.00665744	-1.69989	0.00478008	-2.78261	0.0177013	-2.31272	0.0194098	-2.26837	0.00419222	-1.89734	0.0161385	-1.69137	0.00155998	0.0103606	-2.08482	0.383133
GWM0165b_199	4D	49	09SEL	4.371	-2.24398	0.00619381	-1.78226	0.00665744	-1.69989	0.00478008	-2.78261	0.0177013	-2.31272	0.0194098	-2.26837	0.00419222	-1.89734	0.0161385	-1.69137	0.00155998	0.0103606	-2.08482	0.383133
GWM0165b_199	4D	49	09WOH	4.363	-2.24398	0.00619381	-1.78226	0.00665744	-1.69989	0.00478008	-2.78261	0.0177013	-2.31272	0.0194098	-2.26837	0.00419222	-1.89734	0.0161385	-1.69137	0.00155998	0.0103606	-2.08482	0.383133
GWM0165b_199	4D	49	10AND	6.306	-2.24398	0.00619381	-1.78226	0.00665744	-1.69989	0.00478008	-2.78261	0.0177013	-2.31272	0.0194098	-2.26837	0.00419222	-1.89734	0.0161385	-1.69137	0.00155998	0.0103606	-2.08482	0.383133
GWM0165b_199	4D	49	10JAN	5.62	-2.24398	0.00619381	-1.78226	0.00665744	-1.69989	0.00478008	-2.78261	0.0177013	-2.31272	0.0194098	-2.26837	0.00419222	-1.89734	0.0161385	-1.69137	0.00155998	0.0103606	-2.08482	0.383133
GWM0165b_199	4D	49	10SAU	4.408	-2.24398	0.00619381	-1.78226	0.00665744	-1.69989	0.00478008	-2.78261	0.0177013	-2.31272	0.0194098	-2.26837	0.00419222	-1.89734	0.0161385	-1.69137	0.00155998	0.0103606	-2.08482	0.383133
GWM0165b_199	4D	49	10SEL	5.261	-2.24398	0.00619381	-1.78226	0.00665744	-1.69989	0.00478008	-2.78261	0.0177013	-2.31272	0.0194098	-2.26837	0.00419222	-1.89734	0.0161385	-1.69137	0.00155998	0.0103606	-2.08482	0.383133
GWM0165b_199	4D	49	BLUEs	5.352	-2.24398	0.00619381	-1.78226	0.00665744	-1.69989	0.00478008	-2.78261	0.0177013	-2.31272	0.0194098	-2.26837	0.00419222	-1.89734	0.0161385	-1.69137	0.00155998	0.0103606	-2.08482	0.383133
GWM4001a_211	4D	100.6	09AND	11.515	-3.44115	0.0264696	-3.39657	0.0681382	-3.01672	0.0515092	-4.11178	0.0538229	-3.39146	0.0423514	-3.63627	0.0242589	-2.89489	0.0407516	-3.36608	0.0355099	0.0491532	-3.40686	0.371686
GWM4001a_211	4D	100.6	09SEL	16.31	-3.44115	0.0264696	-3.39657	0.0681382	-3.01672	0.0515092	-4.11178	0.0538229	-3.39146	0.0423514	-3.63627	0.0242589	-2.89489	0.0407516	-3.36608	0.0355099	0.0491532	-3.40686	0.371686
GWM4001a_211	4D	100.6	09WOH	14.084	-3.44115	0.0264696	-3.39657	0.0681382	-3.01672	0.0515092	-4.11178	0.0538229	-3.39146	0.0423514	-3.63627	0.0242589	-2.89489	0.0407516	-3.36608	0.0355099	0.0491532	-3.40686	0.371686
GWM4001a_211	4D	100.6	10AND	13.947	-3.44115	0.0264696	-3.39657	0.0681382	-3.01672	0.0515092	-4.11178	0.0538229	-3.39146	0.0423514	-3.63627	0.0242589	-2.89489	0.0407516	-3.36608	0.0355099	0.0491532	-3.40686	0.371686
GWM4001a_211	4D	100.6	10JAN	12.008	-3.44115	0.0264696	-3.39657	0.0681382	-3.01672	0.0515092	-4.11178	0.0538229	-3.39146	0.0423514	-3.63627	0.0242589	-2.89489	0.0407516	-3.36608	0.0355099	0.0491532	-3.40686	0.371686
GWM4001a_211	4D	100.6	10SAU	10.884	-3.44115	0.0264696	-3.39657	0.0681382	-3.01672	0.0515092	-4.11178	0.0538229	-3.39146	0.0423514	-3.63627	0.0242589	-2.89489	0.0407516	-3.36608	0.0355099	0.0491532	-3.40686	0.371686
GWM4001a_211	4D	100.6	10SEL	12.446	-3.44115	0.0264696	-3.39657	0.0681382	-3.01672	0.0515092	-4.11178	0.0538229	-3.39146	0.0423514	-3.63627	0.0242589	-2.89489	0.0407516	-3.36608	0.0355099	0.0491532	-3.40686	0.371686
GWM4001a_211	4D	100.6	10WOH	13.082	-3.44115	0.0264696	-3.39657	0.0681382	-3.01672	0.0515092	-4.11178	0.0538229	-3.39146	0.0423514	-3.63627	0.0242589	-2.89489	0.0407516	-3.36608	0.0355099	0.0491532	-3.40686	0.371686
GWM4001a_211	4D	100.6	BLUEs	14.495	-3.44115	0.0264696	-3.39657	0.0681382	-3.01672	0.0515092	-4.11178	0.0538229	-3.39146	0.0423514	-3.63627	0.0242589	-2.89489	0.0407516	-3.36608	0.0355099	0.0491532	-3.40686	0.371686
GWM4001a_217	4D	100.7	09AND	10.754	3.36237	0.02343	3.23672	0.0573591	2.93747	0.0462794	4.0728	0.0540783	3.30103	0.0407366	3.47292	0.0194075	2.85765	0.0424267	3.22621	0.0297163	0.0448606	3.3084	0.371676
GWM4001a_217	4D	100.7	09SEL	14.319	3.36237	0.02343	3.23672	0.0573591	2.93747	0.0462794	4.0728	0.0540783	3.30103	0.0407366	3.47292	0.0194075	2.85765	0.0424267	3.22621	0.0297163	0.0448606	3.3084	0.371676
GWM4001a_217	4D	100.7	09WOH	13.009	3.36237	0.02343	3.23672	0.0573591	2.93747	0.0462794	4.0728	0.0540783	3.30103	0.0407366	3.47292	0.0194075	2.85765	0.0424267	3.22621	0.0297163	0.0448606	3.3084	0.371676
GWM4001a_217	4D	100.7	10AND	13.376	3.36237	0.02343	3.23672	0.0573591	2.93747	0.0462794	4.0728	0.0540783	3.30103	0.0407366	3.47292	0.0194075	2.85765	0.0424267	3.22621	0.0297163	0.0448606	3.3084	0.371676
GWM4001a_217	4D	100.7	10JAN	11.143	3.36237	0.02343	3.23672	0.0573591	2.93747	0.0462794	4.0728	0.0540783	3.30103	0.0407366	3.47292	0.0194075	2.85765	0.0424267	3.22621	0.0297163	0.0448606	3.3084	0.371676
GWM4001a_217	4D	100.7	10SAU	9.712	3.36237	0.02343	3.23672	0.0573591	2.93747	0.0462794	4.0728	0.0540783	3.30103	0.0407366	3.47292	0.0194075	2.85765	0.0424267	3.22621	0.0297163	0.0448606	3.3084	0.371676
GWM4001a_217	4D	100.7	10SEL	11.862	3.36237	0.02343	3.23672	0.0573591	2.93747	0.0462794	4.0728	0.0540783	3.30103	0.0407366	3.47292	0.0194075	2.85765	0.0424267	3.22621	0.0297163	0.0448606	3.3084	0.371676
GWM4001a_217	4D	100.7	10WOH	11.685	3.36237	0.02343	3.23672	0.0573591	2.93747	0.0462794	4.0728	0.0540783	3.30103	0.0407366	3.47292	0.0194075	2.85765	0.0424267	3.22621	0.0297163	0.0448606	3.3084	0.371676
GWM4001a_217	4D	100.7	BLUEs	13.288	3.36237	0.02343	3.23672	0.0573591	2.93747	0.0462794	4.0728	0.0540783	3.30103	0.0407366	3.47292	0.0194075	2.85765	0.0424267	3.22621	0.0297163	0.0448606	3.3084	0.371676
GWM0205_163	5A	1.1	09AND	4.636	3.66882	0.0119128	2.62948	0.00452873	2.41318	0.0050521	3.06449	0.00408407	2.75229	0.00525925	3.1711	0.00273556	2.05153	0.000928748	3.0602	0.00691676	0.00465511	2.85139	0.50004
BARC0303_218	5A	12.8	09AND	5.573	-2.56377	0.000130472	-2.21247	5.27887e-05	-2.24025	0.000704907	-2.85873	4.22204e-06	-2.184	0.000528124	-2.10456	0.00263924	-1.73518	0.000120868	-2.5322	0.000315794	0.000110398	-2.30389	0.34173
BARC0303_218	5A	12.8	09SEL	5.855	-2.56377	0.000130472	-2.21247	5.27887e-05	-2.24025	0.000704907	-2.85873	4.22204e-06	-2.184	0.000528124	-2.10456	0.00263924	-1.73518	0.000120868	-2.5322	0.000315794	0.000110398	-2.30389	0.34173
BARC0303_218	5A	12.8	09WOH	6.674	-2.56377	0.000130472	-2.21247	5.27887e-05	-2.24025	0.000704907	-2.85873	4.22204e-06	-2.184	0.000528124	-2.10456	0.00263924	-1.73518	0.000120868	-2.5322	0.000315794	0.000110398	-2.30389	0.34173
BARC0303_218	5A	12.8	10AND	5.932	-2.56377	0.000130472	-2.21247	5.27887e-05	-2.24025	0.000704907	-2.85873	4.22204e-06	-2.184	0.000528124	-2.10456	0.00263924	-1.73518	0.000120868	-2.5322	0.000315794	0.000110398	-2.30389	0.34173
BARC0303_218	5A	12.8	10JAN	4.524	-2.56377	0.000130472	-2.21247	5.27887e-05	-2.24025	0.000704907	-2.85873	4.22204e-06	-2.184	0.000528124	-2.10456	0.00263924	-1.73518	0.000120868	-2.5322	0.000315794	0.000110398	-2.30389	0.34173
BARC0303_218	5A	12.8	10SEL	4.06	-2.56377	0.000130472	-2.21247	5.27887e-05	-2.24025	0.000704907	-2.85873	4.22204e-06	-2.184	0.000528124	-2.10456	0.00263924	-1.73518	0.000120868	-2.5322	0.000315794	0.000110398	-2.30389	0.34173
BARC0303_218	5A	12.8	10WOH	6.324	-2.56377	0.000130472	-2.21247	5.27887e-05	-2.24025	0.000704907	-2.85873	4.22204e-06	-2.184	0.000528124	-2.10456	0.00263924	-1.73518	0.000120868	-2.5322	0.000315794	0.000110398	-2.30389	0.34173
BARC0303_218	5A	12.8	BLUEs	5.837	-2.56377	0.000130472	-2.21247	5.27887e-05	-2.24025	0.000704907	-2.85873	4.22204e-06	-2.184	0.000528124	-2.10456	0.00263924	-1.73518	0.000120868	-2.5322	0.000315794	0.000110398	-2.30389	0.34173
GWM4043_109	5A	18.2	09AND	5.36	2.28785	0.000639286	1.83063	2.85643e-05	1.58996	0.000217671	2.73782	0.00160025	1.99686	0.000107551	2.02446	0.000483473	1.75568	0.0015558	2.1482	0.000341805	4.83237e-05	2.04643	0.356386
GWM4043_109	5A	18.2	09SEL	4.968	2.28785	0.000639286	1.83063	2.85643e-05	1.58996	0.000217671	2.73782	0.00160025	1.99686	0.000107551	2.02446	0.000483473	1.75568	0.0015558	2.1482	0.000341805	4.83237e-05	2.04643	0.356386
GWM4043_109	5A	18.2	09WOH	4.163	2.28785	0.000639286	1.83063	2.85643e-05	1.58996	0.000217671	2.73782	0.00160025	1.99686	0.000107551	2.02446	0.000483473	1.75568	0.0015558	2.1482	0.000341805	4.83237e-05	2.04643	0.356386
GWM4043_109	5A	18.2	10AND	6.508	2.28785	0.000639286	1.83063	2.85643e-05	1.58996	0.000217671	2.73782	0.00160025	1.99686	0.000107551	2.02446	0.000483473	1.75568	0.0015558	2.1482	0.000341805	4.83237e-05	2.04643	0.356386
GWM4043_109	5A	18.2	10JAN	4.465	2.28785	0.000639286	1.83063	2.85643e-05	1.58996	0.000217671	2.73782	0.00160025	1.99686	0.000107551	2.02446	0.000483473	1.75568	0.0015558	2.1482	0.000341805	4.83237e-05	2.04643	0.356386
GWM4043_109	5A	18.2	10SEL	5.014	2.28785	0.000639286	1.83063	2.85643e-05	1.58996	0.000217671	2.73782	0.00160025	1.99686	0.000107551	2.02446	0.000483473	1.75568	0.0015558	2.1482	0.000341805	4.83237e-05	2.04643	0.356386
GWM4043_109	5A	18.2	10WOH	5.647	2.28785	0.000639286	1.83063	2.85643e-05	1.58996	0.000217671	2.73782	0.00160025	1.99686	0.000107551	2.02446	0.000483473	1.75568	0.0015558	2.1482	0.000341805	4.83237e-05	2.04643	0.356386
GWM4043_109	5A	18.2	BLUEs	5.517	2.28785	0.000639286	1.83063	2.85643e-05	1.58996	0.000217671	2.73782	0.00160025	1.99686	0.000107551	2.02446	0.000483473	1.75568	0.0015558	2.1482	0.000341805	4.83237e-05	2.04643	0.356386
GWM4043_115	5A	18.3	09AND	4.145	-1.98288	0.000500452	-1.63723	0.00010822	-1.39836	5.23931e-05	-2.33924	0.000760867	-1.71208	0.000546934	-1.66087	0.00237785	-1.51301	0.00134413	-1.8257	0.000232489	3.97784e-08	-1.75867	0.294831
GWM4043_115	5A	18.3	09SEL	4.079	-1.98288	0.000500452	-1.63723	0.00010822	-1.39836	5.23931e-05	-2.33924	0.000760867	-1.71208	0.000546934	-1.66087	0.00237785	-1.51301	0.00134413	-1.8257	0.000232489	3.97784e-08	-1.75867	0.294831
GWM4043_115	5A	18.3	10AND	4.867	-1.98288	0.000500452	-1.63723	0.00010822	-1.39836	5.23931e-05	-2.33924	0.000760867	-1.71208	0.000546934	-1.66087	0.00237785	-1.51301	0.00134413	-1.8257	0.000232489	3.97784e-08	-1.75867	0.294831
GWM4043_115	5A	18.3	10WOH	4.206	-1.98288	0.000500452	-1.63723	0.00010822	-1.39836	5.23931e-05	-2.33924	0.000760867	-1.71208	0.000546934	-1.66087	0.00237785	-1.51301	0.00134413	-1.8257	0.000232489	3.97784e-08	-1.75867	0.294831
GWM4043_115	5A	18.3	BLUEs	4.191	-1.98288	0.000500452	-1.63723	0.00010822	-1.39836	5.23931e-05	-2.33924	0.000760867	-1.71208	0.000546934	-1.66087	0.00237785	-1.51301	0.00134413	-1.8257	0.000232489	3.97784e-08	-1.75867	0.294831
WMC0805a_138	5A	28.9	09SEL	4.549	-2.06297	0.000360862	-1.93891	1.46405e-05	-1.89828	0.00146857	-2.35949	0.000121957	-1.84531	0.000113639	-2.45866	0.000186848	-1.86604	0.00105291	-2.11584	0.000157132	5.68181e-06	-2.06819	0.231684
WMC0805a_138	5A	28.9	09WOH	4.78	-2.06297	0.000360862	-1.93891	1.46405e-05	-1.89828	0.00146857	-2.35949	0.000121957	-1.84531	0.000113639	-2.45866	0.000186848	-1.86604	0.00105291	-2.11584	0.000157132	5.68181e-06	-2.06819	0.231684
WMC0805a_138	5A	28.9	10AND	4.087	-2.06297	0.000360862	-1.93891	1.46405e-05	-1.89828	0.00146857	-2.35949	0.000121957	-1.84531	0.000113639	-2.45866	0.000186848	-1.86604	0.00105291	-2.11584	0.000157132	5.68181e-06	-2.06819	0.231684
WMC0805a_138	5A	28.9	10SAU	4.498	-2.06297	0.000360862	-1.93891	1.46405e-05	-1.89828	0.00146857	-2.35949	0.000121957	-1.84531	0.000113639	-2.45866	0.000186848	-1.86604	0.00105291	-2.11584	0.000157132	5.68181e-06	-2.06819	0.231684
WMC0805a_138	5A	28.9	10SEL	4.56	-2.06297	0.000360862	-1.93891	1.46405e-05	-1.89828	0.00146857	-2.35949	0.000121957	-1.84531	0.000113639	-2.45866	0.000186848	-1.86604	0.00105291	-2.11584	0.000157132	5.68181e-06	-2.06819	0.231684
WMC0805a_138	5A	28.9	10WOH	4.478	-2.06297	0.000360862	-1.93891	1.46405e-05	-1.89828	0.00146857	-2.35949	0.000121957	-1.84531	0.000113639	-2.45866	0.000186848	-1.86604	0.00105291	-2.11584	0.000157132	5.68181e-06	-2.06819	0.231684
WMC0805a_138	5A	28.9	BLUEs	4.694	-2.06297	0.000360862	-1.93891	1.46405e-05	-1.89828	0.00146857	-2.35949	0.000121957	-1.84531	0.000113639	-2.45866	0.000186848	-1.86604	0.00105291	-2.11584	0.000157132	5.68181e-06	-2.06819	0.231684
WMC0705_137	5A	32.2	09AND	6.864	-2.76537	0.00150318	-2.20028	0.000158824	-2.05546	0.000258387	-3.25123	0.00585118	-2.40516	0.00270036	-2.26278	0.00113383	-2.20009	0.00303125	-2.52458	9.76523e-05	0.000682735	-2.45812	0.389872
WMC0705_137	5A	32.2	09SEL	6.223	-2.76537	0.00150318	-2.20028	0.000158824	-2.05546	0.000258387	-3.25123	0.00585118	-2.40516	0.00270036	-2.26278	0.00113383	-2.20009	0.00303125	-2.52458	9.76523e-05	0.000682735	-2.45812	0.389872
WMC0705_137	5A	32.2	09WOH	5.97	-2.76537	0.00150318	-2.20028	0.000158824	-2.05546	0.000258387	-3.25123	0.00585118	-2.40516	0.00270036	-2.26278	0.00113383	-2.20009	0.00303125	-2.52458	9.76523e-05	0.000682735	-2.45812	0.389872
WMC0705_137	5A	32.2	10AND	8.132	-2.76537	0.00150318	-2.20028	0.000158824	-2.05546	0.000258387	-3.25123	0.00585118	-2.40516	0.00270036	-2.26278	0.00113383	-2.20009	0.00303125	-2.52458	9.76523e-05	0.000682735	-2.45812	0.389872
WMC0705_137	5A	32.2	10JAN	5.682	-2.76537	0.00150318	-2.20028	0.000158824	-2.05546	0.000258387	-3.25123	0.00585118	-2.40516	0.00270036	-2.26278	0.00113383	-2.20009	0.00303125	-2.52458	9.76523e-05	0.000682735	-2.45812	0.389872
WMC0705_137	5A	32.2	10SAU	4.14	-2.76537	0.00150318	-2.20028	0.000158824	-2.05546	0.000258387	-3.25123	0.00585118	-2.40516	0.00270036	-2.26278	0.00113383	-2.20009	0.00303125	-2.52458	9.76523e-05	0.000682735	-2.45812	0.389872
WMC0705_137	5A	32.2	10SEL	6.772	-2.76537	0.00150318	-2.20028	0.000158824	-2.05546	0.000258387	-3.25123	0.00585118	-2.40516	0.00270036	-2.26278	0.00113383	-2.20009	0.00303125	-2.52458	9.76523e-05	0.000682735	-2.45812	0.389872
WMC0705_137	5A	32.2	10WOH	6.773	-2.76537	0.00150318	-2.20028	0.000158824	-2.05546	0.000258387	-3.25123	0.00585118	-2.40516	0.00270036	-2.26278	0.00113383	-2.20009	0.00303125	-2.52458	9.76523e-05	0.000682735	-2.45812	0.389872
WMC0705_137	5A	32.2	BLUEs	6.917	-2.76537	0.00150318	-2.20028	0.000158824	-2.05546	0.000258387	-3.25123	0.00585118	-2.40516	0.00270036	-2.26278	0.00113383	-2.20009	0.00303125	-2.52458	9.76523e-05	0.000682735	-2.45812	0.389872
WMC0705b_136	5A	32.9	09AND	6.894	-2.72296	0.0016068	-2.21521	0.000120175	-2.04086	0.000528482	-3.273	0.00691998	-2.47498	0.00393235	-2.40881	0.000310797	-2.21329	0.00358347	-2.50358	6.71383e-05	0.000988448	-2.48159	0.383145
WMC0705b_136	5A	32.9	09SEL	6.573	-2.72296	0.0016068	-2.21521	0.000120175	-2.04086	0.000528482	-3.273	0.00691998	-2.47498	0.00393235	-2.40881	0.000310797	-2.21329	0.00358347	-2.50358	6.71383e-05	0.000988448	-2.48159	0.383145
WMC0705b_136	5A	32.9	09WOH	6.219	-2.72296	0.0016068	-2.21521	0.000120175	-2.04086	0.000528482	-3.273	0.00691998	-2.47498	0.00393235	-2.40881	0.000310797	-2.21329	0.00358347	-2.50358	6.71383e-05	0.000988448	-2.48159	0.383145
WMC0705b_136	5A	32.9	10AND	8.55	-2.72296	0.0016068	-2.21521	0.000120175	-2.04086	0.000528482	-3.273	0.00691998	-2.47498	0.00393235	-2.40881	0.000310797	-2.21329	0.00358347	-2.50358	6.71383e-05	0.000988448	-2.48159	0.383145
WMC0705b_136	5A	32.9	10JAN	6.241	-2.72296	0.0016068	-2.21521	0.000120175	-2.04086	0.000528482	-3.273	0.00691998	-2.47498	0.00393235	-2.40881	0.000310797	-2.21329	0.00358347	-2.50358	6.71383e-05	0.000988448	-2.48159	0.383145
WMC0705b_136	5A	32.9	10SAU	4.971	-2.72296	0.0016068	-2.21521	0.000120175	-2.04086	0.000528482	-3.273	0.00691998	-2.47498	0.00393235	-2.40881	0.000310797	-2.21329	0.00358347	-2.50358	6.71383e-05	0.000988448	-2.48159	0.383145
WMC0705b_136	5A	32.9	10SEL	7.056	-2.72296	0.0016068	-2.21521	0.000120175	-2.04086	0.000528482	-3.273	0.00691998	-2.47498	0.00393235	-2.40881	0.000310797	-2.21329	0.00358347	-2.50358	6.71383e-05	0.000988448	-2.48159	0.383145
WMC0705b_136	5A	32.9	10WOH	6.886	-2.72296	0.0016068	-2.21521	0.000120175	-2.04086	0.000528482	-3.273	0.00691998	-2.47498	0.00393235	-2.40881	0.000310797	-2.21329	0.00358347	-2.50358	6.71383e-05	0.000988448	-2.48159	0.383145
WMC0705b_136	5A	32.9	BLUEs	7.396	-2.72296	0.0016068	-2.21521	0.000120175	-2.04086	0.000528482	-3.273	0.00691998	-2.47498	0.00393235	-2.40881	0.000310797	-2.21329	0.00358347	-2.50358	6.71383e-05	0.000988448	-2.48159	0.383145
GWM0304_198	5A	40.2	09AND	5.002	-2.1636	0.00045012	-2.10256	0.00151894	-1.55356	6.6297e-05	-2.51551	0.00110021	-1.88203	1.98526e-06	-2.07758	0.000601293	-1.52212	5.41034e-05	-2.16906	0.000873875	3.29825e-05	-1.99825	0.333639
GWM0304_198	5A	40.2	09SEL	6.646	-2.1636	0.00045012	-2.10256	0.00151894	-1.55356	6.6297e-05	-2.51551	0.00110021	-1.88203	1.98526e-06	-2.07758	0.000601293	-1.52212	5.41034e-05	-2.16906	0.000873875	3.29825e-05	-1.99825	0.333639
GWM0304_198	5A	40.2	09WOH	4.187	-2.1636	0.00045012	-2.10256	0.00151894	-1.55356	6.6297e-05	-2.51551	0.00110021	-1.88203	1.98526e-06	-2.07758	0.000601293	-1.52212	5.41034e-05	-2.16906	0.000873875	3.29825e-05	-1.99825	0.333639
GWM0304_198	5A	40.2	10AND	5.945	-2.1636	0.00045012	-2.10256	0.00151894	-1.55356	6.6297e-05	-2.51551	0.00110021	-1.88203	1.98526e-06	-2.07758	0.000601293	-1.52212	5.41034e-05	-2.16906	0.000873875	3.29825e-05	-1.99825	0.333639
GWM0304_198	5A	40.2	10JAN	4.193	-2.1636	0.00045012	-2.10256	0.00151894	-1.55356	6.6297e-05	-2.51551	0.00110021	-1.88203	1.98526e-06	-2.07758	0.000601293	-1.52212	5.41034e-05	-2.16906	0.000873875	3.29825e-05	-1.99825	0.333639
GWM0304_198	5A	40.2	10SAU	4.062	-2.1636	0.00045012	-2.10256	0.00151894	-1.55356	6.6297e-05	-2.51551	0.00110021	-1.88203	1.98526e-06	-2.07758	0.000601293	-1.52212	5.41034e-05	-2.16906	0.000873875	3.29825e-05	-1.99825	0.333639
GWM0304_198	5A	40.2	10WOH	6.038	-2.1636	0.00045012	-2.10256	0.00151894	-1.55356	6.6297e-05	-2.51551	0.00110021	-1.88203	1.98526e-06	-2.07758	0.000601293	-1.52212	5.41034e-05	-2.16906	0.000873875	3.29825e-05	-1.99825	0.333639
GWM0304_198	5A	40.2	BLUEs	5.587	-2.1636	0.00045012	-2.10256	0.00151894	-1.55356	6.6297e-05	-2.51551	0.00110021	-1.88203	1.98526e-06	-2.07758	0.000601293	-1.52212	5.41034e-05	-2.16906	0.000873875	3.29825e-05	-1.99825	0.333639
GWM0415_136	5A	45.2	09AND	6.158	-2.60676	0.000313227	-2.0562	0.00262143	-1.6338	0.00530272	-2.62025	0.00363623	-2.05089	0.00313399	-2.09192	0.0102462	-1.72186	0.00128731	-2.42795	0.00386448	0.0051481	-2.1512	0.37393
GWM0415_136	5A	45.2	09SEL	5.461	-2.60676	0.000313227	-2.0562	0.00262143	-1.6338	0.00530272	-2.62025	0.00363623	-2.05089	0.00313399	-2.09192	0.0102462	-1.72186	0.00128731	-2.42795	0.00386448	0.0051481	-2.1512	0.37393
GWM0415_136	5A	45.2	10AND	5.401	-2.60676	0.000313227	-2.0562	0.00262143	-1.6338	0.00530272	-2.62025	0.00363623	-2.05089	0.00313399	-2.09192	0.0102462	-1.72186	0.00128731	-2.42795	0.00386448	0.0051481	-2.1512	0.37393
GWM0415_136	5A	45.2	10JAN	4.286	-2.60676	0.000313227	-2.0562	0.00262143	-1.6338	0.00530272	-2.62025	0.00363623	-2.05089	0.00313399	-2.09192	0.0102462	-1.72186	0.00128731	-2.42795	0.00386448	0.0051481	-2.1512	0.37393
GWM0415_136	5A	45.2	10SEL	4.257	-2.60676	0.000313227	-2.0562	0.00262143	-1.6338	0.00530272	-2.62025	0.00363623	-2.05089	0.00313399	-2.09192	0.0102462	-1.72186	0.00128731	-2.42795	0.00386448	0.0051481	-2.1512	0.37393
GWM0415_136	5A	45.2	10WOH	6.252	-2.60676	0.000313227	-2.0562	0.00262143	-1.6338	0.00530272	-2.62025	0.00363623	-2.05089	0.00313399	-2.09192	0.0102462	-1.72186	0.00128731	-2.42795	0.00386448	0.0051481	-2.1512	0.37393
GWM0415_136	5A	45.2	BLUEs	5.532	-2.60676	0.000313227	-2.0562	0.00262143	-1.6338	0.00530272	-2.62025	0.00363623	-2.05089	0.00313399	-2.09192	0.0102462	-1.72186	0.00128731	-2.42795	0.00386448	0.0051481	-2.1512	0.37393
GWM0415_138	5A	45.3	09AND	6.874	2.75214	2.37849e-05	2.27946	0.000228596	1.77009	0.00282507	2.93006	0.000605108	2.42563	5.98792e-05	2.3458	0.00481092	1.85265	0.000163203	2.70596	0.000615047	0.00117264	2.38272	0.41588
GWM0415_138	5A	45.3	09SEL	6.695	2.75214	2.37849e-05	2.27946	0.000228596	1.77009	0.00282507	2.93006	0.000605108	2.42563	5.98792e-05	2.3458	0.00481092	1.85265	0.000163203	2.70596	0.000615047	0.00117264	2.38272	0.41588
GWM0415_138	5A	45.3	09WOH	4.613	2.75214	2.37849e-05	2.27946	0.000228596	1.77009	0.00282507	2.93006	0.000605108	2.42563	5.98792e-05	2.3458	0.00481092	1.85265	0.000163203	2.70596	0.000615047	0.00117264	2.38272	0.41588
GWM0415_138	5A	45.3	10AND	6.73	2.75214	2.37849e-05	2.27946	0.000228596	1.77009	0.00282507	2.93006	0.000605108	2.42563	5.98792e-05	2.3458	0.00481092	1.85265	0.000163203	2.70596	0.000615047	0.00117264	2.38272	0.41588
GWM0415_138	5A	45.3	10JAN	5.886	2.75214	2.37849e-05	2.27946	0.000228596	1.77009	0.00282507	2.93006	0.000605108	2.42563	5.98792e-05	2.3458	0.00481092	1.85265	0.000163203	2.70596	0.000615047	0.00117264	2.38272	0.41588
GWM0415_138	5A	45.3	10SAU	4.521	2.75214	2.37849e-05	2.27946	0.000228596	1.77009	0.00282507	2.93006	0.000605108	2.42563	5.98792e-05	2.3458	0.00481092	1.85265	0.000163203	2.70596	0.000615047	0.00117264	2.38272	0.41588
GWM0415_138	5A	45.3	10SEL	4.897	2.75214	2.37849e-05	2.27946	0.000228596	1.77009	0.00282507	2.93006	0.000605108	2.42563	5.98792e-05	2.3458	0.00481092	1.85265	0.000163203	2.70596	0.000615047	0.00117264	2.38272	0.41588
GWM0415_138	5A	45.3	10WOH	7.774	2.75214	2.37849e-05	2.27946	0.000228596	1.77009	0.00282507	2.93006	0.000605108	2.42563	5.98792e-05	2.3458	0.00481092	1.85265	0.000163203	2.70596	0.000615047	0.00117264	2.38272	0.41588
GWM0415_138	5A	45.3	BLUEs	6.769	2.75214	2.37849e-05	2.27946	0.000228596	1.77009	0.00282507	2.93006	0.000605108	2.42563	5.98792e-05	2.3458	0.00481092	1.85265	0.000163203	2.70596	0.000615047	0.00117264	2.38272	0.41588
BARC0117_217	5A	50.2	09SEL	5.451	-2.01699	8.59833e-05	-2.08743	0.00111274	-1.63456	6.96652e-05	-2.74485	0.00360295	-2.13027	0.00302247	-1.88121	0.000274898	-1.79996	0.00175901	-2.05641	0.000150947	0.000503608	-2.04396	0.328439
BARC0117_217	5A	50.2	10AND	5.718	-2.01699	8.59833e-05	-2.08743	0.00111274	-1.63456	6.96652e-05	-2.74485	0.00360295	-2.13027	0.00302247	-1.88121	0.000274898	-1.79996	0.00175901	-2.05641	0.000150947	0.000503608	-2.04396	0.328439
BARC0117_217	5A	50.2	10JAN	4.441	-2.01699	8.59833e-05	-2.08743	0.00111274	-1.63456	6.96652e-05	-2.74485	0.00360295	-2.13027	0.00302247	-1.88121	0.000274898	-1.79996	0.00175901	-2.05641	0.000150947	0.000503608	-2.04396	0.328439
BARC0117_217	5A	50.2	10SEL	4.466	-2.01699	8.59833e-05	-2.08743	0.00111274	-1.63456	6.96652e-05	-2.74485	0.00360295	-2.13027	0.00302247	-1.88121	0.000274898	-1.79996	0.00175901	-2.05641	0.000150947	0.000503608	-2.04396	0.328439
BARC0117_217	5A	50.2	10WOH	4.46	-2.01699	8.59833e-05	-2.08743	0.00111274	-1.63456	6.96652e-05	-2.74485	0.00360295	-2.13027	0.00302247	-1.88121	0.000274898	-1.79996	0.00175901	-2.05641	0.000150947	0.000503608	-2.04396	0.328439
BARC0117_217	5A	50.2	BLUEs	4.77	-2.01699	8.59833e-05	-2.08743	0.00111274	-1.63456	6.96652e-05	-2.74485	0.00360295	-2.13027	0.00302247	-1.88121	0.000274898	-1.79996	0.00175901	-2.05641	0.000150947	0.000503608	-2.04396	0.328439
BARC0117_224	5A	50.4	10AND	4.109	1.90892	0.000102048	1.86025	0.0012518	1.50922	4.71434e-07	2.66442	0.00286335	2.11147	0.00318898	2.26185	0.0010366	1.55376	0.00103961	1.96601	8.66876e-06	0.00120646	1.97949	0.375698
BARC0004b_215	5A	87.3	09AND	6.461	-2.63251	0.00845143	-2.28842	0.0100474	-2.39309	0.0166724	-2.64975	0.0048919	-1.69296	0.000582739	-2.40953	0.00272839	-2.02744	0.00229986	-2.45906	0.00863682	0.00473517	-2.31909	0.320458
BARC0004b_215	5A	87.3	09SEL	7.085	-2.63251	0.00845143	-2.28842	0.0100474	-2.39309	0.0166724	-2.64975	0.0048919	-1.69296	0.000582739	-2.40953	0.00272839	-2.02744	0.00229986	-2.45906	0.00863682	0.00473517	-2.31909	0.320458
BARC0004b_215	5A	87.3	09WOH	8.469	-2.63251	0.00845143	-2.28842	0.0100474	-2.39309	0.0166724	-2.64975	0.0048919	-1.69296	0.000582739	-2.40953	0.00272839	-2.02744	0.00229986	-2.45906	0.00863682	0.00473517	-2.31909	0.320458
BARC0004b_215	5A	87.3	10AND	5.733	-2.63251	0.00845143	-2.28842	0.0100474	-2.39309	0.0166724	-2.64975	0.0048919	-1.69296	0.000582739	-2.40953	0.00272839	-2.02744	0.00229986	-2.45906	0.00863682	0.00473517	-2.31909	0.320458
BARC0004b_215	5A	87.3	10SAU	4.915	-2.63251	0.00845143	-2.28842	0.0100474	-2.39309	0.0166724	-2.64975	0.0048919	-1.69296	0.000582739	-2.40953	0.00272839	-2.02744	0.00229986	-2.45906	0.00863682	0.00473517	-2.31909	0.320458
BARC0004b_215	5A	87.3	10SEL	6.022	-2.63251	0.00845143	-2.28842	0.0100474	-2.39309	0.0166724	-2.64975	0.0048919	-1.69296	0.000582739	-2.40953	0.00272839	-2.02744	0.00229986	-2.45906	0.00863682	0.00473517	-2.31909	0.320458
BARC0004b_215	5A	87.3	10WOH	6.751	-2.63251	0.00845143	-2.28842	0.0100474	-2.39309	0.0166724	-2.64975	0.0048919	-1.69296	0.000582739	-2.40953	0.00272839	-2.02744	0.00229986	-2.45906	0.00863682	0.00473517	-2.31909	0.320458
BARC0004b_215	5A	87.3	BLUEs	6.471	-2.63251	0.00845143	-2.28842	0.0100474	-2.39309	0.0166724	-2.64975	0.0048919	-1.69296	0.000582739	-2.40953	0.00272839	-2.02744	0.00229986	-2.45906	0.00863682	0.00473517	-2.31909	0.320458
BARC0100b_162	5A	88.1	09AND	4.588	4.35996	0.0202764	2.81464	0.00546157	3.2713	0.0107277	4.81835	0.0121654	3.60257	0.00300814	4.50888	0.012668	2.9058	0.00513069	3.61486	0.00811514	0.0121009	3.73705	0.750688
BARC0100b_162	5A	88.1	09WOH	4.126	4.35996	0.0202764	2.81464	0.00546157	3.2713	0.0107277	4.81835	0.0121654	3.60257	0.00300814	4.50888	0.012668	2.9058	0.00513069	3.61486	0.00811514	0.0121009	3.73705	0.750688
BARC0100b_162	5A	88.1	10AND	4.782	4.35996	0.0202764	2.81464	0.00546157	3.2713	0.0107277	4.81835	0.0121654	3.60257	0.00300814	4.50888	0.012668	2.9058	0.00513069	3.61486	0.00811514	0.0121009	3.73705	0.750688
BARC0100b_162	5A	88.1	10SAU	4.157	4.35996	0.0202764	2.81464	0.00546157	3.2713	0.0107277	4.81835	0.0121654	3.60257	0.00300814	4.50888	0.012668	2.9058	0.00513069	3.61486	0.00811514	0.0121009	3.73705	0.750688
BARC0100b_162	5A	88.1	BLUEs	4.401	4.35996	0.0202764	2.81464	0.00546157	3.2713	0.0107277	4.81835	0.0121654	3.60257	0.00300814	4.50888	0.012668	2.9058	0.00513069	3.61486	0.00811514	0.0121009	3.73705	0.750688
GWM1342_185	5A	149.2	09AND	6.347	2.68469	0.00543544	2.63735	0.00893696	2.49325	0.0257827	2.9784	0.00935373	2.26915	0.000492418	2.99122	0.00554539	2.08728	0.00113781	2.71407	0.00820481	0.00587518	2.60693	0.316492
GWM1342_185	5A	149.2	09SEL	8.603	2.68469	0.00543544	2.63735	0.00893696	2.49325	0.0257827	2.9784	0.00935373	2.26915	0.000492418	2.99122	0.00554539	2.08728	0.00113781	2.71407	0.00820481	0.00587518	2.60693	0.316492
GWM1342_185	5A	149.2	09WOH	8.648	2.68469	0.00543544	2.63735	0.00893696	2.49325	0.0257827	2.9784	0.00935373	2.26915	0.000492418	2.99122	0.00554539	2.08728	0.00113781	2.71407	0.00820481	0.00587518	2.60693	0.316492
GWM1342_185	5A	149.2	10AND	6.65	2.68469	0.00543544	2.63735	0.00893696	2.49325	0.0257827	2.9784	0.00935373	2.26915	0.000492418	2.99122	0.00554539	2.08728	0.00113781	2.71407	0.00820481	0.00587518	2.60693	0.316492
GWM1342_185	5A	149.2	10JAN	5.081	2.68469	0.00543544	2.63735	0.00893696	2.49325	0.0257827	2.9784	0.00935373	2.26915	0.000492418	2.99122	0.00554539	2.08728	0.00113781	2.71407	0.00820481	0.00587518	2.60693	0.316492
GWM1342_185	5A	149.2	10SAU	6.97	2.68469	0.00543544	2.63735	0.00893696	2.49325	0.0257827	2.9784	0.00935373	2.26915	0.000492418	2.99122	0.00554539	2.08728	0.00113781	2.71407	0.00820481	0.00587518	2.60693	0.316492
GWM1342_185	5A	149.2	10SEL	5.949	2.68469	0.00543544	2.63735	0.00893696	2.49325	0.0257827	2.9784	0.00935373	2.26915	0.000492418	2.99122	0.00554539	2.08728	0.00113781	2.71407	0.00820481	0.00587518	2.60693	0.316492
GWM1342_185	5A	149.2	10WOH	7.515	2.68469	0.00543544	2.63735	0.00893696	2.49325	0.0257827	2.9784	0.00935373	2.26915	0.000492418	2.99122	0.00554539	2.08728	0.00113781	2.71407	0.00820481	0.00587518	2.60693	0.316492
GWM1342_185	5A	149.2	BLUEs	7.677	2.68469	0.00543544	2.63735	0.00893696	2.49325	0.0257827	2.9784	0.00935373	2.26915	0.000492418	2.99122	0.00554539	2.08728	0.00113781	2.71407	0.00820481	0.00587518	2.60693	0.316492
GWM1342_187	5A	149.3	09AND	5.925	-2.61515	0.0129525	-2.35128	0.0177412	-2.40036	0.0317645	-2.50024	0.00711179	-1.83733	3.8628e-05	-2.868	0.0123736	-2.23007	0.00868142	-2.42166	0.0121874	0.0116389	-2.40301	0.298473
GWM1342_187	5A	149.3	09SEL	6.793	-2.61515	0.0129525	-2.35128	0.0177412	-2.40036	0.0317645	-2.50024	0.00711179	-1.83733	3.8628e-05	-2.868	0.0123736	-2.23007	0.00868142	-2.42166	0.0121874	0.0116389	-2.40301	0.298473
GWM1342_187	5A	149.3	09WOH	7.889	-2.61515	0.0129525	-2.35128	0.0177412	-2.40036	0.0317645	-2.50024	0.00711179	-1.83733	3.8628e-05	-2.868	0.0123736	-2.23007	0.00868142	-2.42166	0.0121874	0.0116389	-2.40301	0.298473
GWM1342_187	5A	149.3	10AND	4.705	-2.61515	0.0129525	-2.35128	0.0177412	-2.40036	0.0317645	-2.50024	0.00711179	-1.83733	3.8628e-05	-2.868	0.0123736	-2.23007	0.00868142	-2.42166	0.0121874	0.0116389	-2.40301	0.298473
GWM1342_187	5A	149.3	10SAU	6.28	-2.61515	0.0129525	-2.35128	0.0177412	-2.40036	0.0317645	-2.50024	0.00711179	-1.83733	3.8628e-05	-2.868	0.0123736	-2.23007	0.00868142	-2.42166	0.0121874	0.0116389	-2.40301	0.298473
GWM1342_187	5A	149.3	10SEL	6.624	-2.61515	0.0129525	-2.35128	0.0177412	-2.40036	0.0317645	-2.50024	0.00711179	-1.83733	3.8628e-05	-2.868	0.0123736	-2.23007	0.00868142	-2.42166	0.0121874	0.0116389	-2.40301	0.298473
GWM1342_187	5A	149.3	10WOH	5.959	-2.61515	0.0129525	-2.35128	0.0177412	-2.40036	0.0317645	-2.50024	0.00711179	-1.83733	3.8628e-05	-2.868	0.0123736	-2.23007	0.00868142	-2.42166	0.0121874	0.0116389	-2.40301	0.298473
GWM1342_187	5A	149.3	BLUEs	6.395	-2.61515	0.0129525	-2.35128	0.0177412	-2.40036	0.0317645	-2.50024	0.00711179	-1.83733	3.8628e-05	-2.868	0.0123736	-2.23007	0.00868142	-2.42166	0.0121874	0.0116389	-2.40301	0.298473
CFA2163a_175	5A	163.1	09AND	6.138	-2.44158	0.0113045	-1.94021	0.0074934	-1.81377	0.00657511	-2.68187	0.0158057	-2.19633	0.00645105	-2.65127	0.0115092	-1.69363	0.00256025	-2.0595	0.00836844	0.00828095	-2.18477	0.375154
CFA2163a_175	5A	163.1	09SEL	5.608	-2.44158	0.0113045	-1.94021	0.0074934	-1.81377	0.00657511	-2.68187	0.0158057	-2.19633	0.00645105	-2.65127	0.0115092	-1.69363	0.00256025	-2.0595	0.00836844	0.00828095	-2.18477	0.375154
CFA2163a_175	5A	163.1	09WOH	5.395	-2.44158	0.0113045	-1.94021	0.0074934	-1.81377	0.00657511	-2.68187	0.0158057	-2.19633	0.00645105	-2.65127	0.0115092	-1.69363	0.00256025	-2.0595	0.00836844	0.00828095	-2.18477	0.375154
CFA2163a_175	5A	163.1	10AND	6.393	-2.44158	0.0113045	-1.94021	0.0074934	-1.81377	0.00657511	-2.68187	0.0158057	-2.19633	0.00645105	-2.65127	0.0115092	-1.69363	0.00256025	-2.0595	0.00836844	0.00828095	-2.18477	0.375154
CFA2163a_175	5A	163.1	10JAN	5.499	-2.44158	0.0113045	-1.94021	0.0074934	-1.81377	0.00657511	-2.68187	0.0158057	-2.19633	0.00645105	-2.65127	0.0115092	-1.69363	0.00256025	-2.0595	0.00836844	0.00828095	-2.18477	0.375154
CFA2163a_175	5A	163.1	10SAU	6.379	-2.44158	0.0113045	-1.94021	0.0074934	-1.81377	0.00657511	-2.68187	0.0158057	-2.19633	0.00645105	-2.65127	0.0115092	-1.69363	0.00256025	-2.0595	0.00836844	0.00828095	-2.18477	0.375154
CFA2163a_175	5A	163.1	10SEL	4.652	-2.44158	0.0113045	-1.94021	0.0074934	-1.81377	0.00657511	-2.68187	0.0158057	-2.19633	0.00645105	-2.65127	0.0115092	-1.69363	0.00256025	-2.0595	0.00836844	0.00828095	-2.18477	0.375154
CFA2163a_175	5A	163.1	10WOH	5.248	-2.44158	0.0113045	-1.94021	0.0074934	-1.81377	0.00657511	-2.68187	0.0158057	-2.19633	0.00645105	-2.65127	0.0115092	-1.69363	0.00256025	-2.0595	0.00836844	0.00828095	-2.18477	0.375154
CFA2163a_175	5A	163.1	BLUEs	6.257	-2.44158	0.0113045	-1.94021	0.0074934	-1.81377	0.00657511	-2.68187	0.0158057	-2.19633	0.00645105	-2.65127	0.0115092	-1.69363	0.00256025	-2.0595	0.00836844	0.00828095	-2.18477	0.375154
CFA2163a_187	5A	163.3	10JAN	4.371	4.05399	0.00161583	3.31565	0.00409389	3.55465	0.00239779	4.77128	2.92736e-05	4.50414	0.00192341	5.33524	0.0094064	4.35732	0.0162254	3.77697	0.00142648	0.00387568	4.20865	0.66875
CFA2163a_187	5A	163.3	10SAU	4.843	4.05399	0.00161583	3.31565	0.00409389	3.55465	0.00239779	4.77128	2.92736e-05	4.50414	0.00192341	5.33524	0.0094064	4.35732	0.0162254	3.77697	0.00142648	0.00387568	4.20865	0.66875
CFA2163a_187	5A	163.3	10SEL	5.683	4.05399	0.00161583	3.31565	0.00409389	3.55465	0.00239779	4.77128	2.92736e-05	4.50414	0.00192341	5.33524	0.0094064	4.35732	0.0162254	3.77697	0.00142648	0.00387568	4.20865	0.66875
CFA2163a_187	5A	163.3	BLUEs	4.446	4.05399	0.00161583	3.31565	0.00409389	3.55465	0.00239779	4.77128	2.92736e-05	4.50414	0.00192341	5.33524	0.0094064	4.35732	0.0162254	3.77697	0.00142648	0.00387568	4.20865	0.66875
GWM0234b_238	5B	1.8	09AND	5.374	2.48133	0.0323746	1.90672	0.0339974	2.28981	0.0556551	2.25588	0.0227986	1.89548	0.0175632	2.62893	0.0430432	1.88807	0.0269708	2.0623	0.0220616	0.0334145	2.17607	0.284036
GWM0234b_238	5B	1.8	09SEL	4.67	2.48133	0.0323746	1.90672	0.0339974	2.28981	0.0556551	2.25588	0.0227986	1.89548	0.0175632	2.62893	0.0430432	1.88807	0.0269708	2.0623	0.0220616	0.0334145	2.17607	0.284036
GWM0234b_238	5B	1.8	09WOH	7.203	2.48133	0.0323746	1.90672	0.0339974	2.28981	0.0556551	2.25588	0.0227986	1.89548	0.0175632	2.62893	0.0430432	1.88807	0.0269708	2.0623	0.0220616	0.0334145	2.17607	0.284036
GWM0234b_238	5B	1.8	10SAU	5.286	2.48133	0.0323746	1.90672	0.0339974	2.28981	0.0556551	2.25588	0.0227986	1.89548	0.0175632	2.62893	0.0430432	1.88807	0.0269708	2.0623	0.0220616	0.0334145	2.17607	0.284036
GWM0234b_238	5B	1.8	10SEL	4.872	2.48133	0.0323746	1.90672	0.0339974	2.28981	0.0556551	2.25588	0.0227986	1.89548	0.0175632	2.62893	0.0430432	1.88807	0.0269708	2.0623	0.0220616	0.0334145	2.17607	0.284036
GWM0234b_238	5B	1.8	10WOH	4.517	2.48133	0.0323746	1.90672	0.0339974	2.28981	0.0556551	2.25588	0.0227986	1.89548	0.0175632	2.62893	0.0430432	1.88807	0.0269708	2.0623	0.0220616	0.0334145	2.17607	0.284036
GWM0234b_238	5B	1.8	BLUEs	5.34	2.48133	0.0323746	1.90672	0.0339974	2.28981	0.0556551	2.25588	0.0227986	1.89548	0.0175632	2.62893	0.0430432	1.88807	0.0269708	2.0623	0.0220616	0.0334145	2.17607	0.284036
GWM1284_149	5B	21.6	10AND	4.283	-1.8305	0.00244676	-1.48022	0.00219804	-1.33197	0.00144804	-2.20556	0.00998054	-1.69774	0.00558925	-1.84007	0.00185328	-1.35629	0.000746343	-1.70398	0.00436887	0.00278937	-1.68079	0.290615
GWM4141_213	5B	42.2	09WOH	4.764	1.5416	0.0149761	1.50405	0.0169114	1.69799	0.0273582	1.44665	0.0107824	0.94686	0.00848995	1.10472	0.00510607	1.43021	0.0136539	1.36081	0.00368845	0.0134845	1.37911	0.242998
GWM4141_217	5B	42.4	09AND	5.011	-2.30173	0.00457842	-2.14293	0.00928143	-2.18776	0.0115243	-2.20737	0.00226249	-1.36873	0.000291558	-2.11206	0.00186794	-1.82805	0.00138957	-2.01233	0.003401	0.00293042	-2.02012	0.299348
GWM4141_217	5B	42.4	09SEL	6.265	-2.30173	0.00457842	-2.14293	0.00928143	-2.18776	0.0115243	-2.20737	0.00226249	-1.36873	0.000291558	-2.11206	0.00186794	-1.82805	0.00138957	-2.01233	0.003401	0.00293042	-2.02012	0.299348
GWM4141_217	5B	42.4	09WOH	7.217	-2.30173	0.00457842	-2.14293	0.00928143	-2.18776	0.0115243	-2.20737	0.00226249	-1.36873	0.000291558	-2.11206	0.00186794	-1.82805	0.00138957	-2.01233	0.003401	0.00293042	-2.02012	0.299348
GWM4141_217	5B	42.4	10AND	4.147	-2.30173	0.00457842	-2.14293	0.00928143	-2.18776	0.0115243	-2.20737	0.00226249	-1.36873	0.000291558	-2.11206	0.00186794	-1.82805	0.00138957	-2.01233	0.003401	0.00293042	-2.02012	0.299348
GWM4141_217	5B	42.4	10SEL	4.925	-2.30173	0.00457842	-2.14293	0.00928143	-2.18776	0.0115243	-2.20737	0.00226249	-1.36873	0.000291558	-2.11206	0.00186794	-1.82805	0.00138957	-2.01233	0.003401	0.00293042	-2.02012	0.299348
GWM4141_217	5B	42.4	10WOH	4.744	-2.30173	0.00457842	-2.14293	0.00928143	-2.18776	0.0115243	-2.20737	0.00226249	-1.36873	0.000291558	-2.11206	0.00186794	-1.82805	0.00138957	-2.01233	0.003401	0.00293042	-2.02012	0.299348
GWM4141_217	5B	42.4	BLUEs	5.032	-2.30173	0.00457842	-2.14293	0.00928143	-2.18776	0.0115243	-2.20737	0.00226249	-1.36873	0.000291558	-2.11206	0.00186794	-1.82805	0.00138957	-2.01233	0.003401	0.00293042	-2.02012	0.299348
WMC0073_210	5B	54.3	09WOH	5.274	-1.73922	0.011164	-1.47628	0.00795056	-1.71738	0.0195309	-1.46018	0.00312054	-1.17609	0.00504955	-1.17584	0.00117212	-1.44531	0.00709786	-1.44345	0.000335785	0.00625553	-1.45422	0.209096
GWM0810_147	5B	59.1	10JAN	4.131	3.808	4.31219e-06	2.42034	0.0002416	2.7162	2.92109e-05	4.15205	0.000955305	4.36748	0.00048162	3.67126	1.94594e-06	2.209	0.000415966	3.03732	0.00331556	0.000431468	3.29771	0.813745
GWM0843_97	5B	60.6	09WOH	5.561	1.82864	0.0167128	1.40184	0.00715109	1.78693	0.025784	1.50602	0.00581282	1.04227	0.00437367	1.19396	0.0027479	1.40953	0.00702093	1.37907	0.00318167	0.00919531	1.44353	0.26739
GWM0843_99	5B	60.7	09AND	4.037	-2.19536	0.00470948	-1.94771	0.0075339	-1.7137	0.00393665	-1.87429	0.00116428	-1.54088	0.00211948	-1.64626	0.000231037	-1.45316	0.000567533	-1.79023	0.00176311	0.00170563	-1.7702	0.237597
GWM0843_99	5B	60.7	09SEL	4.536	-2.19536	0.00470948	-1.94771	0.0075339	-1.7137	0.00393665	-1.87429	0.00116428	-1.54088	0.00211948	-1.64626	0.000231037	-1.45316	0.000567533	-1.79023	0.00176311	0.00170563	-1.7702	0.237597
GWM0213_172	5B	64.1	09SEL	4.022	-1.76546	0.00718576	-1.62765	0.00892646	-1.70235	0.0137288	-2.04782	0.0180758	-1.52037	0.00878418	-2.02309	0.0137335	-1.77363	0.0169487	-1.97507	0.0181298	0.0136515	-1.80443	0.193094
GWM0213_172	5B	64.1	09WOH	4.77	-1.76546	0.00718576	-1.62765	0.00892646	-1.70235	0.0137288	-2.04782	0.0180758	-1.52037	0.00878418	-2.02309	0.0137335	-1.77363	0.0169487	-1.97507	0.0181298	0.0136515	-1.80443	0.193094
GWM0213_172	5B	64.1	10SEL	4.937	-1.76546	0.00718576	-1.62765	0.00892646	-1.70235	0.0137288	-2.04782	0.0180758	-1.52037	0.00878418	-2.02309	0.0137335	-1.77363	0.0169487	-1.97507	0.0181298	0.0136515	-1.80443	0.193094
GWM0213_172	5B	64.1	10WOH	4.808	-1.76546	0.00718576	-1.62765	0.00892646	-1.70235	0.0137288	-2.04782	0.0180758	-1.52037	0.00878418	-2.02309	0.0137335	-1.77363	0.0169487	-1.97507	0.0181298	0.0136515	-1.80443	0.193094
GWM0213_172	5B	64.1	BLUEs	4.348	-1.76546	0.00718576	-1.62765	0.00892646	-1.70235	0.0137288	-2.04782	0.0180758	-1.52037	0.00878418	-2.02309	0.0137335	-1.77363	0.0169487	-1.97507	0.0181298	0.0136515	-1.80443	0.193094
GWM0213_178	5B	64.3	09WOH	4.846	1.84636	0.0139136	1.46442	0.013784	1.76867	0.0327681	1.78834	0.0196937	1.3541	0.0126502	1.53977	0.0128217	1.88365	0.0242908	1.70404	0.0239605	0.0195386	1.66867	0.192966
GWM0213_178	5B	64.3	10SEL	5.22	1.84636	0.0139136	1.46442	0.013784	1.76867	0.0327681	1.78834	0.0196937	1.3541	0.0126502	1.53977	0.0128217	1.88365	0.0242908	1.70404	0.0239605	0.0195386	1.66867	0.192966
GWM0335a_208	5B	64.7	09WOH	4.91	-1.79316	0.0109823	-1.56876	0.0129552	-1.69718	0.0200314	-2.02339	0.0197766	-1.40092	0.0109489	-2.06294	0.0190582	-1.65055	0.0184797	-1.97097	0.0251377	0.0179263	-1.77098	0.235198
GWM0335a_208	5B	64.7	10SAU	4.017	-1.79316	0.0109823	-1.56876	0.0129552	-1.69718	0.0200314	-2.02339	0.0197766	-1.40092	0.0109489	-2.06294	0.0190582	-1.65055	0.0184797	-1.97097	0.0251377	0.0179263	-1.77098	0.235198
GWM0335a_208	5B	64.7	10SEL	4.471	-1.79316	0.0109823	-1.56876	0.0129552	-1.69718	0.0200314	-2.02339	0.0197766	-1.40092	0.0109489	-2.06294	0.0190582	-1.65055	0.0184797	-1.97097	0.0251377	0.0179263	-1.77098	0.235198
GWM0335a_208	5B	64.7	10WOH	4.943	-1.79316	0.0109823	-1.56876	0.0129552	-1.69718	0.0200314	-2.02339	0.0197766	-1.40092	0.0109489	-2.06294	0.0190582	-1.65055	0.0184797	-1.97097	0.0251377	0.0179263	-1.77098	0.235198
GWM0335a_208	5B	64.7	BLUEs	4.329	-1.79316	0.0109823	-1.56876	0.0129552	-1.69718	0.0200314	-2.02339	0.0197766	-1.40092	0.0109489	-2.06294	0.0190582	-1.65055	0.0184797	-1.97097	0.0251377	0.0179263	-1.77098	0.235198
GWM0335a_214	5B	64.8	09WOH	4.884	1.82593	0.0150567	1.43744	0.0144555	1.73914	0.0338453	1.69227	0.015167	1.28828	0.00934515	1.60315	0.0162425	1.79063	0.0233909	1.69864	0.0278325	0.0193871	1.63444	0.184821
GWM0335a_214	5B	64.8	10SEL	4.942	1.82593	0.0150567	1.43744	0.0144555	1.73914	0.0338453	1.69227	0.015167	1.28828	0.00934515	1.60315	0.0162425	1.79063	0.0233909	1.69864	0.0278325	0.0193871	1.63444	0.184821
GWM1108_147	5B	66	09AND	5.665	-2.31103	0.0170643	-1.87827	0.0108712	-2.18893	0.0377035	-2.43446	0.0253112	-1.80278	0.0111142	-2.48611	0.0213275	-2.01095	0.0197985	-2.27038	0.0304235	0.0215508	-2.17286	0.25224
GWM1108_147	5B	66	09SEL	5.428	-2.31103	0.0170643	-1.87827	0.0108712	-2.18893	0.0377035	-2.43446	0.0253112	-1.80278	0.0111142	-2.48611	0.0213275	-2.01095	0.0197985	-2.27038	0.0304235	0.0215508	-2.17286	0.25224
GWM1108_147	5B	66	09WOH	8.339	-2.31103	0.0170643	-1.87827	0.0108712	-2.18893	0.0377035	-2.43446	0.0253112	-1.80278	0.0111142	-2.48611	0.0213275	-2.01095	0.0197985	-2.27038	0.0304235	0.0215508	-2.17286	0.25224
GWM1108_147	5B	66	10AND	5.566	-2.31103	0.0170643	-1.87827	0.0108712	-2.18893	0.0377035	-2.43446	0.0253112	-1.80278	0.0111142	-2.48611	0.0213275	-2.01095	0.0197985	-2.27038	0.0304235	0.0215508	-2.17286	0.25224
GWM1108_147	5B	66	10SAU	5.804	-2.31103	0.0170643	-1.87827	0.0108712	-2.18893	0.0377035	-2.43446	0.0253112	-1.80278	0.0111142	-2.48611	0.0213275	-2.01095	0.0197985	-2.27038	0.0304235	0.0215508	-2.17286	0.25224
GWM1108_147	5B	66	10SEL	6.544	-2.31103	0.0170643	-1.87827	0.0108712	-2.18893	0.0377035	-2.43446	0.0253112	-1.80278	0.0111142	-2.48611	0.0213275	-2.01095	0.0197985	-2.27038	0.0304235	0.0215508	-2.17286	0.25224
GWM1108_147	5B	66	10WOH	6.675	-2.31103	0.0170643	-1.87827	0.0108712	-2.18893	0.0377035	-2.43446	0.0253112	-1.80278	0.0111142	-2.48611	0.0213275	-2.01095	0.0197985	-2.27038	0.0304235	0.0215508	-2.17286	0.25224
GWM1108_147	5B	66	BLUEs	6.534	-2.31103	0.0170643	-1.87827	0.0108712	-2.18893	0.0377035	-2.43446	0.0253112	-1.80278	0.0111142	-2.48611	0.0213275	-2.01095	0.0197985	-2.27038	0.0304235	0.0215508	-2.17286	0.25224
GWM1108_149	5B	66.1	09AND	4.606	2.03993	0.00785105	1.6406	0.00410252	1.92942	0.0222782	2.0766	0.0147208	1.43371	0.00522074	2.13147	0.014279	1.85227	0.0110429	1.77123	0.0102048	0.00968865	1.85941	0.237728
GWM1108_149	5B	66.1	09SEL	4.337	2.03993	0.00785105	1.6406	0.00410252	1.92942	0.0222782	2.0766	0.0147208	1.43371	0.00522074	2.13147	0.014279	1.85227	0.0110429	1.77123	0.0102048	0.00968865	1.85941	0.237728
GWM1108_149	5B	66.1	09WOH	6.679	2.03993	0.00785105	1.6406	0.00410252	1.92942	0.0222782	2.0766	0.0147208	1.43371	0.00522074	2.13147	0.014279	1.85227	0.0110429	1.77123	0.0102048	0.00968865	1.85941	0.237728
GWM1108_149	5B	66.1	10AND	4.254	2.03993	0.00785105	1.6406	0.00410252	1.92942	0.0222782	2.0766	0.0147208	1.43371	0.00522074	2.13147	0.014279	1.85227	0.0110429	1.77123	0.0102048	0.00968865	1.85941	0.237728
GWM1108_149	5B	66.1	10SAU	4.465	2.03993	0.00785105	1.6406	0.00410252	1.92942	0.0222782	2.0766	0.0147208	1.43371	0.00522074	2.13147	0.014279	1.85227	0.0110429	1.77123	0.0102048	0.00968865	1.85941	0.237728
GWM1108_149	5B	66.1	10SEL	5.746	2.03993	0.00785105	1.6406	0.00410252	1.92942	0.0222782	2.0766	0.0147208	1.43371	0.00522074	2.13147	0.014279	1.85227	0.0110429	1.77123	0.0102048	0.00968865	1.85941	0.237728
GWM1108_149	5B	66.1	10WOH	4.292	2.03993	0.00785105	1.6406	0.00410252	1.92942	0.0222782	2.0766	0.0147208	1.43371	0.00522074	2.13147	0.014279	1.85227	0.0110429	1.77123	0.0102048	0.00968865	1.85941	0.237728
GWM1108_149	5B	66.1	BLUEs	4.941	2.03993	0.00785105	1.6406	0.00410252	1.92942	0.0222782	2.0766	0.0147208	1.43371	0.00522074	2.13147	0.014279	1.85227	0.0110429	1.77123	0.0102048	0.00968865	1.85941	0.237728
BARC0109_237	5B	72.7	09AND	4.972	-2.42139	0.00534069	-1.99277	0.00361676	-1.87554	0.0071843	-2.45286	0.00103082	-2.16786	0.00235503	-3.01647	0.0162006	-1.65654	0.000364807	-2.28991	0.00555461	0.00442728	-2.23417	0.417975
BARC0109_237	5B	72.7	09SEL	4.732	-2.42139	0.00534069	-1.99277	0.00361676	-1.87554	0.0071843	-2.45286	0.00103082	-2.16786	0.00235503	-3.01647	0.0162006	-1.65654	0.000364807	-2.28991	0.00555461	0.00442728	-2.23417	0.417975
BARC0109_237	5B	72.7	09WOH	4.698	-2.42139	0.00534069	-1.99277	0.00361676	-1.87554	0.0071843	-2.45286	0.00103082	-2.16786	0.00235503	-3.01647	0.0162006	-1.65654	0.000364807	-2.28991	0.00555461	0.00442728	-2.23417	0.417975
BARC0109_237	5B	72.7	10AND	4.349	-2.42139	0.00534069	-1.99277	0.00361676	-1.87554	0.0071843	-2.45286	0.00103082	-2.16786	0.00235503	-3.01647	0.0162006	-1.65654	0.000364807	-2.28991	0.00555461	0.00442728	-2.23417	0.417975
BARC0109_237	5B	72.7	10JAN	4.286	-2.42139	0.00534069	-1.99277	0.00361676	-1.87554	0.0071843	-2.45286	0.00103082	-2.16786	0.00235503	-3.01647	0.0162006	-1.65654	0.000364807	-2.28991	0.00555461	0.00442728	-2.23417	0.417975
BARC0109_237	5B	72.7	10SAU	6.463	-2.42139	0.00534069	-1.99277	0.00361676	-1.87554	0.0071843	-2.45286	0.00103082	-2.16786	0.00235503	-3.01647	0.0162006	-1.65654	0.000364807	-2.28991	0.00555461	0.00442728	-2.23417	0.417975
BARC0109_237	5B	72.7	10WOH	5.225	-2.42139	0.00534069	-1.99277	0.00361676	-1.87554	0.0071843	-2.45286	0.00103082	-2.16786	0.00235503	-3.01647	0.0162006	-1.65654	0.000364807	-2.28991	0.00555461	0.00442728	-2.23417	0.417975
BARC0109_237	5B	72.7	BLUEs	5.335	-2.42139	0.00534069	-1.99277	0.00361676	-1.87554	0.0071843	-2.45286	0.00103082	-2.16786	0.00235503	-3.01647	0.0162006	-1.65654	0.000364807	-2.28991	0.00555461	0.00442728	-2.23417	0.417975
BARC0109_240	5B	72.8	09AND	4.585	3.16306	0.0185155	2.66268	0.0135176	2.62858	0.0205033	3.25666	0.0163297	2.24066	0.00497447	3.42433	0.018588	2.69083	0.0143895	3.1035	0.0166357	0.0174049	2.89629	0.400198
BARC0109_240	5B	72.8	09SEL	4.565	3.16306	0.0185155	2.66268	0.0135176	2.62858	0.0205033	3.25666	0.0163297	2.24066	0.00497447	3.42433	0.018588	2.69083	0.0143895	3.1035	0.0166357	0.0174049	2.89629	0.400198
BARC0109_240	5B	72.8	09WOH	4.949	3.16306	0.0185155	2.66268	0.0135176	2.62858	0.0205033	3.25666	0.0163297	2.24066	0.00497447	3.42433	0.018588	2.69083	0.0143895	3.1035	0.0166357	0.0174049	2.89629	0.400198
BARC0109_240	5B	72.8	10AND	4.149	3.16306	0.0185155	2.66268	0.0135176	2.62858	0.0205033	3.25666	0.0163297	2.24066	0.00497447	3.42433	0.018588	2.69083	0.0143895	3.1035	0.0166357	0.0174049	2.89629	0.400198
BARC0109_240	5B	72.8	10SAU	4.557	3.16306	0.0185155	2.66268	0.0135176	2.62858	0.0205033	3.25666	0.0163297	2.24066	0.00497447	3.42433	0.018588	2.69083	0.0143895	3.1035	0.0166357	0.0174049	2.89629	0.400198
BARC0109_240	5B	72.8	10SEL	4.994	3.16306	0.0185155	2.66268	0.0135176	2.62858	0.0205033	3.25666	0.0163297	2.24066	0.00497447	3.42433	0.018588	2.69083	0.0143895	3.1035	0.0166357	0.0174049	2.89629	0.400198
BARC0109_240	5B	72.8	10WOH	5.178	3.16306	0.0185155	2.66268	0.0135176	2.62858	0.0205033	3.25666	0.0163297	2.24066	0.00497447	3.42433	0.018588	2.69083	0.0143895	3.1035	0.0166357	0.0174049	2.89629	0.400198
BARC0109_240	5B	72.8	BLUEs	4.855	3.16306	0.0185155	2.66268	0.0135176	2.62858	0.0205033	3.25666	0.0163297	2.24066	0.00497447	3.42433	0.018588	2.69083	0.0143895	3.1035	0.0166357	0.0174049	2.89629	0.400198
WMC0415b_null	5B	97.5	09AND	6.638	-2.56921	0.0266722	-2.24284	0.0237633	-2.26161	0.0262991	-2.86063	0.0278704	-2.2	0.0194254	-2.42403	0.020225	-2.0852	0.0182409	-2.49324	0.0141619	0.0274468	-2.3921	0.248576
WMC0415b_null	5B	97.5	09SEL	7.489	-2.56921	0.0266722	-2.24284	0.0237633	-2.26161	0.0262991	-2.86063	0.0278704	-2.2	0.0194254	-2.42403	0.020225	-2.0852	0.0182409	-2.49324	0.0141619	0.0274468	-2.3921	0.248576
WMC0415b_null	5B	97.5	09WOH	8.31	-2.56921	0.0266722	-2.24284	0.0237633	-2.26161	0.0262991	-2.86063	0.0278704	-2.2	0.0194254	-2.42403	0.020225	-2.0852	0.0182409	-2.49324	0.0141619	0.0274468	-2.3921	0.248576
WMC0415b_null	5B	97.5	10AND	7.224	-2.56921	0.0266722	-2.24284	0.0237633	-2.26161	0.0262991	-2.86063	0.0278704	-2.2	0.0194254	-2.42403	0.020225	-2.0852	0.0182409	-2.49324	0.0141619	0.0274468	-2.3921	0.248576
WMC0415b_null	5B	97.5	10JAN	5.525	-2.56921	0.0266722	-2.24284	0.0237633	-2.26161	0.0262991	-2.86063	0.0278704	-2.2	0.0194254	-2.42403	0.020225	-2.0852	0.0182409	-2.49324	0.0141619	0.0274468	-2.3921	0.248576
WMC0415b_null	5B	97.5	10SAU	5.33	-2.56921	0.0266722	-2.24284	0.0237633	-2.26161	0.0262991	-2.86063	0.0278704	-2.2	0.0194254	-2.42403	0.020225	-2.0852	0.0182409	-2.49324	0.0141619	0.0274468	-2.3921	0.248576
WMC0415b_null	5B	97.5	10SEL	6.764	-2.56921	0.0266722	-2.24284	0.0237633	-2.26161	0.0262991	-2.86063	0.0278704	-2.2	0.0194254	-2.42403	0.020225	-2.0852	0.0182409	-2.49324	0.0141619	0.0274468	-2.3921	0.248576
WMC0415b_null	5B	97.5	10WOH	7.515	-2.56921	0.0266722	-2.24284	0.0237633	-2.26161	0.0262991	-2.86063	0.0278704	-2.2	0.0194254	-2.42403	0.020225	-2.0852	0.0182409	-2.49324	0.0141619	0.0274468	-2.3921	0.248576
WMC0415b_null	5B	97.5	BLUEs	7.644	-2.56921	0.0266722	-2.24284	0.0237633	-2.26161	0.0262991	-2.86063	0.0278704	-2.2	0.0194254	-2.42403	0.020225	-2.0852	0.0182409	-2.49324	0.0141619	0.0274468	-2.3921	0.248576
WMC0415b_176	5B	97.6	09SEL	4.878	4.58824	0.00313743	4.40777	0.00732012	4.07515	0.00508469	5.69756	0.00304167	5.38421	0.00965905	5.84831	0.0134303	3.68729	0.0064237	4.87108	0.00334871	0.00700083	4.81995	0.775515
WMC0415b_176	5B	97.6	09WOH	4.565	4.58824	0.00313743	4.40777	0.00732012	4.07515	0.00508469	5.69756	0.00304167	5.38421	0.00965905	5.84831	0.0134303	3.68729	0.0064237	4.87108	0.00334871	0.00700083	4.81995	0.775515
WMC0415b_176	5B	97.6	10AND	4.828	4.58824	0.00313743	4.40777	0.00732012	4.07515	0.00508469	5.69756	0.00304167	5.38421	0.00965905	5.84831	0.0134303	3.68729	0.0064237	4.87108	0.00334871	0.00700083	4.81995	0.775515
WMC0415b_176	5B	97.6	10JAN	5.479	4.58824	0.00313743	4.40777	0.00732012	4.07515	0.00508469	5.69756	0.00304167	5.38421	0.00965905	5.84831	0.0134303	3.68729	0.0064237	4.87108	0.00334871	0.00700083	4.81995	0.775515
WMC0415b_176	5B	97.6	10SAU	5.147	4.58824	0.00313743	4.40777	0.00732012	4.07515	0.00508469	5.69756	0.00304167	5.38421	0.00965905	5.84831	0.0134303	3.68729	0.0064237	4.87108	0.00334871	0.00700083	4.81995	0.775515
WMC0415b_176	5B	97.6	10WOH	4.837	4.58824	0.00313743	4.40777	0.00732012	4.07515	0.00508469	5.69756	0.00304167	5.38421	0.00965905	5.84831	0.0134303	3.68729	0.0064237	4.87108	0.00334871	0.00700083	4.81995	0.775515
WMC0415b_176	5B	97.6	BLUEs	5.276	4.58824	0.00313743	4.40777	0.00732012	4.07515	0.00508469	5.69756	0.00304167	5.38421	0.00965905	5.84831	0.0134303	3.68729	0.0064237	4.87108	0.00334871	0.00700083	4.81995	0.775515
WMC0415b_180	5B	97.7	09AND	4.022	2.79952	0.0226975	2.29372	0.0114745	2.40267	0.0140038	3.10128	0.0162313	2.09151	0.00397495	1.79089	0.0023668	2.34369	0.0119677	2.41671	0.00697001	0.0129497	2.405	0.402164
WMC0415b_180	5B	97.7	09WOH	4.722	2.79952	0.0226975	2.29372	0.0114745	2.40267	0.0140038	3.10128	0.0162313	2.09151	0.00397495	1.79089	0.0023668	2.34369	0.0119677	2.41671	0.00697001	0.0129497	2.405	0.402164
WMC0415b_180	5B	97.7	10AND	4.295	2.79952	0.0226975	2.29372	0.0114745	2.40267	0.0140038	3.10128	0.0162313	2.09151	0.00397495	1.79089	0.0023668	2.34369	0.0119677	2.41671	0.00697001	0.0129497	2.405	0.402164
WMC0415b_180	5B	97.7	10SEL	4.322	2.79952	0.0226975	2.29372	0.0114745	2.40267	0.0140038	3.10128	0.0162313	2.09151	0.00397495	1.79089	0.0023668	2.34369	0.0119677	2.41671	0.00697001	0.0129497	2.405	0.402164
GWM1475a_122	5B	108.2	09AND	10.377	-3.35868	0.0458021	-2.59785	0.0378276	-2.68048	0.0424447	-3.56582	0.0469774	-2.63371	0.0276294	-3.00068	0.0285538	-2.66848	0.0463627	-3.12695	0.0383663	0.0459524	-2.95408	0.369546
GWM1475a_122	5B	108.2	09SEL	8.912	-3.35868	0.0458021	-2.59785	0.0378276	-2.68048	0.0424447	-3.56582	0.0469774	-2.63371	0.0276294	-3.00068	0.0285538	-2.66848	0.0463627	-3.12695	0.0383663	0.0459524	-2.95408	0.369546
GWM1475a_122	5B	108.2	09WOH	10.662	-3.35868	0.0458021	-2.59785	0.0378276	-2.68048	0.0424447	-3.56582	0.0469774	-2.63371	0.0276294	-3.00068	0.0285538	-2.66848	0.0463627	-3.12695	0.0383663	0.0459524	-2.95408	0.369546
GWM1475a_122	5B	108.2	10AND	10.081	-3.35868	0.0458021	-2.59785	0.0378276	-2.68048	0.0424447	-3.56582	0.0469774	-2.63371	0.0276294	-3.00068	0.0285538	-2.66848	0.0463627	-3.12695	0.0383663	0.0459524	-2.95408	0.369546
GWM1475a_122	5B	108.2	10JAN	7.068	-3.35868	0.0458021	-2.59785	0.0378276	-2.68048	0.0424447	-3.56582	0.0469774	-2.63371	0.0276294	-3.00068	0.0285538	-2.66848	0.0463627	-3.12695	0.0383663	0.0459524	-2.95408	0.369546
GWM1475a_122	5B	108.2	10SAU	7.17	-3.35868	0.0458021	-2.59785	0.0378276	-2.68048	0.0424447	-3.56582	0.0469774	-2.63371	0.0276294	-3.00068	0.0285538	-2.66848	0.0463627	-3.12695	0.0383663	0.0459524	-2.95408	0.369546
GWM1475a_122	5B	108.2	10SEL	10.037	-3.35868	0.0458021	-2.59785	0.0378276	-2.68048	0.0424447	-3.56582	0.0469774	-2.63371	0.0276294	-3.00068	0.0285538	-2.66848	0.0463627	-3.12695	0.0383663	0.0459524	-2.95408	0.369546
GWM1475a_122	5B	108.2	10WOH	10.684	-3.35868	0.0458021	-2.59785	0.0378276	-2.68048	0.0424447	-3.56582	0.0469774	-2.63371	0.0276294	-3.00068	0.0285538	-2.66848	0.0463627	-3.12695	0.0383663	0.0459524	-2.95408	0.369546
GWM1475a_122	5B	108.2	BLUEs	10.434	-3.35868	0.0458021	-2.59785	0.0378276	-2.68048	0.0424447	-3.56582	0.0469774	-2.63371	0.0276294	-3.00068	0.0285538	-2.66848	0.0463627	-3.12695	0.0383663	0.0459524	-2.95408	0.369546
GWM1475a_124	5B	108.3	09AND	4.761	3.15558	0.017849	2.15679	0.0172399	2.41894	0.0294173	3.03835	0.0159874	2.48792	0.011014	2.0219	0.00416074	2.21358	0.0134468	2.53505	0.00887528	0.0172075	2.50351	0.406354
GWM1475a_124	5B	108.3	09WOH	4.535	3.15558	0.017849	2.15679	0.0172399	2.41894	0.0294173	3.03835	0.0159874	2.48792	0.011014	2.0219	0.00416074	2.21358	0.0134468	2.53505	0.00887528	0.0172075	2.50351	0.406354
GWM1475a_132	5B	108.5	09AND	4.642	2.70057	0.03117	2.19315	0.0284689	2.0811	0.018288	2.75216	0.030854	1.9066	0.0161908	2.88919	0.0367051	2.21825	0.0309158	2.69989	0.0398924	0.0334801	2.43011	0.369809
GWM1475a_132	5B	108.5	09SEL	4.454	2.70057	0.03117	2.19315	0.0284689	2.0811	0.018288	2.75216	0.030854	1.9066	0.0161908	2.88919	0.0367051	2.21825	0.0309158	2.69989	0.0398924	0.0334801	2.43011	0.369809
GWM1475a_132	5B	108.5	09WOH	4.469	2.70057	0.03117	2.19315	0.0284689	2.0811	0.018288	2.75216	0.030854	1.9066	0.0161908	2.88919	0.0367051	2.21825	0.0309158	2.69989	0.0398924	0.0334801	2.43011	0.369809
GWM1475a_132	5B	108.5	10AND	4.216	2.70057	0.03117	2.19315	0.0284689	2.0811	0.018288	2.75216	0.030854	1.9066	0.0161908	2.88919	0.0367051	2.21825	0.0309158	2.69989	0.0398924	0.0334801	2.43011	0.369809
GWM1475a_132	5B	108.5	10SAU	4.631	2.70057	0.03117	2.19315	0.0284689	2.0811	0.018288	2.75216	0.030854	1.9066	0.0161908	2.88919	0.0367051	2.21825	0.0309158	2.69989	0.0398924	0.0334801	2.43011	0.369809
GWM1475a_132	5B	108.5	10SEL	4.809	2.70057	0.03117	2.19315	0.0284689	2.0811	0.018288	2.75216	0.030854	1.9066	0.0161908	2.88919	0.0367051	2.21825	0.0309158	2.69989	0.0398924	0.0334801	2.43011	0.369809
GWM1475a_132	5B	108.5	10WOH	5.47	2.70057	0.03117	2.19315	0.0284689	2.0811	0.018288	2.75216	0.030854	1.9066	0.0161908	2.88919	0.0367051	2.21825	0.0309158	2.69989	0.0398924	0.0334801	2.43011	0.369809
GWM1475a_132	5B	108.5	BLUEs	4.853	2.70057	0.03117	2.19315	0.0284689	2.0811	0.018288	2.75216	0.030854	1.9066	0.0161908	2.88919	0.0367051	2.21825	0.0309158	2.69989	0.0398924	0.0334801	2.43011	0.369809
GWM0408_178	5B	138	09SEL	4.547	3.32913	0.0191705	3.27169	0.0309209	2.68453	0.0170251	2.92894	0.00653858	2.87111	0.00975618	3.61767	0.0128013	2.46553	0.0173945	3.00477	0.0120204	0.0177699	3.02167	0.37163
WMC0783_193	5B	220.5	09WOH	4.602	-1.90796	0.0026165	-1.74761	0.003115	-1.79718	0.00968442	-1.81571	0.00120506	-1.68437	0.0011575	-2.19679	0.00752785	-1.7902	0.00519497	-2.16498	0.0056325	0.00515528	-1.8881	0.191489
WMC0783_193	5B	220.5	10SEL	4.377	-1.90796	0.0026165	-1.74761	0.003115	-1.79718	0.00968442	-1.81571	0.00120506	-1.68437	0.0011575	-2.19679	0.00752785	-1.7902	0.00519497	-2.16498	0.0056325	0.00515528	-1.8881	0.191489
WMC0783_193	5B	220.5	10WOH	5.053	-1.90796	0.0026165	-1.74761	0.003115	-1.79718	0.00968442	-1.81571	0.00120506	-1.68437	0.0011575	-2.19679	0.00752785	-1.7902	0.00519497	-2.16498	0.0056325	0.00515528	-1.8881	0.191489
WMC0783_193	5B	220.5	BLUEs	4.301	-1.90796	0.0026165	-1.74761	0.003115	-1.79718	0.00968442	-1.81571	0.00120506	-1.68437	0.0011575	-2.19679	0.00752785	-1.7902	0.00519497	-2.16498	0.0056325	0.00515528	-1.8881	0.191489
CFD0018_192	5D	7.5	09SEL	4.565	-2.21469	0.00353015	-2.07593	0.00634425	-1.71334	0.00314617	-1.50183	7.62e-06	-1.51036	6.89004e-05	-1.96155	0.000648686	-1.70129	0.00321806	-1.81434	0.00280984	0.00111929	-1.81167	0.257287
CFD0018_194	5D	7.6	10SEL	4.387	2.08617	0.010382	2.08201	0.0211803	1.44359	0.00898156	2.42134	0.00868884	1.48636	0.00213441	2.87209	0.0188831	2.59025	0.0440709	2.64625	0.0247407	0.0174575	2.20351	0.529197
WMC0233_279	5D	11.7	09AND	6.335	3.61625	0.00447711	2.46931	0.000740114	2.45851	0.00300852	3.48518	0.000631812	3.35306	0.00630762	3.25785	0.00198394	2.06702	0.000664436	2.77581	0.000251782	0.00132955	2.93537	0.569267
WMC0233_279	5D	11.7	09SEL	4.356	3.61625	0.00447711	2.46931	0.000740114	2.45851	0.00300852	3.48518	0.000631812	3.35306	0.00630762	3.25785	0.00198394	2.06702	0.000664436	2.77581	0.000251782	0.00132955	2.93537	0.569267
WMC0233_279	5D	11.7	09WOH	4.716	3.61625	0.00447711	2.46931	0.000740114	2.45851	0.00300852	3.48518	0.000631812	3.35306	0.00630762	3.25785	0.00198394	2.06702	0.000664436	2.77581	0.000251782	0.00132955	2.93537	0.569267
WMC0233_279	5D	11.7	10AND	5.151	3.61625	0.00447711	2.46931	0.000740114	2.45851	0.00300852	3.48518	0.000631812	3.35306	0.00630762	3.25785	0.00198394	2.06702	0.000664436	2.77581	0.000251782	0.00132955	2.93537	0.569267
WMC0233_279	5D	11.7	10JAN	6.009	3.61625	0.00447711	2.46931	0.000740114	2.45851	0.00300852	3.48518	0.000631812	3.35306	0.00630762	3.25785	0.00198394	2.06702	0.000664436	2.77581	0.000251782	0.00132955	2.93537	0.569267
WMC0233_279	5D	11.7	10SAU	4.603	3.61625	0.00447711	2.46931	0.000740114	2.45851	0.00300852	3.48518	0.000631812	3.35306	0.00630762	3.25785	0.00198394	2.06702	0.000664436	2.77581	0.000251782	0.00132955	2.93537	0.569267
WMC0233_279	5D	11.7	10WOH	4.542	3.61625	0.00447711	2.46931	0.000740114	2.45851	0.00300852	3.48518	0.000631812	3.35306	0.00630762	3.25785	0.00198394	2.06702	0.000664436	2.77581	0.000251782	0.00132955	2.93537	0.569267
WMC0233_279	5D	11.7	BLUEs	5.449	3.61625	0.00447711	2.46931	0.000740114	2.45851	0.00300852	3.48518	0.000631812	3.35306	0.00630762	3.25785	0.00198394	2.06702	0.000664436	2.77581	0.000251782	0.00132955	2.93537	0.569267
GWM1252_102	5D	13.7	09AND	7.916	3.60994	0.0157845	2.62618	0.00830146	2.51759	0.0105226	3.20787	0.0038566	3.07711	0.0113003	2.92964	0.00704969	2.14737	0.000666826	2.98649	0.00739938	0.00853597	2.88777	0.451189
GWM1252_102	5D	13.7	09SEL	6.121	3.60994	0.0157845	2.62618	0.00830146	2.51759	0.0105226	3.20787	0.0038566	3.07711	0.0113003	2.92964	0.00704969	2.14737	0.000666826	2.98649	0.00739938	0.00853597	2.88777	0.451189
GWM1252_102	5D	13.7	09WOH	6.1	3.60994	0.0157845	2.62618	0.00830146	2.51759	0.0105226	3.20787	0.0038566	3.07711	0.0113003	2.92964	0.00704969	2.14737	0.000666826	2.98649	0.00739938	0.00853597	2.88777	0.451189
GWM1252_102	5D	13.7	10AND	5.51	3.60994	0.0157845	2.62618	0.00830146	2.51759	0.0105226	3.20787	0.0038566	3.07711	0.0113003	2.92964	0.00704969	2.14737	0.000666826	2.98649	0.00739938	0.00853597	2.88777	0.451189
GWM1252_102	5D	13.7	10JAN	6.372	3.60994	0.0157845	2.62618	0.00830146	2.51759	0.0105226	3.20787	0.0038566	3.07711	0.0113003	2.92964	0.00704969	2.14737	0.000666826	2.98649	0.00739938	0.00853597	2.88777	0.451189
GWM1252_102	5D	13.7	10SAU	4.646	3.60994	0.0157845	2.62618	0.00830146	2.51759	0.0105226	3.20787	0.0038566	3.07711	0.0113003	2.92964	0.00704969	2.14737	0.000666826	2.98649	0.00739938	0.00853597	2.88777	0.451189
GWM1252_102	5D	13.7	10SEL	4.467	3.60994	0.0157845	2.62618	0.00830146	2.51759	0.0105226	3.20787	0.0038566	3.07711	0.0113003	2.92964	0.00704969	2.14737	0.000666826	2.98649	0.00739938	0.00853597	2.88777	0.451189
GWM1252_102	5D	13.7	10WOH	6.537	3.60994	0.0157845	2.62618	0.00830146	2.51759	0.0105226	3.20787	0.0038566	3.07711	0.0113003	2.92964	0.00704969	2.14737	0.000666826	2.98649	0.00739938	0.00853597	2.88777	0.451189
GWM1252_102	5D	13.7	BLUEs	6.629	3.60994	0.0157845	2.62618	0.00830146	2.51759	0.0105226	3.20787	0.0038566	3.07711	0.0113003	2.92964	0.00704969	2.14737	0.000666826	2.98649	0.00739938	0.00853597	2.88777	0.451189
GWM1252_108	5D	14	09SEL	4.017	-1.76025	0.00818835	-1.68242	0.00912461	-1.47201	0.00737871	-1.53668	0.00422002	-1.45411	0.0026987	-1.6437	0.00579706	-1.45435	0.00887428	-1.68342	0.012281	0.00699641	-1.58587	0.121086
GDM0003_206	5D	55.1	09AND	5.122	-2.84238	0.00707042	-2.31738	0.0103502	-2.64748	0.0225488	-2.82859	0.00740095	-2.40338	0.00418139	-3.02198	0.0063932	-2.23282	0.00833664	-2.38177	0.00392665	0.00822239	-2.58447	0.290411
GDM0003_206	5D	55.1	09SEL	4.97	-2.84238	0.00707042	-2.31738	0.0103502	-2.64748	0.0225488	-2.82859	0.00740095	-2.40338	0.00418139	-3.02198	0.0063932	-2.23282	0.00833664	-2.38177	0.00392665	0.00822239	-2.58447	0.290411
GDM0003_206	5D	55.1	09WOH	7.153	-2.84238	0.00707042	-2.31738	0.0103502	-2.64748	0.0225488	-2.82859	0.00740095	-2.40338	0.00418139	-3.02198	0.0063932	-2.23282	0.00833664	-2.38177	0.00392665	0.00822239	-2.58447	0.290411
GDM0003_206	5D	55.1	10AND	4.687	-2.84238	0.00707042	-2.31738	0.0103502	-2.64748	0.0225488	-2.82859	0.00740095	-2.40338	0.00418139	-3.02198	0.0063932	-2.23282	0.00833664	-2.38177	0.00392665	0.00822239	-2.58447	0.290411
GDM0003_206	5D	55.1	10JAN	4.334	-2.84238	0.00707042	-2.31738	0.0103502	-2.64748	0.0225488	-2.82859	0.00740095	-2.40338	0.00418139	-3.02198	0.0063932	-2.23282	0.00833664	-2.38177	0.00392665	0.00822239	-2.58447	0.290411
GDM0003_206	5D	55.1	10SAU	5.206	-2.84238	0.00707042	-2.31738	0.0103502	-2.64748	0.0225488	-2.82859	0.00740095	-2.40338	0.00418139	-3.02198	0.0063932	-2.23282	0.00833664	-2.38177	0.00392665	0.00822239	-2.58447	0.290411
GDM0003_206	5D	55.1	10SEL	5.131	-2.84238	0.00707042	-2.31738	0.0103502	-2.64748	0.0225488	-2.82859	0.00740095	-2.40338	0.00418139	-3.02198	0.0063932	-2.23282	0.00833664	-2.38177	0.00392665	0.00822239	-2.58447	0.290411
GDM0003_206	5D	55.1	10WOH	4.38	-2.84238	0.00707042	-2.31738	0.0103502	-2.64748	0.0225488	-2.82859	0.00740095	-2.40338	0.00418139	-3.02198	0.0063932	-2.23282	0.00833664	-2.38177	0.00392665	0.00822239	-2.58447	0.290411
GDM0003_206	5D	55.1	BLUEs	5.622	-2.84238	0.00707042	-2.31738	0.0103502	-2.64748	0.0225488	-2.82859	0.00740095	-2.40338	0.00418139	-3.02198	0.0063932	-2.23282	0.00833664	-2.38177	0.00392665	0.00822239	-2.58447	0.290411
GWM1554_140	5D	61.6	09AND	4.96	-2.48409	0.0273619	-1.6517	0.0184515	-1.79631	0.0231942	-2.46382	0.0235279	-1.949	0.0167824	-1.81881	0.012765	-1.64009	0.0177352	-1.97219	0.0121222	0.0230784	-1.972	0.332039
GWM1554_140	5D	61.6	09WOH	4.187	-2.48409	0.0273619	-1.6517	0.0184515	-1.79631	0.0231942	-2.46382	0.0235279	-1.949	0.0167824	-1.81881	0.012765	-1.64009	0.0177352	-1.97219	0.0121222	0.0230784	-1.972	0.332039
GWM1554_140	5D	61.6	10AND	4.342	-2.48409	0.0273619	-1.6517	0.0184515	-1.79631	0.0231942	-2.46382	0.0235279	-1.949	0.0167824	-1.81881	0.012765	-1.64009	0.0177352	-1.97219	0.0121222	0.0230784	-1.972	0.332039
GWM1554_140	5D	61.6	BLUEs	4.146	-2.48409	0.0273619	-1.6517	0.0184515	-1.79631	0.0231942	-2.46382	0.0235279	-1.949	0.0167824	-1.81881	0.012765	-1.64009	0.0177352	-1.97219	0.0121222	0.0230784	-1.972	0.332039
GWM3152a_144	5D	63.5	09AND	4.279	-1.83545	0.0148385	-1.41407	0.0116894	-1.60383	0.0197406	-1.73804	0.00683253	-1.34389	0.0014118	-1.57782	0.00616469	-1.41393	0.0153958	-1.46921	0.0115954	0.00993332	-1.54953	0.17176
GWM3152a_144	5D	63.5	09WOH	5.239	-1.83545	0.0148385	-1.41407	0.0116894	-1.60383	0.0197406	-1.73804	0.00683253	-1.34389	0.0014118	-1.57782	0.00616469	-1.41393	0.0153958	-1.46921	0.0115954	0.00993332	-1.54953	0.17176
GWM3152a_144	5D	63.5	10SEL	4.042	-1.83545	0.0148385	-1.41407	0.0116894	-1.60383	0.0197406	-1.73804	0.00683253	-1.34389	0.0014118	-1.57782	0.00616469	-1.41393	0.0153958	-1.46921	0.0115954	0.00993332	-1.54953	0.17176
GWM3152a_144	5D	63.5	BLUEs	4.123	-1.83545	0.0148385	-1.41407	0.0116894	-1.60383	0.0197406	-1.73804	0.00683253	-1.34389	0.0014118	-1.57782	0.00616469	-1.41393	0.0153958	-1.46921	0.0115954	0.00993332	-1.54953	0.17176
GWM4752_226	5D	67.1	09SEL	4.376	-1.87123	0.000423742	-1.90537	0.000122157	-1.34447	0.00274071	-2.09024	0.000107726	-1.77624	0.000121288	-2.04294	0.000186768	-1.32879	0.000619225	-1.9715	0.000211758	0.000328505	-1.79135	0.297215
CFD0040_202	5D	82.6	09SEL	4.622	-1.61425	0.00437047	-1.57279	0.0130553	-1.30889	0.0061624	-1.70304	0.00238585	-1.82885	0.0117623	-2.01433	0.00903116	-1.17534	0.00435871	-1.34468	0.00155197	0.00723845	-1.57027	0.282538
CFD0040_202	5D	82.6	10JAN	4.71	-1.61425	0.00437047	-1.57279	0.0130553	-1.30889	0.0061624	-1.70304	0.00238585	-1.82885	0.0117623	-2.01433	0.00903116	-1.17534	0.00435871	-1.34468	0.00155197	0.00723845	-1.57027	0.282538
CFD0040_202	5D	82.6	10SAU	4.506	-1.61425	0.00437047	-1.57279	0.0130553	-1.30889	0.0061624	-1.70304	0.00238585	-1.82885	0.0117623	-2.01433	0.00903116	-1.17534	0.00435871	-1.34468	0.00155197	0.00723845	-1.57027	0.282538
CFD0040_202	5D	82.6	BLUEs	4.187	-1.61425	0.00437047	-1.57279	0.0130553	-1.30889	0.0061624	-1.70304	0.00238585	-1.82885	0.0117623	-2.01433	0.00903116	-1.17534	0.00435871	-1.34468	0.00155197	0.00723845	-1.57027	0.282538
GWM0182_162	5D	167.2	10JAN	4.637	3.41847	0.000863078	2.06688	0.00266452	2.33708	0.00358148	4.12279	5.17124e-06	4.59069	0.00168038	3.07296	0.000367972	2.46171	0.000233212	2.72545	0.000266976	0.000339892	3.0995	0.891826
CFA2141b_279	5D	219.5	09SEL	5.168	-2.07161	0.0100384	-2.10964	0.0117212	-1.86934	0.0136007	-2.0328	0.00818911	-1.6497	0.00293455	-2.19939	0.00612837	-1.67236	0.00697131	-1.75513	0.00539658	0.00760985	-1.92	0.211752
CFA2141b_279	5D	219.5	09WOH	4.69	-2.07161	0.0100384	-2.10964	0.0117212	-1.86934	0.0136007	-2.0328	0.00818911	-1.6497	0.00293455	-2.19939	0.00612837	-1.67236	0.00697131	-1.75513	0.00539658	0.00760985	-1.92	0.211752
GWM4605_174	5D	246.8	09AND	4.854	2.32706	0.000245588	1.85875	3.56113e-05	1.61684	0.000387116	2.28868	0.00029733	1.8297	0.00117413	1.71653	0.00160141	2.01631	0.00219504	2.18237	7.65388e-06	0.000117976	1.97953	0.266351
GWM4605_174	5D	246.8	09SEL	4.511	2.32706	0.000245588	1.85875	3.56113e-05	1.61684	0.000387116	2.28868	0.00029733	1.8297	0.00117413	1.71653	0.00160141	2.01631	0.00219504	2.18237	7.65388e-06	0.000117976	1.97953	0.266351
GWM4605_174	5D	246.8	10AND	4.153	2.32706	0.000245588	1.85875	3.56113e-05	1.61684	0.000387116	2.28868	0.00029733	1.8297	0.00117413	1.71653	0.00160141	2.01631	0.00219504	2.18237	7.65388e-06	0.000117976	1.97953	0.266351
GWM4605_174	5D	246.8	10SEL	5.602	2.32706	0.000245588	1.85875	3.56113e-05	1.61684	0.000387116	2.28868	0.00029733	1.8297	0.00117413	1.71653	0.00160141	2.01631	0.00219504	2.18237	7.65388e-06	0.000117976	1.97953	0.266351
GWM4605_174	5D	246.8	10WOH	5.104	2.32706	0.000245588	1.85875	3.56113e-05	1.61684	0.000387116	2.28868	0.00029733	1.8297	0.00117413	1.71653	0.00160141	2.01631	0.00219504	2.18237	7.65388e-06	0.000117976	1.97953	0.266351
GWM4605_174	5D	246.8	BLUEs	4.596	2.32706	0.000245588	1.85875	3.56113e-05	1.61684	0.000387116	2.28868	0.00029733	1.8297	0.00117413	1.71653	0.00160141	2.01631	0.00219504	2.18237	7.65388e-06	0.000117976	1.97953	0.266351
WMC0357_223	5D	253.1	10SEL	4.168	1.88011	0.00167817	1.4936	0.000189391	1.52094	0.00144412	1.77192	0.000500885	1.43627	0.00249668	1.75724	0.00021	1.68916	0.00665169	1.94675	0.00550189	0.00170584	1.687	0.18699
WMC0357_223	5D	253.1	10WOH	4.222	1.88011	0.00167817	1.4936	0.000189391	1.52094	0.00144412	1.77192	0.000500885	1.43627	0.00249668	1.75724	0.00021	1.68916	0.00665169	1.94675	0.00550189	0.00170584	1.687	0.18699
BARC0110_173	5D	275.9	10SEL	4.065	-1.57215	0.000250231	-1.39504	0.00111138	-1.41123	0.00334337	-1.77087	0.00100736	-1.69522	0.00439604	-1.8781	0.00202057	-1.48132	0.00355376	-1.41619	0.000280174	0.000912947	-1.57751	0.184333
BARC0177_149	5D	306.1	09AND	4.94	-2.04398	0.019265	-1.68614	0.02231	-1.40939	0.0150037	-2.27787	0.0229121	-2.04342	0.0256466	-2.19032	0.0257909	-1.46963	0.02165	-1.90255	0.0194731	0.0249283	-1.87791	0.324286
BARC0177_149	5D	306.1	09SEL	4.888	-2.04398	0.019265	-1.68614	0.02231	-1.40939	0.0150037	-2.27787	0.0229121	-2.04342	0.0256466	-2.19032	0.0257909	-1.46963	0.02165	-1.90255	0.0194731	0.0249283	-1.87791	0.324286
BARC0177_149	5D	306.1	10AND	5.316	-2.04398	0.019265	-1.68614	0.02231	-1.40939	0.0150037	-2.27787	0.0229121	-2.04342	0.0256466	-2.19032	0.0257909	-1.46963	0.02165	-1.90255	0.0194731	0.0249283	-1.87791	0.324286
BARC0177_149	5D	306.1	10JAN	5.357	-2.04398	0.019265	-1.68614	0.02231	-1.40939	0.0150037	-2.27787	0.0229121	-2.04342	0.0256466	-2.19032	0.0257909	-1.46963	0.02165	-1.90255	0.0194731	0.0249283	-1.87791	0.324286
BARC0177_149	5D	306.1	10SAU	4.972	-2.04398	0.019265	-1.68614	0.02231	-1.40939	0.0150037	-2.27787	0.0229121	-2.04342	0.0256466	-2.19032	0.0257909	-1.46963	0.02165	-1.90255	0.0194731	0.0249283	-1.87791	0.324286
BARC0177_149	5D	306.1	10SEL	4.098	-2.04398	0.019265	-1.68614	0.02231	-1.40939	0.0150037	-2.27787	0.0229121	-2.04342	0.0256466	-2.19032	0.0257909	-1.46963	0.02165	-1.90255	0.0194731	0.0249283	-1.87791	0.324286
BARC0177_149	5D	306.1	10WOH	5.099	-2.04398	0.019265	-1.68614	0.02231	-1.40939	0.0150037	-2.27787	0.0229121	-2.04342	0.0256466	-2.19032	0.0257909	-1.46963	0.02165	-1.90255	0.0194731	0.0249283	-1.87791	0.324286
BARC0177_149	5D	306.1	BLUEs	5.416	-2.04398	0.019265	-1.68614	0.02231	-1.40939	0.0150037	-2.27787	0.0229121	-2.04342	0.0256466	-2.19032	0.0257909	-1.46963	0.02165	-1.90255	0.0194731	0.0249283	-1.87791	0.324286
WMC0765_207	5D	307.9	09AND	5.271	3.7595	0.00460095	2.69038	0.000878242	2.69927	0.00140954	3.53796	0.00586251	3.2326	0.0078956	2.80532	0.00082999	2.73018	0.00154366	3.12348	0.00258892	0.00291751	3.07234	0.412439
WMC0765_207	5D	307.9	09SEL	4.072	3.7595	0.00460095	2.69038	0.000878242	2.69927	0.00140954	3.53796	0.00586251	3.2326	0.0078956	2.80532	0.00082999	2.73018	0.00154366	3.12348	0.00258892	0.00291751	3.07234	0.412439
WMC0765_207	5D	307.9	09WOH	4.37	3.7595	0.00460095	2.69038	0.000878242	2.69927	0.00140954	3.53796	0.00586251	3.2326	0.0078956	2.80532	0.00082999	2.73018	0.00154366	3.12348	0.00258892	0.00291751	3.07234	0.412439
WMC0765_207	5D	307.9	10AND	4.266	3.7595	0.00460095	2.69038	0.000878242	2.69927	0.00140954	3.53796	0.00586251	3.2326	0.0078956	2.80532	0.00082999	2.73018	0.00154366	3.12348	0.00258892	0.00291751	3.07234	0.412439
WMC0765_207	5D	307.9	10JAN	4.516	3.7595	0.00460095	2.69038	0.000878242	2.69927	0.00140954	3.53796	0.00586251	3.2326	0.0078956	2.80532	0.00082999	2.73018	0.00154366	3.12348	0.00258892	0.00291751	3.07234	0.412439
WMC0765_207	5D	307.9	10SEL	4.547	3.7595	0.00460095	2.69038	0.000878242	2.69927	0.00140954	3.53796	0.00586251	3.2326	0.0078956	2.80532	0.00082999	2.73018	0.00154366	3.12348	0.00258892	0.00291751	3.07234	0.412439
WMC0765_207	5D	307.9	10WOH	4.452	3.7595	0.00460095	2.69038	0.000878242	2.69927	0.00140954	3.53796	0.00586251	3.2326	0.0078956	2.80532	0.00082999	2.73018	0.00154366	3.12348	0.00258892	0.00291751	3.07234	0.412439
WMC0765_207	5D	307.9	BLUEs	4.646	3.7595	0.00460095	2.69038	0.000878242	2.69927	0.00140954	3.53796	0.00586251	3.2326	0.0078956	2.80532	0.00082999	2.73018	0.00154366	3.12348	0.00258892	0.00291751	3.07234	0.412439
BARC0144_223	5D	316	09AND	4.662	-2.03667	0.0164252	-1.46727	0.0133752	-1.48942	0.015562	-2.20838	0.0200783	-2.07761	0.0358147	-1.78951	0.00696719	-1.56178	0.0152689	-1.78539	0.0152164	0.0187917	-1.80201	0.283866
BARC0144_223	5D	316	09WOH	4.117	-2.03667	0.0164252	-1.46727	0.0133752	-1.48942	0.015562	-2.20838	0.0200783	-2.07761	0.0358147	-1.78951	0.00696719	-1.56178	0.0152689	-1.78539	0.0152164	0.0187917	-1.80201	0.283866
BARC0144_223	5D	316	10AND	4.687	-2.03667	0.0164252	-1.46727	0.0133752	-1.48942	0.015562	-2.20838	0.0200783	-2.07761	0.0358147	-1.78951	0.00696719	-1.56178	0.0152689	-1.78539	0.0152164	0.0187917	-1.80201	0.283866
BARC0144_223	5D	316	10JAN	5.349	-2.03667	0.0164252	-1.46727	0.0133752	-1.48942	0.015562	-2.20838	0.0200783	-2.07761	0.0358147	-1.78951	0.00696719	-1.56178	0.0152689	-1.78539	0.0152164	0.0187917	-1.80201	0.283866
BARC0144_223	5D	316	10SEL	4.198	-2.03667	0.0164252	-1.46727	0.0133752	-1.48942	0.015562	-2.20838	0.0200783	-2.07761	0.0358147	-1.78951	0.00696719	-1.56178	0.0152689	-1.78539	0.0152164	0.0187917	-1.80201	0.283866
BARC0144_223	5D	316	10WOH	4.36	-2.03667	0.0164252	-1.46727	0.0133752	-1.48942	0.015562	-2.20838	0.0200783	-2.07761	0.0358147	-1.78951	0.00696719	-1.56178	0.0152689	-1.78539	0.0152164	0.0187917	-1.80201	0.283866
BARC0144_223	5D	316	BLUEs	4.675	-2.03667	0.0164252	-1.46727	0.0133752	-1.48942	0.015562	-2.20838	0.0200783	-2.07761	0.0358147	-1.78951	0.00696719	-1.56178	0.0152689	-1.78539	0.0152164	0.0187917	-1.80201	0.283866
BARC0144_238	5D	316.1	10JAN	4.01	1.8417	0.00933709	1.3538	0.00805136	1.37039	0.0118705	2.00869	0.00848908	1.78427	0.0158245	1.75311	0.00364927	1.39278	0.00768288	1.6114	0.00734715	0.0103574	1.63952	0.246909
GWM1454_191	5D	318.2	10JAN	4.75	1.91001	0.00195355	1.58216	0.00495427	1.6286	0.00488013	2.12554	0.00494876	2.17725	0.0202393	2.10912	0.0107411	1.69667	0.0048378	2.06729	0.00838822	0.00807834	1.91208	0.243313
GWM1454_191	5D	318.2	10WOH	4.568	1.91001	0.00195355	1.58216	0.00495427	1.6286	0.00488013	2.12554	0.00494876	2.17725	0.0202393	2.10912	0.0107411	1.69667	0.0048378	2.06729	0.00838822	0.00807834	1.91208	0.243313
GWM1454_191	5D	318.2	BLUEs	4.188	1.91001	0.00195355	1.58216	0.00495427	1.6286	0.00488013	2.12554	0.00494876	2.17725	0.0202393	2.10912	0.0107411	1.69667	0.0048378	2.06729	0.00838822	0.00807834	1.91208	0.243313
GWM1454_195	5D	318.4	09SEL	4.705	-2.01772	0.00325805	-1.89638	0.00968656	-1.74598	0.0116827	-2.18518	0.00874641	-2.1783	0.0194577	-2.03238	0.00349013	-1.54843	0.00523963	-2.00885	0.00813794	0.0086853	-1.95165	0.216467
GWM1454_195	5D	318.4	09WOH	4.375	-2.01772	0.00325805	-1.89638	0.00968656	-1.74598	0.0116827	-2.18518	0.00874641	-2.1783	0.0194577	-2.03238	0.00349013	-1.54843	0.00523963	-2.00885	0.00813794	0.0086853	-1.95165	0.216467
GWM1454_195	5D	318.4	10JAN	4.818	-2.01772	0.00325805	-1.89638	0.00968656	-1.74598	0.0116827	-2.18518	0.00874641	-2.1783	0.0194577	-2.03238	0.00349013	-1.54843	0.00523963	-2.00885	0.00813794	0.0086853	-1.95165	0.216467
GWM1454_195	5D	318.4	10WOH	4.39	-2.01772	0.00325805	-1.89638	0.00968656	-1.74598	0.0116827	-2.18518	0.00874641	-2.1783	0.0194577	-2.03238	0.00349013	-1.54843	0.00523963	-2.00885	0.00813794	0.0086853	-1.95165	0.216467
GWM1454_195	5D	318.4	BLUEs	4.475	-2.01772	0.00325805	-1.89638	0.00968656	-1.74598	0.0116827	-2.18518	0.00874641	-2.1783	0.0194577	-2.03238	0.00349013	-1.54843	0.00523963	-2.00885	0.00813794	0.0086853	-1.95165	0.216467
GWM0272_144	5D	321.6	10AND	4.105	1.34688	0.0083383	1.3116	0.0225463	1.35586	0.0227179	2.05474	0.0382797	1.66127	0.0279212	1.9664	0.0295927	1.38896	0.0179416	1.29031	0.0119774	0.0261887	1.547	0.309289
GWM0272_152	5D	321.7	09AND	4.594	-1.97543	0.0157638	-1.65177	0.0203116	-1.51272	0.0161981	-2.53222	0.0345272	-2.33698	0.0554325	-2.33788	0.0228797	-1.68431	0.0184842	-1.75059	0.0139305	0.0284265	-1.97274	0.382884
GWM0272_152	5D	321.7	09SEL	4.642	-1.97543	0.0157638	-1.65177	0.0203116	-1.51272	0.0161981	-2.53222	0.0345272	-2.33698	0.0554325	-2.33788	0.0228797	-1.68431	0.0184842	-1.75059	0.0139305	0.0284265	-1.97274	0.382884
GWM0272_152	5D	321.7	09WOH	4.307	-1.97543	0.0157638	-1.65177	0.0203116	-1.51272	0.0161981	-2.53222	0.0345272	-2.33698	0.0554325	-2.33788	0.0228797	-1.68431	0.0184842	-1.75059	0.0139305	0.0284265	-1.97274	0.382884
GWM0272_152	5D	321.7	10AND	6.524	-1.97543	0.0157638	-1.65177	0.0203116	-1.51272	0.0161981	-2.53222	0.0345272	-2.33698	0.0554325	-2.33788	0.0228797	-1.68431	0.0184842	-1.75059	0.0139305	0.0284265	-1.97274	0.382884
GWM0272_152	5D	321.7	10JAN	6.954	-1.97543	0.0157638	-1.65177	0.0203116	-1.51272	0.0161981	-2.53222	0.0345272	-2.33698	0.0554325	-2.33788	0.0228797	-1.68431	0.0184842	-1.75059	0.0139305	0.0284265	-1.97274	0.382884
GWM0272_152	5D	321.7	10SAU	5.569	-1.97543	0.0157638	-1.65177	0.0203116	-1.51272	0.0161981	-2.53222	0.0345272	-2.33698	0.0554325	-2.33788	0.0228797	-1.68431	0.0184842	-1.75059	0.0139305	0.0284265	-1.97274	0.382884
GWM0272_152	5D	321.7	10SEL	5.168	-1.97543	0.0157638	-1.65177	0.0203116	-1.51272	0.0161981	-2.53222	0.0345272	-2.33698	0.0554325	-2.33788	0.0228797	-1.68431	0.0184842	-1.75059	0.0139305	0.0284265	-1.97274	0.382884
GWM0272_152	5D	321.7	10WOH	4.369	-1.97543	0.0157638	-1.65177	0.0203116	-1.51272	0.0161981	-2.53222	0.0345272	-2.33698	0.0554325	-2.33788	0.0228797	-1.68431	0.0184842	-1.75059	0.0139305	0.0284265	-1.97274	0.382884
GWM0272_152	5D	321.7	BLUEs	5.826	-1.97543	0.0157638	-1.65177	0.0203116	-1.51272	0.0161981	-2.53222	0.0345272	-2.33698	0.0554325	-2.33788	0.0228797	-1.68431	0.0184842	-1.75059	0.0139305	0.0284265	-1.97274	0.382884
GWM4084_206	6A	50.1	10WOH	4.511	2.78087	0.0152525	2.10111	0.0102322	2.16337	0.00973346	2.79375	0.00950471	2.63701	0.00772095	3.00634	0.0111236	2.4355	0.0114956	3.07179	0.0283729	0.0147177	2.62372	0.36281
WMC0672b_108	6A	67.6	09AND	6.656	-2.80028	0.0446853	-2.19134	0.0493268	-1.75444	0.0318092	-3.03992	0.0430985	-2.39387	0.0207483	-2.69711	0.0369483	-1.76052	0.030566	-2.62515	0.0587951	0.0458812	-2.40783	0.474711
WMC0672b_108	6A	67.6	09SEL	5.877	-2.80028	0.0446853	-2.19134	0.0493268	-1.75444	0.0318092	-3.03992	0.0430985	-2.39387	0.0207483	-2.69711	0.0369483	-1.76052	0.030566	-2.62515	0.0587951	0.0458812	-2.40783	0.474711
WMC0672b_108	6A	67.6	09WOH	4.184	-2.80028	0.0446853	-2.19134	0.0493268	-1.75444	0.0318092	-3.03992	0.0430985	-2.39387	0.0207483	-2.69711	0.0369483	-1.76052	0.030566	-2.62515	0.0587951	0.0458812	-2.40783	0.474711
WMC0672b_108	6A	67.6	10AND	6.7	-2.80028	0.0446853	-2.19134	0.0493268	-1.75444	0.0318092	-3.03992	0.0430985	-2.39387	0.0207483	-2.69711	0.0369483	-1.76052	0.030566	-2.62515	0.0587951	0.0458812	-2.40783	0.474711
WMC0672b_108	6A	67.6	10JAN	5.272	-2.80028	0.0446853	-2.19134	0.0493268	-1.75444	0.0318092	-3.03992	0.0430985	-2.39387	0.0207483	-2.69711	0.0369483	-1.76052	0.030566	-2.62515	0.0587951	0.0458812	-2.40783	0.474711
WMC0672b_108	6A	67.6	10SAU	5.303	-2.80028	0.0446853	-2.19134	0.0493268	-1.75444	0.0318092	-3.03992	0.0430985	-2.39387	0.0207483	-2.69711	0.0369483	-1.76052	0.030566	-2.62515	0.0587951	0.0458812	-2.40783	0.474711
WMC0672b_108	6A	67.6	10SEL	4.288	-2.80028	0.0446853	-2.19134	0.0493268	-1.75444	0.0318092	-3.03992	0.0430985	-2.39387	0.0207483	-2.69711	0.0369483	-1.76052	0.030566	-2.62515	0.0587951	0.0458812	-2.40783	0.474711
WMC0672b_108	6A	67.6	10WOH	7.073	-2.80028	0.0446853	-2.19134	0.0493268	-1.75444	0.0318092	-3.03992	0.0430985	-2.39387	0.0207483	-2.69711	0.0369483	-1.76052	0.030566	-2.62515	0.0587951	0.0458812	-2.40783	0.474711
WMC0672b_108	6A	67.6	BLUEs	6.296	-2.80028	0.0446853	-2.19134	0.0493268	-1.75444	0.0318092	-3.03992	0.0430985	-2.39387	0.0207483	-2.69711	0.0369483	-1.76052	0.030566	-2.62515	0.0587951	0.0458812	-2.40783	0.474711
WMC0672b_114	6A	67.8	09AND	6.129	3.70932	0.048755	3.13739	0.0723434	2.54652	0.0523226	3.57882	0.040157	2.50526	0.0162994	4.17785	0.059026	2.8317	0.0574011	3.2551	0.0642219	0.0584179	3.21775	0.586623
WMC0672b_114	6A	67.8	09SEL	6.269	3.70932	0.048755	3.13739	0.0723434	2.54652	0.0523226	3.57882	0.040157	2.50526	0.0162994	4.17785	0.059026	2.8317	0.0574011	3.2551	0.0642219	0.0584179	3.21775	0.586623
WMC0672b_114	6A	67.8	09WOH	4.579	3.70932	0.048755	3.13739	0.0723434	2.54652	0.0523226	3.57882	0.040157	2.50526	0.0162994	4.17785	0.059026	2.8317	0.0574011	3.2551	0.0642219	0.0584179	3.21775	0.586623
WMC0672b_114	6A	67.8	10AND	4.909	3.70932	0.048755	3.13739	0.0723434	2.54652	0.0523226	3.57882	0.040157	2.50526	0.0162994	4.17785	0.059026	2.8317	0.0574011	3.2551	0.0642219	0.0584179	3.21775	0.586623
WMC0672b_114	6A	67.8	10SAU	6.625	3.70932	0.048755	3.13739	0.0723434	2.54652	0.0523226	3.57882	0.040157	2.50526	0.0162994	4.17785	0.059026	2.8317	0.0574011	3.2551	0.0642219	0.0584179	3.21775	0.586623
WMC0672b_114	6A	67.8	10SEL	5.698	3.70932	0.048755	3.13739	0.0723434	2.54652	0.0523226	3.57882	0.040157	2.50526	0.0162994	4.17785	0.059026	2.8317	0.0574011	3.2551	0.0642219	0.0584179	3.21775	0.586623
WMC0672b_114	6A	67.8	10WOH	5.709	3.70932	0.048755	3.13739	0.0723434	2.54652	0.0523226	3.57882	0.040157	2.50526	0.0162994	4.17785	0.059026	2.8317	0.0574011	3.2551	0.0642219	0.0584179	3.21775	0.586623
WMC0672b_114	6A	67.8	BLUEs	5.861	3.70932	0.048755	3.13739	0.0723434	2.54652	0.0523226	3.57882	0.040157	2.50526	0.0162994	4.17785	0.059026	2.8317	0.0574011	3.2551	0.0642219	0.0584179	3.21775	0.586623
GWM4608_209	6A	74.4	09AND	5.969	3.11227	0.0476879	2.82349	0.0723833	2.39619	0.060103	3.23141	0.0398042	2.44643	0.0234082	3.4169	0.0512405	2.52789	0.0589665	3.09673	0.0792884	0.0607771	2.88141	0.389486
GWM4608_209	6A	74.4	09SEL	6.965	3.11227	0.0476879	2.82349	0.0723833	2.39619	0.060103	3.23141	0.0398042	2.44643	0.0234082	3.4169	0.0512405	2.52789	0.0589665	3.09673	0.0792884	0.0607771	2.88141	0.389486
GWM4608_209	6A	74.4	09WOH	5.599	3.11227	0.0476879	2.82349	0.0723833	2.39619	0.060103	3.23141	0.0398042	2.44643	0.0234082	3.4169	0.0512405	2.52789	0.0589665	3.09673	0.0792884	0.0607771	2.88141	0.389486
GWM4608_209	6A	74.4	10AND	5.369	3.11227	0.0476879	2.82349	0.0723833	2.39619	0.060103	3.23141	0.0398042	2.44643	0.0234082	3.4169	0.0512405	2.52789	0.0589665	3.09673	0.0792884	0.0607771	2.88141	0.389486
GWM4608_209	6A	74.4	10JAN	4.011	3.11227	0.0476879	2.82349	0.0723833	2.39619	0.060103	3.23141	0.0398042	2.44643	0.0234082	3.4169	0.0512405	2.52789	0.0589665	3.09673	0.0792884	0.0607771	2.88141	0.389486
GWM4608_209	6A	74.4	10SAU	6.017	3.11227	0.0476879	2.82349	0.0723833	2.39619	0.060103	3.23141	0.0398042	2.44643	0.0234082	3.4169	0.0512405	2.52789	0.0589665	3.09673	0.0792884	0.0607771	2.88141	0.389486
GWM4608_209	6A	74.4	10SEL	6.096	3.11227	0.0476879	2.82349	0.0723833	2.39619	0.060103	3.23141	0.0398042	2.44643	0.0234082	3.4169	0.0512405	2.52789	0.0589665	3.09673	0.0792884	0.0607771	2.88141	0.389486
GWM4608_209	6A	74.4	10WOH	7.072	3.11227	0.0476879	2.82349	0.0723833	2.39619	0.060103	3.23141	0.0398042	2.44643	0.0234082	3.4169	0.0512405	2.52789	0.0589665	3.09673	0.0792884	0.0607771	2.88141	0.389486
GWM4608_209	6A	74.4	BLUEs	6.405	3.11227	0.0476879	2.82349	0.0723833	2.39619	0.060103	3.23141	0.0398042	2.44643	0.0234082	3.4169	0.0512405	2.52789	0.0589665	3.09673	0.0792884	0.0607771	2.88141	0.389486
BARC0107_183	6A	93.4	09AND	7.802	3.05513	0.024284	2.9622	0.0400508	2.37061	0.0213164	3.22377	0.022999	2.78563	0.0187299	3.20501	0.0235302	2.23954	0.0152199	3.23748	0.0485719	0.0293747	2.88492	0.390494
BARC0107_183	6A	93.4	09SEL	10.544	3.05513	0.024284	2.9622	0.0400508	2.37061	0.0213164	3.22377	0.022999	2.78563	0.0187299	3.20501	0.0235302	2.23954	0.0152199	3.23748	0.0485719	0.0293747	2.88492	0.390494
BARC0107_183	6A	93.4	09WOH	7.369	3.05513	0.024284	2.9622	0.0400508	2.37061	0.0213164	3.22377	0.022999	2.78563	0.0187299	3.20501	0.0235302	2.23954	0.0152199	3.23748	0.0485719	0.0293747	2.88492	0.390494
BARC0107_183	6A	93.4	10AND	7.467	3.05513	0.024284	2.9622	0.0400508	2.37061	0.0213164	3.22377	0.022999	2.78563	0.0187299	3.20501	0.0235302	2.23954	0.0152199	3.23748	0.0485719	0.0293747	2.88492	0.390494
BARC0107_183	6A	93.4	10JAN	7.139	3.05513	0.024284	2.9622	0.0400508	2.37061	0.0213164	3.22377	0.022999	2.78563	0.0187299	3.20501	0.0235302	2.23954	0.0152199	3.23748	0.0485719	0.0293747	2.88492	0.390494
BARC0107_183	6A	93.4	10SAU	7.675	3.05513	0.024284	2.9622	0.0400508	2.37061	0.0213164	3.22377	0.022999	2.78563	0.0187299	3.20501	0.0235302	2.23954	0.0152199	3.23748	0.0485719	0.0293747	2.88492	0.390494
BARC0107_183	6A	93.4	10SEL	6.524	3.05513	0.024284	2.9622	0.0400508	2.37061	0.0213164	3.22377	0.022999	2.78563	0.0187299	3.20501	0.0235302	2.23954	0.0152199	3.23748	0.0485719	0.0293747	2.88492	0.390494
BARC0107_183	6A	93.4	10WOH	10.452	3.05513	0.024284	2.9622	0.0400508	2.37061	0.0213164	3.22377	0.022999	2.78563	0.0187299	3.20501	0.0235302	2.23954	0.0152199	3.23748	0.0485719	0.0293747	2.88492	0.390494
BARC0107_183	6A	93.4	BLUEs	8.981	3.05513	0.024284	2.9622	0.0400508	2.37061	0.0213164	3.22377	0.022999	2.78563	0.0187299	3.20501	0.0235302	2.23954	0.0152199	3.23748	0.0485719	0.0293747	2.88492	0.390494
BARC0107_187	6A	93.5	09AND	7.174	-2.92475	0.0224962	-2.78391	0.0327485	-2.19322	0.0169639	-3.01575	0.0217175	-2.64119	0.0167475	-2.95983	0.0183644	-2.11392	0.0131758	-3.08858	0.0465283	0.0249169	-2.71515	0.373725
BARC0107_187	6A	93.5	09SEL	9.303	-2.92475	0.0224962	-2.78391	0.0327485	-2.19322	0.0169639	-3.01575	0.0217175	-2.64119	0.0167475	-2.95983	0.0183644	-2.11392	0.0131758	-3.08858	0.0465283	0.0249169	-2.71515	0.373725
BARC0107_187	6A	93.5	09WOH	6.35	-2.92475	0.0224962	-2.78391	0.0327485	-2.19322	0.0169639	-3.01575	0.0217175	-2.64119	0.0167475	-2.95983	0.0183644	-2.11392	0.0131758	-3.08858	0.0465283	0.0249169	-2.71515	0.373725
BARC0107_187	6A	93.5	10AND	6.571	-2.92475	0.0224962	-2.78391	0.0327485	-2.19322	0.0169639	-3.01575	0.0217175	-2.64119	0.0167475	-2.95983	0.0183644	-2.11392	0.0131758	-3.08858	0.0465283	0.0249169	-2.71515	0.373725
BARC0107_187	6A	93.5	10JAN	6.446	-2.92475	0.0224962	-2.78391	0.0327485	-2.19322	0.0169639	-3.01575	0.0217175	-2.64119	0.0167475	-2.95983	0.0183644	-2.11392	0.0131758	-3.08858	0.0465283	0.0249169	-2.71515	0.373725
BARC0107_187	6A	93.5	10SAU	6.58	-2.92475	0.0224962	-2.78391	0.0327485	-2.19322	0.0169639	-3.01575	0.0217175	-2.64119	0.0167475	-2.95983	0.0183644	-2.11392	0.0131758	-3.08858	0.0465283	0.0249169	-2.71515	0.373725
BARC0107_187	6A	93.5	10SEL	5.854	-2.92475	0.0224962	-2.78391	0.0327485	-2.19322	0.0169639	-3.01575	0.0217175	-2.64119	0.0167475	-2.95983	0.0183644	-2.11392	0.0131758	-3.08858	0.0465283	0.0249169	-2.71515	0.373725
BARC0107_187	6A	93.5	10WOH	9.505	-2.92475	0.0224962	-2.78391	0.0327485	-2.19322	0.0169639	-3.01575	0.0217175	-2.64119	0.0167475	-2.95983	0.0183644	-2.11392	0.0131758	-3.08858	0.0465283	0.0249169	-2.71515	0.373725
BARC0107_187	6A	93.5	BLUEs	7.964	-2.92475	0.0224962	-2.78391	0.0327485	-2.19322	0.0169639	-3.01575	0.0217175	-2.64119	0.0167475	-2.95983	0.0183644	-2.11392	0.0131758	-3.08858	0.0465283	0.0249169	-2.71515	0.373725
GWM0570_138	6A	115.6	09AND	4.648	2.25409	0.00180122	1.91826	0.00477252	1.8036	0.00910743	2.69239	0.00382198	1.67578	0.000506658	2.22743	0.000742967	1.77972	0.00460179	1.83685	0.00164604	0.00227444	2.02351	0.34159
GWM0570_138	6A	115.6	09SEL	4.737	2.25409	0.00180122	1.91826	0.00477252	1.8036	0.00910743	2.69239	0.00382198	1.67578	0.000506658	2.22743	0.000742967	1.77972	0.00460179	1.83685	0.00164604	0.00227444	2.02351	0.34159
GWM0570_138	6A	115.6	09WOH	4.687	2.25409	0.00180122	1.91826	0.00477252	1.8036	0.00910743	2.69239	0.00382198	1.67578	0.000506658	2.22743	0.000742967	1.77972	0.00460179	1.83685	0.00164604	0.00227444	2.02351	0.34159
GWM0570_138	6A	115.6	10AND	5.552	2.25409	0.00180122	1.91826	0.00477252	1.8036	0.00910743	2.69239	0.00382198	1.67578	0.000506658	2.22743	0.000742967	1.77972	0.00460179	1.83685	0.00164604	0.00227444	2.02351	0.34159
GWM0570_138	6A	115.6	10SEL	4.496	2.25409	0.00180122	1.91826	0.00477252	1.8036	0.00910743	2.69239	0.00382198	1.67578	0.000506658	2.22743	0.000742967	1.77972	0.00460179	1.83685	0.00164604	0.00227444	2.02351	0.34159
GWM0570_138	6A	115.6	BLUEs	4.787	2.25409	0.00180122	1.91826	0.00477252	1.8036	0.00910743	2.69239	0.00382198	1.67578	0.000506658	2.22743	0.000742967	1.77972	0.00460179	1.83685	0.00164604	0.00227444	2.02351	0.34159
GWM0570_144	6A	115.7	09SEL	4.349	-1.77743	3.79185e-07	-1.82537	0.00412543	-1.24058	0.0010632	-2.15822	0.00159412	-1.43321	1.47944e-05	-1.8685	2.90268e-06	-1.11126	0.000135516	-1.69278	0.000239251	0.00025866	-1.63842	0.350233
GWM0427_196	6A	150.8	10SEL	4.115	2.1629	0.00124148	1.93799	1.13095e-06	2.04424	0.00106253	2.13981	0.000539944	1.54882	0.00273098	2.46358	1.2151e-05	2.10584	0.000897597	2.197	2.17081e-05	0.000236515	2.07502	0.260587
CFD0013a_null	6B	22.2	10AND	4.077	1.18874	0.00195307	1.4286	0.00465461	1.22679	0.00471613	2.10131	0.0168063	1.9521	0.0171177	1.59499	0.0030768	1.21754	0.00282838	1.17543	0.000514988	0.00668618	1.48569	0.365494
CFD0013a_null	6B	22.2	10JAN	4.423	1.18874	0.00195307	1.4286	0.00465461	1.22679	0.00471613	2.10131	0.0168063	1.9521	0.0171177	1.59499	0.0030768	1.21754	0.00282838	1.17543	0.000514988	0.00668618	1.48569	0.365494
GWM0825b_122	6B	34.7	09AND	4.98	2.77555	0.0202066	2.30668	0.0166282	1.67981	0.00688925	3.26089	0.0386223	2.39117	0.0150398	2.87576	0.0103302	2.334	0.0290769	2.57935	0.0294764	0.0215094	2.5254	0.47006
GWM0825b_122	6B	34.7	09SEL	4.898	2.77555	0.0202066	2.30668	0.0166282	1.67981	0.00688925	3.26089	0.0386223	2.39117	0.0150398	2.87576	0.0103302	2.334	0.0290769	2.57935	0.0294764	0.0215094	2.5254	0.47006
GWM0825b_122	6B	34.7	10AND	5.648	2.77555	0.0202066	2.30668	0.0166282	1.67981	0.00688925	3.26089	0.0386223	2.39117	0.0150398	2.87576	0.0103302	2.334	0.0290769	2.57935	0.0294764	0.0215094	2.5254	0.47006
GWM0825b_122	6B	34.7	10SAU	4.405	2.77555	0.0202066	2.30668	0.0166282	1.67981	0.00688925	3.26089	0.0386223	2.39117	0.0150398	2.87576	0.0103302	2.334	0.0290769	2.57935	0.0294764	0.0215094	2.5254	0.47006
GWM0825b_122	6B	34.7	10SEL	5.378	2.77555	0.0202066	2.30668	0.0166282	1.67981	0.00688925	3.26089	0.0386223	2.39117	0.0150398	2.87576	0.0103302	2.334	0.0290769	2.57935	0.0294764	0.0215094	2.5254	0.47006
GWM0825b_122	6B	34.7	10WOH	5.303	2.77555	0.0202066	2.30668	0.0166282	1.67981	0.00688925	3.26089	0.0386223	2.39117	0.0150398	2.87576	0.0103302	2.334	0.0290769	2.57935	0.0294764	0.0215094	2.5254	0.47006
GWM0825b_122	6B	34.7	BLUEs	5.156	2.77555	0.0202066	2.30668	0.0166282	1.67981	0.00688925	3.26089	0.0386223	2.39117	0.0150398	2.87576	0.0103302	2.334	0.0290769	2.57935	0.0294764	0.0215094	2.5254	0.47006
BARC0173_255	6D	53.5	09AND	5.118	-1.97645	0.00943024	-1.81143	0.00978686	-1.82584	0.0118705	-2.18789	0.0116705	-1.68661	0.00794288	-1.84193	0.00494899	-2.03126	0.0227607	-1.91389	0.0053262	0.0113291	-1.90941	0.154774
BARC0173_255	6D	53.5	09SEL	6.215	-1.97645	0.00943024	-1.81143	0.00978686	-1.82584	0.0118705	-2.18789	0.0116705	-1.68661	0.00794288	-1.84193	0.00494899	-2.03126	0.0227607	-1.91389	0.0053262	0.0113291	-1.90941	0.154774
BARC0173_255	6D	53.5	09WOH	6.89	-1.97645	0.00943024	-1.81143	0.00978686	-1.82584	0.0118705	-2.18789	0.0116705	-1.68661	0.00794288	-1.84193	0.00494899	-2.03126	0.0227607	-1.91389	0.0053262	0.0113291	-1.90941	0.154774
BARC0173_255	6D	53.5	10AND	5.43	-1.97645	0.00943024	-1.81143	0.00978686	-1.82584	0.0118705	-2.18789	0.0116705	-1.68661	0.00794288	-1.84193	0.00494899	-2.03126	0.0227607	-1.91389	0.0053262	0.0113291	-1.90941	0.154774
BARC0173_255	6D	53.5	10JAN	4.112	-1.97645	0.00943024	-1.81143	0.00978686	-1.82584	0.0118705	-2.18789	0.0116705	-1.68661	0.00794288	-1.84193	0.00494899	-2.03126	0.0227607	-1.91389	0.0053262	0.0113291	-1.90941	0.154774
BARC0173_255	6D	53.5	10SAU	4.027	-1.97645	0.00943024	-1.81143	0.00978686	-1.82584	0.0118705	-2.18789	0.0116705	-1.68661	0.00794288	-1.84193	0.00494899	-2.03126	0.0227607	-1.91389	0.0053262	0.0113291	-1.90941	0.154774
BARC0173_255	6D	53.5	10SEL	8.17	-1.97645	0.00943024	-1.81143	0.00978686	-1.82584	0.0118705	-2.18789	0.0116705	-1.68661	0.00794288	-1.84193	0.00494899	-2.03126	0.0227607	-1.91389	0.0053262	0.0113291	-1.90941	0.154774
BARC0173_255	6D	53.5	10WOH	5.861	-1.97645	0.00943024	-1.81143	0.00978686	-1.82584	0.0118705	-2.18789	0.0116705	-1.68661	0.00794288	-1.84193	0.00494899	-2.03126	0.0227607	-1.91389	0.0053262	0.0113291	-1.90941	0.154774
BARC0173_255	6D	53.5	BLUEs	6.258	-1.97645	0.00943024	-1.81143	0.00978686	-1.82584	0.0118705	-2.18789	0.0116705	-1.68661	0.00794288	-1.84193	0.00494899	-2.03126	0.0227607	-1.91389	0.0053262	0.0113291	-1.90941	0.154774
GWM1392_122	6D	56.9	09AND	7.24	-2.41045	0.0266833	-2.12019	0.03258	-1.72978	0.0235316	-2.36229	0.0211745	-1.62324	0.00965988	-2.31909	0.015104	-1.91849	0.0225521	-2.12853	0.024968	0.0248176	-2.07651	0.294544
GWM1392_122	6D	56.9	09SEL	8.018	-2.41045	0.0266833	-2.12019	0.03258	-1.72978	0.0235316	-2.36229	0.0211745	-1.62324	0.00965988	-2.31909	0.015104	-1.91849	0.0225521	-2.12853	0.024968	0.0248176	-2.07651	0.294544
GWM1392_122	6D	56.9	09WOH	5.925	-2.41045	0.0266833	-2.12019	0.03258	-1.72978	0.0235316	-2.36229	0.0211745	-1.62324	0.00965988	-2.31909	0.015104	-1.91849	0.0225521	-2.12853	0.024968	0.0248176	-2.07651	0.294544
GWM1392_122	6D	56.9	10AND	6.024	-2.41045	0.0266833	-2.12019	0.03258	-1.72978	0.0235316	-2.36229	0.0211745	-1.62324	0.00965988	-2.31909	0.015104	-1.91849	0.0225521	-2.12853	0.024968	0.0248176	-2.07651	0.294544
GWM1392_122	6D	56.9	10SAU	5.877	-2.41045	0.0266833	-2.12019	0.03258	-1.72978	0.0235316	-2.36229	0.0211745	-1.62324	0.00965988	-2.31909	0.015104	-1.91849	0.0225521	-2.12853	0.024968	0.0248176	-2.07651	0.294544
GWM1392_122	6D	56.9	10SEL	6.989	-2.41045	0.0266833	-2.12019	0.03258	-1.72978	0.0235316	-2.36229	0.0211745	-1.62324	0.00965988	-2.31909	0.015104	-1.91849	0.0225521	-2.12853	0.024968	0.0248176	-2.07651	0.294544
GWM1392_122	6D	56.9	10WOH	6.745	-2.41045	0.0266833	-2.12019	0.03258	-1.72978	0.0235316	-2.36229	0.0211745	-1.62324	0.00965988	-2.31909	0.015104	-1.91849	0.0225521	-2.12853	0.024968	0.0248176	-2.07651	0.294544
GWM1392_122	6D	56.9	BLUEs	6.876	-2.41045	0.0266833	-2.12019	0.03258	-1.72978	0.0235316	-2.36229	0.0211745	-1.62324	0.00965988	-2.31909	0.015104	-1.91849	0.0225521	-2.12853	0.024968	0.0248176	-2.07651	0.294544
CFD0013b_308	6D	73.4	09AND	4.484	5.1102	0.00870846	2.65713	0.000478026	3.19948	0.00055971	4.89687	0.00275168	4.69402	0.00767468	3.98282	0.00382082	3.71738	0.0136681	4.2513	0.00201393	0.00532916	4.06365	0.851353
CFD0013b_308	6D	73.4	10JAN	4.174	5.1102	0.00870846	2.65713	0.000478026	3.19948	0.00055971	4.89687	0.00275168	4.69402	0.00767468	3.98282	0.00382082	3.71738	0.0136681	4.2513	0.00201393	0.00532916	4.06365	0.851353
BARC0054_187	6D	118.7	09AND	4.489	2.92018	0.000156519	1.87599	0.00266317	1.8295	0.00411011	2.62699	0.0112582	1.80728	0.0108419	2.57168	0.00465608	2.00967	0.000207162	2.07453	0.00617634	0.00463762	2.21448	0.428602
CFD0019c_321	6D	131.1	09AND	4.28	3.71171	0.0123696	2.0678	0.00746546	1.89394	0.00473903	3.20975	0.00601947	2.10073	0.00290297	2.37328	0.00149261	2.49082	0.0131827	3.00563	0.0114338	0.00802559	2.60671	0.639889
GWM1241_126	6D	138.5	09AND	4.079	5.12763	0.0178623	3.26401	0.00635146	4.62337	0.0221078	6.08771	0.0168077	4.77363	0.00875625	4.97671	0.0114356	3.39701	0.0065606	3.75222	0.00494553	0.0126711	4.50028	0.966253
GWM1241_126	6D	138.5	09WOH	5.173	5.12763	0.0178623	3.26401	0.00635146	4.62337	0.0221078	6.08771	0.0168077	4.77363	0.00875625	4.97671	0.0114356	3.39701	0.0065606	3.75222	0.00494553	0.0126711	4.50028	0.966253
GWM1241_126	6D	138.5	10AND	4.878	5.12763	0.0178623	3.26401	0.00635146	4.62337	0.0221078	6.08771	0.0168077	4.77363	0.00875625	4.97671	0.0114356	3.39701	0.0065606	3.75222	0.00494553	0.0126711	4.50028	0.966253
GWM1241_126	6D	138.5	BLUEs	4.036	5.12763	0.0178623	3.26401	0.00635146	4.62337	0.0221078	6.08771	0.0168077	4.77363	0.00875625	4.97671	0.0114356	3.39701	0.0065606	3.75222	0.00494553	0.0126711	4.50028	0.966253
GWM1401_124	6D	208.2	09AND	4.399	-2.57159	0.0126986	-2.34893	0.0190046	-1.66497	0.00710491	-2.30604	0.00943	-2.18688	0.015421	-2.28174	0.0067977	-1.92698	0.0131431	-1.98999	0.00918839	0.0109954	-2.15964	0.285415
GWM1401_124	6D	208.2	09SEL	5.207	-2.57159	0.0126986	-2.34893	0.0190046	-1.66497	0.00710491	-2.30604	0.00943	-2.18688	0.015421	-2.28174	0.0067977	-1.92698	0.0131431	-1.98999	0.00918839	0.0109954	-2.15964	0.285415
GWM1401_124	6D	208.2	BLUEs	4.076	-2.57159	0.0126986	-2.34893	0.0190046	-1.66497	0.00710491	-2.30604	0.00943	-2.18688	0.015421	-2.28174	0.0067977	-1.92698	0.0131431	-1.98999	0.00918839	0.0109954	-2.15964	0.285415
GWM1749_113	6D	222	09WOH	4.224	1.61065	0.0053892	1.68916	0.0127416	1.87649	0.0195753	1.95224	0.0078877	1.78771	0.00823676	2.26713	0.0223116	1.45346	0.00773201	1.67565	0.00847851	0.0124285	1.78906	0.247884
GWM1103a_139	6D	231.6	09AND	4.585	-1.88695	0.0107385	-1.88659	0.0205075	-1.76947	0.0269439	-2.29108	0.0199542	-2.13738	0.029979	-2.12625	0.0187737	-1.97839	0.0284398	-1.93005	0.0110343	0.0243177	-2.00077	0.17058
GWM1103a_139	6D	231.6	09SEL	6.63	-1.88695	0.0107385	-1.88659	0.0205075	-1.76947	0.0269439	-2.29108	0.0199542	-2.13738	0.029979	-2.12625	0.0187737	-1.97839	0.0284398	-1.93005	0.0110343	0.0243177	-2.00077	0.17058
GWM1103a_139	6D	231.6	09WOH	6.513	-1.88695	0.0107385	-1.88659	0.0205075	-1.76947	0.0269439	-2.29108	0.0199542	-2.13738	0.029979	-2.12625	0.0187737	-1.97839	0.0284398	-1.93005	0.0110343	0.0243177	-2.00077	0.17058
GWM1103a_139	6D	231.6	10AND	5.982	-1.88695	0.0107385	-1.88659	0.0205075	-1.76947	0.0269439	-2.29108	0.0199542	-2.13738	0.029979	-2.12625	0.0187737	-1.97839	0.0284398	-1.93005	0.0110343	0.0243177	-2.00077	0.17058
GWM1103a_139	6D	231.6	10JAN	6.367	-1.88695	0.0107385	-1.88659	0.0205075	-1.76947	0.0269439	-2.29108	0.0199542	-2.13738	0.029979	-2.12625	0.0187737	-1.97839	0.0284398	-1.93005	0.0110343	0.0243177	-2.00077	0.17058
GWM1103a_139	6D	231.6	10SAU	5.146	-1.88695	0.0107385	-1.88659	0.0205075	-1.76947	0.0269439	-2.29108	0.0199542	-2.13738	0.029979	-2.12625	0.0187737	-1.97839	0.0284398	-1.93005	0.0110343	0.0243177	-2.00077	0.17058
GWM1103a_139	6D	231.6	10SEL	7.721	-1.88695	0.0107385	-1.88659	0.0205075	-1.76947	0.0269439	-2.29108	0.0199542	-2.13738	0.029979	-2.12625	0.0187737	-1.97839	0.0284398	-1.93005	0.0110343	0.0243177	-2.00077	0.17058
GWM1103a_139	6D	231.6	10WOH	5.802	-1.88695	0.0107385	-1.88659	0.0205075	-1.76947	0.0269439	-2.29108	0.0199542	-2.13738	0.029979	-2.12625	0.0187737	-1.97839	0.0284398	-1.93005	0.0110343	0.0243177	-2.00077	0.17058
GWM1103a_139	6D	231.6	BLUEs	6.789	-1.88695	0.0107385	-1.88659	0.0205075	-1.76947	0.0269439	-2.29108	0.0199542	-2.13738	0.029979	-2.12625	0.0187737	-1.97839	0.0284398	-1.93005	0.0110343	0.0243177	-2.00077	0.17058
GWM1103a_141	6D	231.7	09AND	4.585	1.88695	0.0107385	1.88659	0.0205075	1.76947	0.0269439	2.29108	0.0199542	2.13738	0.029979	2.12625	0.0187737	1.97839	0.0284398	1.93005	0.0110343	0.0243177	2.00077	0.17058
GWM1103a_141	6D	231.7	09SEL	6.63	1.88695	0.0107385	1.88659	0.0205075	1.76947	0.0269439	2.29108	0.0199542	2.13738	0.029979	2.12625	0.0187737	1.97839	0.0284398	1.93005	0.0110343	0.0243177	2.00077	0.17058
GWM1103a_141	6D	231.7	09WOH	6.513	1.88695	0.0107385	1.88659	0.0205075	1.76947	0.0269439	2.29108	0.0199542	2.13738	0.029979	2.12625	0.0187737	1.97839	0.0284398	1.93005	0.0110343	0.0243177	2.00077	0.17058
GWM1103a_141	6D	231.7	10AND	5.982	1.88695	0.0107385	1.88659	0.0205075	1.76947	0.0269439	2.29108	0.0199542	2.13738	0.029979	2.12625	0.0187737	1.97839	0.0284398	1.93005	0.0110343	0.0243177	2.00077	0.17058
GWM1103a_141	6D	231.7	10JAN	6.367	1.88695	0.0107385	1.88659	0.0205075	1.76947	0.0269439	2.29108	0.0199542	2.13738	0.029979	2.12625	0.0187737	1.97839	0.0284398	1.93005	0.0110343	0.0243177	2.00077	0.17058
GWM1103a_141	6D	231.7	10SAU	5.146	1.88695	0.0107385	1.88659	0.0205075	1.76947	0.0269439	2.29108	0.0199542	2.13738	0.029979	2.12625	0.0187737	1.97839	0.0284398	1.93005	0.0110343	0.0243177	2.00077	0.17058
GWM1103a_141	6D	231.7	10SEL	7.721	1.88695	0.0107385	1.88659	0.0205075	1.76947	0.0269439	2.29108	0.0199542	2.13738	0.029979	2.12625	0.0187737	1.97839	0.0284398	1.93005	0.0110343	0.0243177	2.00077	0.17058
GWM1103a_141	6D	231.7	10WOH	5.802	1.88695	0.0107385	1.88659	0.0205075	1.76947	0.0269439	2.29108	0.0199542	2.13738	0.029979	2.12625	0.0187737	1.97839	0.0284398	1.93005	0.0110343	0.0243177	2.00077	0.17058
GWM1103a_141	6D	231.7	BLUEs	6.789	1.88695	0.0107385	1.88659	0.0205075	1.76947	0.0269439	2.29108	0.0199542	2.13738	0.029979	2.12625	0.0187737	1.97839	0.0284398	1.93005	0.0110343	0.0243177	2.00077	0.17058
WMC0479_230	7A	0.5	09WOH	4.531	-1.56016	0.00168263	-1.52084	0.00445887	-1.58351	0.0115405	-1.55227	0.000904692	-1.62124	0.00454454	-1.9284	0.00659655	-1.52764	0.00724415	-1.75885	0.00594592	0.00529278	-1.63161	0.142014
WMC0479_230	7A	0.5	10SEL	4.212	-1.56016	0.00168263	-1.52084	0.00445887	-1.58351	0.0115405	-1.55227	0.000904692	-1.62124	0.00454454	-1.9284	0.00659655	-1.52764	0.00724415	-1.75885	0.00594592	0.00529278	-1.63161	0.142014
WMC0479_230	7A	0.5	10WOH	4.292	-1.56016	0.00168263	-1.52084	0.00445887	-1.58351	0.0115405	-1.55227	0.000904692	-1.62124	0.00454454	-1.9284	0.00659655	-1.52764	0.00724415	-1.75885	0.00594592	0.00529278	-1.63161	0.142014
WMC0479_230	7A	0.5	BLUEs	4.087	-1.56016	0.00168263	-1.52084	0.00445887	-1.58351	0.0115405	-1.55227	0.000904692	-1.62124	0.00454454	-1.9284	0.00659655	-1.52764	0.00724415	-1.75885	0.00594592	0.00529278	-1.63161	0.142014
GWM0681_195	7A	13.6	09AND	4.557	-2.3104	0.0110369	-2.35644	0.0154767	-2.22024	0.0172857	-2.59157	0.0119768	-2.15002	0.00771191	-2.22478	0.00540645	-2.17218	0.022018	-2.58167	0.0256684	0.0145374	-2.32591	0.17449
GWM0681_195	7A	13.6	09SEL	6.814	-2.3104	0.0110369	-2.35644	0.0154767	-2.22024	0.0172857	-2.59157	0.0119768	-2.15002	0.00771191	-2.22478	0.00540645	-2.17218	0.022018	-2.58167	0.0256684	0.0145374	-2.32591	0.17449
GWM0681_195	7A	13.6	09WOH	6.732	-2.3104	0.0110369	-2.35644	0.0154767	-2.22024	0.0172857	-2.59157	0.0119768	-2.15002	0.00771191	-2.22478	0.00540645	-2.17218	0.022018	-2.58167	0.0256684	0.0145374	-2.32591	0.17449
GWM0681_195	7A	13.6	10AND	5.043	-2.3104	0.0110369	-2.35644	0.0154767	-2.22024	0.0172857	-2.59157	0.0119768	-2.15002	0.00771191	-2.22478	0.00540645	-2.17218	0.022018	-2.58167	0.0256684	0.0145374	-2.32591	0.17449
GWM0681_195	7A	13.6	10JAN	4.457	-2.3104	0.0110369	-2.35644	0.0154767	-2.22024	0.0172857	-2.59157	0.0119768	-2.15002	0.00771191	-2.22478	0.00540645	-2.17218	0.022018	-2.58167	0.0256684	0.0145374	-2.32591	0.17449
GWM0681_195	7A	13.6	10SEL	6.228	-2.3104	0.0110369	-2.35644	0.0154767	-2.22024	0.0172857	-2.59157	0.0119768	-2.15002	0.00771191	-2.22478	0.00540645	-2.17218	0.022018	-2.58167	0.0256684	0.0145374	-2.32591	0.17449
GWM0681_195	7A	13.6	10WOH	6.787	-2.3104	0.0110369	-2.35644	0.0154767	-2.22024	0.0172857	-2.59157	0.0119768	-2.15002	0.00771191	-2.22478	0.00540645	-2.17218	0.022018	-2.58167	0.0256684	0.0145374	-2.32591	0.17449
GWM0681_195	7A	13.6	BLUEs	6.098	-2.3104	0.0110369	-2.35644	0.0154767	-2.22024	0.0172857	-2.59157	0.0119768	-2.15002	0.00771191	-2.22478	0.00540645	-2.17218	0.022018	-2.58167	0.0256684	0.0145374	-2.32591	0.17449
GWM0735_113	7A	15.9	09AND	5.681	-2.36012	0.00865438	-1.82334	0.0113778	-2.14861	0.0267186	-2.58057	0.0144897	-2.33378	0.0115455	-2.3063	0.00813438	-2.12676	0.0231554	-2.39124	0.0151677	0.0173973	-2.25884	0.226282
GWM0735_113	7A	15.9	09SEL	4.984	-2.36012	0.00865438	-1.82334	0.0113778	-2.14861	0.0267186	-2.58057	0.0144897	-2.33378	0.0115455	-2.3063	0.00813438	-2.12676	0.0231554	-2.39124	0.0151677	0.0173973	-2.25884	0.226282
GWM0735_113	7A	15.9	09WOH	7.579	-2.36012	0.00865438	-1.82334	0.0113778	-2.14861	0.0267186	-2.58057	0.0144897	-2.33378	0.0115455	-2.3063	0.00813438	-2.12676	0.0231554	-2.39124	0.0151677	0.0173973	-2.25884	0.226282
GWM0735_113	7A	15.9	10AND	6.123	-2.36012	0.00865438	-1.82334	0.0113778	-2.14861	0.0267186	-2.58057	0.0144897	-2.33378	0.0115455	-2.3063	0.00813438	-2.12676	0.0231554	-2.39124	0.0151677	0.0173973	-2.25884	0.226282
GWM0735_113	7A	15.9	10JAN	6.457	-2.36012	0.00865438	-1.82334	0.0113778	-2.14861	0.0267186	-2.58057	0.0144897	-2.33378	0.0115455	-2.3063	0.00813438	-2.12676	0.0231554	-2.39124	0.0151677	0.0173973	-2.25884	0.226282
GWM0735_113	7A	15.9	10SAU	4.834	-2.36012	0.00865438	-1.82334	0.0113778	-2.14861	0.0267186	-2.58057	0.0144897	-2.33378	0.0115455	-2.3063	0.00813438	-2.12676	0.0231554	-2.39124	0.0151677	0.0173973	-2.25884	0.226282
GWM0735_113	7A	15.9	10SEL	7.175	-2.36012	0.00865438	-1.82334	0.0113778	-2.14861	0.0267186	-2.58057	0.0144897	-2.33378	0.0115455	-2.3063	0.00813438	-2.12676	0.0231554	-2.39124	0.0151677	0.0173973	-2.25884	0.226282
GWM0735_113	7A	15.9	10WOH	7.015	-2.36012	0.00865438	-1.82334	0.0113778	-2.14861	0.0267186	-2.58057	0.0144897	-2.33378	0.0115455	-2.3063	0.00813438	-2.12676	0.0231554	-2.39124	0.0151677	0.0173973	-2.25884	0.226282
GWM0735_113	7A	15.9	BLUEs	6.834	-2.36012	0.00865438	-1.82334	0.0113778	-2.14861	0.0267186	-2.58057	0.0144897	-2.33378	0.0115455	-2.3063	0.00813438	-2.12676	0.0231554	-2.39124	0.0151677	0.0173973	-2.25884	0.226282
GWM0834_217	7A	24.8	09WOH	4.082	2.40841	0.0115378	1.9216	0.0162179	2.10114	0.024167	2.6468	0.017039	2.03292	0.00964955	2.39519	0.00862722	1.64724	0.00679566	2.1644	0.0172828	0.0150272	2.16471	0.314692
BARC0127_217	7A	61.2	10SEL	4.122	2.19652	9.05892e-06	1.87305	0.00105979	1.54301	0.000607288	2.32483	0.00122859	1.84419	0.0002769	2.17765	0.000402993	2.013	0.000260611	1.789	0.00136961	0.00111683	1.97016	0.257042
BARC0222_185	7A	89.5	09AND	9.821	2.95832	0.0312426	2.12601	0.0168445	2.11457	0.0117334	3.20502	0.0214387	2.87944	0.0346592	2.85808	0.0120914	2.21117	0.022927	2.49325	0.0131647	0.024963	2.60573	0.424562
BARC0222_185	7A	89.5	09SEL	7.34	2.95832	0.0312426	2.12601	0.0168445	2.11457	0.0117334	3.20502	0.0214387	2.87944	0.0346592	2.85808	0.0120914	2.21117	0.022927	2.49325	0.0131647	0.024963	2.60573	0.424562
BARC0222_185	7A	89.5	09WOH	7.845	2.95832	0.0312426	2.12601	0.0168445	2.11457	0.0117334	3.20502	0.0214387	2.87944	0.0346592	2.85808	0.0120914	2.21117	0.022927	2.49325	0.0131647	0.024963	2.60573	0.424562
BARC0222_185	7A	89.5	10AND	9.802	2.95832	0.0312426	2.12601	0.0168445	2.11457	0.0117334	3.20502	0.0214387	2.87944	0.0346592	2.85808	0.0120914	2.21117	0.022927	2.49325	0.0131647	0.024963	2.60573	0.424562
BARC0222_185	7A	89.5	10JAN	10.241	2.95832	0.0312426	2.12601	0.0168445	2.11457	0.0117334	3.20502	0.0214387	2.87944	0.0346592	2.85808	0.0120914	2.21117	0.022927	2.49325	0.0131647	0.024963	2.60573	0.424562
BARC0222_185	7A	89.5	10SAU	7.924	2.95832	0.0312426	2.12601	0.0168445	2.11457	0.0117334	3.20502	0.0214387	2.87944	0.0346592	2.85808	0.0120914	2.21117	0.022927	2.49325	0.0131647	0.024963	2.60573	0.424562
BARC0222_185	7A	89.5	10SEL	8.439	2.95832	0.0312426	2.12601	0.0168445	2.11457	0.0117334	3.20502	0.0214387	2.87944	0.0346592	2.85808	0.0120914	2.21117	0.022927	2.49325	0.0131647	0.024963	2.60573	0.424562
BARC0222_185	7A	89.5	10WOH	8.428	2.95832	0.0312426	2.12601	0.0168445	2.11457	0.0117334	3.20502	0.0214387	2.87944	0.0346592	2.85808	0.0120914	2.21117	0.022927	2.49325	0.0131647	0.024963	2.60573	0.424562
BARC0222_185	7A	89.5	BLUEs	9.779	2.95832	0.0312426	2.12601	0.0168445	2.11457	0.0117334	3.20502	0.0214387	2.87944	0.0346592	2.85808	0.0120914	2.21117	0.022927	2.49325	0.0131647	0.024963	2.60573	0.424562
BARC0222_187	7A	89.6	09AND	9.184	-2.85573	0.0207852	-2.02506	0.0110734	-1.97387	0.00724966	-3.10289	0.01744	-2.587	0.0213931	-2.79211	0.0102619	-2.01143	0.0100161	-2.37003	0.00916816	0.0157339	-2.46477	0.436045
BARC0222_187	7A	89.6	09SEL	6.743	-2.85573	0.0207852	-2.02506	0.0110734	-1.97387	0.00724966	-3.10289	0.01744	-2.587	0.0213931	-2.79211	0.0102619	-2.01143	0.0100161	-2.37003	0.00916816	0.0157339	-2.46477	0.436045
BARC0222_187	7A	89.6	09WOH	6.891	-2.85573	0.0207852	-2.02506	0.0110734	-1.97387	0.00724966	-3.10289	0.01744	-2.587	0.0213931	-2.79211	0.0102619	-2.01143	0.0100161	-2.37003	0.00916816	0.0157339	-2.46477	0.436045
BARC0222_187	7A	89.6	10AND	9.247	-2.85573	0.0207852	-2.02506	0.0110734	-1.97387	0.00724966	-3.10289	0.01744	-2.587	0.0213931	-2.79211	0.0102619	-2.01143	0.0100161	-2.37003	0.00916816	0.0157339	-2.46477	0.436045
BARC0222_187	7A	89.6	10JAN	8.271	-2.85573	0.0207852	-2.02506	0.0110734	-1.97387	0.00724966	-3.10289	0.01744	-2.587	0.0213931	-2.79211	0.0102619	-2.01143	0.0100161	-2.37003	0.00916816	0.0157339	-2.46477	0.436045
BARC0222_187	7A	89.6	10SAU	7.586	-2.85573	0.0207852	-2.02506	0.0110734	-1.97387	0.00724966	-3.10289	0.01744	-2.587	0.0213931	-2.79211	0.0102619	-2.01143	0.0100161	-2.37003	0.00916816	0.0157339	-2.46477	0.436045
BARC0222_187	7A	89.6	10SEL	7.034	-2.85573	0.0207852	-2.02506	0.0110734	-1.97387	0.00724966	-3.10289	0.01744	-2.587	0.0213931	-2.79211	0.0102619	-2.01143	0.0100161	-2.37003	0.00916816	0.0157339	-2.46477	0.436045
BARC0222_187	7A	89.6	10WOH	7.713	-2.85573	0.0207852	-2.02506	0.0110734	-1.97387	0.00724966	-3.10289	0.01744	-2.587	0.0213931	-2.79211	0.0102619	-2.01143	0.0100161	-2.37003	0.00916816	0.0157339	-2.46477	0.436045
BARC0222_187	7A	89.6	BLUEs	8.775	-2.85573	0.0207852	-2.02506	0.0110734	-1.97387	0.00724966	-3.10289	0.01744	-2.587	0.0213931	-2.79211	0.0102619	-2.01143	0.0100161	-2.37003	0.00916816	0.0157339	-2.46477	0.436045
GWM1065_115	7A	115.7	09SEL	4.063	-2.24645	0.000652787	-2.11893	0.000266712	-1.64222	0.000659018	-2.37401	0.000412922	-1.67065	4.18471e-05	-2.65654	0.00012156	-1.64615	0.00160723	-1.72161	0.0037005	0.000353668	-2.00957	0.393567
WMC0596_363	7A	131.4	10AND	4.019	3.01652	0.00134365	2.86348	0.00388984	2.81123	0.00406219	4.20054	0.00667235	3.99946	0.00869261	3.92328	0.00561245	2.64886	0.00218941	3.36882	0.00774726	0.00480572	3.35402	0.609902
WMC0596_363	7A	131.4	10JAN	4.461	3.01652	0.00134365	2.86348	0.00388984	2.81123	0.00406219	4.20054	0.00667235	3.99946	0.00869261	3.92328	0.00561245	2.64886	0.00218941	3.36882	0.00774726	0.00480572	3.35402	0.609902
GWM0631_193	7A	132.1	09AND	4.25	2.01149	0.00461354	1.58585	0.00651856	1.22362	0.000350657	1.89396	0.00147396	1.74612	0.00249239	1.80939	0.000549798	1.46003	0.000650632	1.8078	0.00424484	0.00248029	1.69228	0.255636
GWM0631_193	7A	132.1	10WOH	4.203	2.01149	0.00461354	1.58585	0.00651856	1.22362	0.000350657	1.89396	0.00147396	1.74612	0.00249239	1.80939	0.000549798	1.46003	0.000650632	1.8078	0.00424484	0.00248029	1.69228	0.255636
GWM0631_193	7A	132.1	BLUEs	4.008	2.01149	0.00461354	1.58585	0.00651856	1.22362	0.000350657	1.89396	0.00147396	1.74612	0.00249239	1.80939	0.000549798	1.46003	0.000650632	1.8078	0.00424484	0.00248029	1.69228	0.255636
GWM0631_201	7A	132.2	09AND	5.027	-2.12893	0.00217061	-1.76774	0.00247995	-1.4956	0.000137286	-2.1169	0.000132962	-1.73289	5.68232e-07	-1.8979	0.000153658	-1.51938	1.55938e-06	-1.93542	0.00135194	0.000261579	-1.82434	0.241646
GWM0631_201	7A	132.2	09SEL	5.111	-2.12893	0.00217061	-1.76774	0.00247995	-1.4956	0.000137286	-2.1169	0.000132962	-1.73289	5.68232e-07	-1.8979	0.000153658	-1.51938	1.55938e-06	-1.93542	0.00135194	0.000261579	-1.82434	0.241646
GWM0631_201	7A	132.2	09WOH	4.021	-2.12893	0.00217061	-1.76774	0.00247995	-1.4956	0.000137286	-2.1169	0.000132962	-1.73289	5.68232e-07	-1.8979	0.000153658	-1.51938	1.55938e-06	-1.93542	0.00135194	0.000261579	-1.82434	0.241646
GWM0631_201	7A	132.2	10AND	4.43	-2.12893	0.00217061	-1.76774	0.00247995	-1.4956	0.000137286	-2.1169	0.000132962	-1.73289	5.68232e-07	-1.8979	0.000153658	-1.51938	1.55938e-06	-1.93542	0.00135194	0.000261579	-1.82434	0.241646
GWM0631_201	7A	132.2	10SEL	4.081	-2.12893	0.00217061	-1.76774	0.00247995	-1.4956	0.000137286	-2.1169	0.000132962	-1.73289	5.68232e-07	-1.8979	0.000153658	-1.51938	1.55938e-06	-1.93542	0.00135194	0.000261579	-1.82434	0.241646
GWM0631_201	7A	132.2	10WOH	5.087	-2.12893	0.00217061	-1.76774	0.00247995	-1.4956	0.000137286	-2.1169	0.000132962	-1.73289	5.68232e-07	-1.8979	0.000153658	-1.51938	1.55938e-06	-1.93542	0.00135194	0.000261579	-1.82434	0.241646
GWM0631_201	7A	132.2	BLUEs	4.945	-2.12893	0.00217061	-1.76774	0.00247995	-1.4956	0.000137286	-2.1169	0.000132962	-1.73289	5.68232e-07	-1.8979	0.000153658	-1.51938	1.55938e-06	-1.93542	0.00135194	0.000261579	-1.82434	0.241646
GWM1061b_159	7A	199.7	09SEL	4.01	3.58943	0.00725464	3.50198	0.00686739	2.66441	0.00215946	3.70998	0.00390809	2.6254	0.00136394	3.45488	0.000212301	3.22244	0.0082759	3.91383	0.009795	0.0041131	3.33529	0.47034
GWM1061b_159	7A	199.7	10WOH	4.088	3.58943	0.00725464	3.50198	0.00686739	2.66441	0.00215946	3.70998	0.00390809	2.6254	0.00136394	3.45488	0.000212301	3.22244	0.0082759	3.91383	0.009795	0.0041131	3.33529	0.47034
GWM1061b_165	7A	199.9	09AND	5.507	-2.30538	0.00373613	-2.05453	0.00297076	-1.66712	0.00305434	-2.29957	0.000332844	-1.91199	0.000359108	-1.96105	0.000446158	-1.71514	0.00191591	-2.18676	0.00309078	0.0017334	-2.01269	0.245176
GWM1061b_165	7A	199.9	09SEL	6.433	-2.30538	0.00373613	-2.05453	0.00297076	-1.66712	0.00305434	-2.29957	0.000332844	-1.91199	0.000359108	-1.96105	0.000446158	-1.71514	0.00191591	-2.18676	0.00309078	0.0017334	-2.01269	0.245176
GWM1061b_165	7A	199.9	09WOH	4.678	-2.30538	0.00373613	-2.05453	0.00297076	-1.66712	0.00305434	-2.29957	0.000332844	-1.91199	0.000359108	-1.96105	0.000446158	-1.71514	0.00191591	-2.18676	0.00309078	0.0017334	-2.01269	0.245176
GWM1061b_165	7A	199.9	10AND	4.839	-2.30538	0.00373613	-2.05453	0.00297076	-1.66712	0.00305434	-2.29957	0.000332844	-1.91199	0.000359108	-1.96105	0.000446158	-1.71514	0.00191591	-2.18676	0.00309078	0.0017334	-2.01269	0.245176
GWM1061b_165	7A	199.9	10JAN	4.26	-2.30538	0.00373613	-2.05453	0.00297076	-1.66712	0.00305434	-2.29957	0.000332844	-1.91199	0.000359108	-1.96105	0.000446158	-1.71514	0.00191591	-2.18676	0.00309078	0.0017334	-2.01269	0.245176
GWM1061b_165	7A	199.9	10SEL	4.792	-2.30538	0.00373613	-2.05453	0.00297076	-1.66712	0.00305434	-2.29957	0.000332844	-1.91199	0.000359108	-1.96105	0.000446158	-1.71514	0.00191591	-2.18676	0.00309078	0.0017334	-2.01269	0.245176
GWM1061b_165	7A	199.9	10WOH	5.978	-2.30538	0.00373613	-2.05453	0.00297076	-1.66712	0.00305434	-2.29957	0.000332844	-1.91199	0.000359108	-1.96105	0.000446158	-1.71514	0.00191591	-2.18676	0.00309078	0.0017334	-2.01269	0.245176
GWM1061b_165	7A	199.9	BLUEs	5.469	-2.30538	0.00373613	-2.05453	0.00297076	-1.66712	0.00305434	-2.29957	0.000332844	-1.91199	0.000359108	-1.96105	0.000446158	-1.71514	0.00191591	-2.18676	0.00309078	0.0017334	-2.01269	0.245176
GWM1207_206	7A	230.3	09AND	4.207	4.54142	0.00847891	3.45913	0.00166486	3.35324	0.00208824	5.26137	0.0055003	3.89248	0.00250309	4.73339	0.00570682	2.35749	0.00109468	3.55532	0.00284585	0.00274448	3.89423	0.921996
GWM1207_206	7A	230.3	10AND	4.657	4.54142	0.00847891	3.45913	0.00166486	3.35324	0.00208824	5.26137	0.0055003	3.89248	0.00250309	4.73339	0.00570682	2.35749	0.00109468	3.55532	0.00284585	0.00274448	3.89423	0.921996
GWM1207_206	7A	230.3	BLUEs	4.009	4.54142	0.00847891	3.45913	0.00166486	3.35324	0.00208824	5.26137	0.0055003	3.89248	0.00250309	4.73339	0.00570682	2.35749	0.00109468	3.55532	0.00284585	0.00274448	3.89423	0.921996
GWM1207_260	7A	230.6	10JAN	4.672	-1.9497	0.00359322	-1.52963	0.0014305	-1.35384	0.000305175	-2.01714	0.00258781	-2.29	0.0186017	-2.18989	0.00583634	-1.3251	0.000359879	-1.71727	0.00102546	0.00414822	-1.79657	0.371504
GWM0537_221	7B	0.4	10SAU	5.069	3.50594	0.00817195	3.90406	0.00912689	3.47601	0.0149674	4.51424	0.00839472	3.48981	0.00559204	5.80791	0.0208733	2.99938	0.00606382	3.34041	0.00325766	0.00990537	3.87972	0.897752
GWM0400_137	7B	3.4	09WOH	5.833	3.71892	0.00550282	2.96538	0.00991323	3.78267	0.0152228	4.9932	0.0227554	4.77325	0.0251373	3.73579	0.00794017	3.28186	0.0131074	3.45149	0.00656444	0.0143006	3.83782	0.702749
GWM0400_137	7B	3.4	10AND	5.592	3.71892	0.00550282	2.96538	0.00991323	3.78267	0.0152228	4.9932	0.0227554	4.77325	0.0251373	3.73579	0.00794017	3.28186	0.0131074	3.45149	0.00656444	0.0143006	3.83782	0.702749
GWM0400_137	7B	3.4	10JAN	6.529	3.71892	0.00550282	2.96538	0.00991323	3.78267	0.0152228	4.9932	0.0227554	4.77325	0.0251373	3.73579	0.00794017	3.28186	0.0131074	3.45149	0.00656444	0.0143006	3.83782	0.702749
GWM0400_137	7B	3.4	10SEL	4.397	3.71892	0.00550282	2.96538	0.00991323	3.78267	0.0152228	4.9932	0.0227554	4.77325	0.0251373	3.73579	0.00794017	3.28186	0.0131074	3.45149	0.00656444	0.0143006	3.83782	0.702749
GWM0400_137	7B	3.4	BLUEs	5.006	3.71892	0.00550282	2.96538	0.00991323	3.78267	0.0152228	4.9932	0.0227554	4.77325	0.0251373	3.73579	0.00794017	3.28186	0.0131074	3.45149	0.00656444	0.0143006	3.83782	0.702749
GWM0400_152	7B	3.5	09WOH	4.642	-1.67344	0.0110078	-1.45693	0.0136496	-1.62309	0.0271683	-1.94588	0.0184066	-1.43296	0.00881389	-1.85819	0.00921139	-1.32359	0.010659	-1.28415	0.00653488	0.0144405	-1.57478	0.242509
WMC0076a_273	7B	6.1	09AND	4.799	-2.12534	0.00621265	-1.61468	0.00699191	-1.74144	0.00809358	-2.42691	0.0102001	-2.0331	0.00282829	-2.27136	0.00633221	-1.45685	0.00502975	-1.63629	0.00158383	0.00700953	-1.91325	0.349509
WMC0076a_273	7B	6.1	09SEL	4.112	-2.12534	0.00621265	-1.61468	0.00699191	-1.74144	0.00809358	-2.42691	0.0102001	-2.0331	0.00282829	-2.27136	0.00633221	-1.45685	0.00502975	-1.63629	0.00158383	0.00700953	-1.91325	0.349509
WMC0076a_273	7B	6.1	09WOH	5.162	-2.12534	0.00621265	-1.61468	0.00699191	-1.74144	0.00809358	-2.42691	0.0102001	-2.0331	0.00282829	-2.27136	0.00633221	-1.45685	0.00502975	-1.63629	0.00158383	0.00700953	-1.91325	0.349509
WMC0076a_273	7B	6.1	10AND	5.359	-2.12534	0.00621265	-1.61468	0.00699191	-1.74144	0.00809358	-2.42691	0.0102001	-2.0331	0.00282829	-2.27136	0.00633221	-1.45685	0.00502975	-1.63629	0.00158383	0.00700953	-1.91325	0.349509
WMC0076a_273	7B	6.1	10JAN	4.799	-2.12534	0.00621265	-1.61468	0.00699191	-1.74144	0.00809358	-2.42691	0.0102001	-2.0331	0.00282829	-2.27136	0.00633221	-1.45685	0.00502975	-1.63629	0.00158383	0.00700953	-1.91325	0.349509
WMC0076a_273	7B	6.1	10SAU	4.942	-2.12534	0.00621265	-1.61468	0.00699191	-1.74144	0.00809358	-2.42691	0.0102001	-2.0331	0.00282829	-2.27136	0.00633221	-1.45685	0.00502975	-1.63629	0.00158383	0.00700953	-1.91325	0.349509
WMC0076a_273	7B	6.1	BLUEs	5.04	-2.12534	0.00621265	-1.61468	0.00699191	-1.74144	0.00809358	-2.42691	0.0102001	-2.0331	0.00282829	-2.27136	0.00633221	-1.45685	0.00502975	-1.63629	0.00158383	0.00700953	-1.91325	0.349509
WMC0076a_284	7B	6.2	09AND	5.588	2.41345	0.00351513	1.71609	0.00360037	1.97271	0.0072675	2.71583	0.0101161	2.36376	0.00378197	2.49402	0.00487203	1.64312	0.00260772	1.90653	0.00155013	0.00515436	2.15319	0.394509
WMC0076a_284	7B	6.2	09SEL	4.233	2.41345	0.00351513	1.71609	0.00360037	1.97271	0.0072675	2.71583	0.0101161	2.36376	0.00378197	2.49402	0.00487203	1.64312	0.00260772	1.90653	0.00155013	0.00515436	2.15319	0.394509
WMC0076a_284	7B	6.2	09WOH	5.999	2.41345	0.00351513	1.71609	0.00360037	1.97271	0.0072675	2.71583	0.0101161	2.36376	0.00378197	2.49402	0.00487203	1.64312	0.00260772	1.90653	0.00155013	0.00515436	2.15319	0.394509
WMC0076a_284	7B	6.2	10AND	6.091	2.41345	0.00351513	1.71609	0.00360037	1.97271	0.0072675	2.71583	0.0101161	2.36376	0.00378197	2.49402	0.00487203	1.64312	0.00260772	1.90653	0.00155013	0.00515436	2.15319	0.394509
WMC0076a_284	7B	6.2	10JAN	5.844	2.41345	0.00351513	1.71609	0.00360037	1.97271	0.0072675	2.71583	0.0101161	2.36376	0.00378197	2.49402	0.00487203	1.64312	0.00260772	1.90653	0.00155013	0.00515436	2.15319	0.394509
WMC0076a_284	7B	6.2	10SAU	5.401	2.41345	0.00351513	1.71609	0.00360037	1.97271	0.0072675	2.71583	0.0101161	2.36376	0.00378197	2.49402	0.00487203	1.64312	0.00260772	1.90653	0.00155013	0.00515436	2.15319	0.394509
WMC0076a_284	7B	6.2	10SEL	4.122	2.41345	0.00351513	1.71609	0.00360037	1.97271	0.0072675	2.71583	0.0101161	2.36376	0.00378197	2.49402	0.00487203	1.64312	0.00260772	1.90653	0.00155013	0.00515436	2.15319	0.394509
WMC0076a_284	7B	6.2	10WOH	4.264	2.41345	0.00351513	1.71609	0.00360037	1.97271	0.0072675	2.71583	0.0101161	2.36376	0.00378197	2.49402	0.00487203	1.64312	0.00260772	1.90653	0.00155013	0.00515436	2.15319	0.394509
WMC0076a_284	7B	6.2	BLUEs	5.756	2.41345	0.00351513	1.71609	0.00360037	1.97271	0.0072675	2.71583	0.0101161	2.36376	0.00378197	2.49402	0.00487203	1.64312	0.00260772	1.90653	0.00155013	0.00515436	2.15319	0.394509
WMC0076a_290	7B	6.3	09AND	4.985	2.41157	0.00416862	1.88521	0.00661276	2.15472	0.0133366	2.68783	0.00936271	2.40989	0.00260398	2.53045	0.0052279	1.87238	0.00450858	2.05303	0.00340141	0.00725968	2.25063	0.303683
WMC0076a_290	7B	6.3	09SEL	4.523	2.41157	0.00416862	1.88521	0.00661276	2.15472	0.0133366	2.68783	0.00936271	2.40989	0.00260398	2.53045	0.0052279	1.87238	0.00450858	2.05303	0.00340141	0.00725968	2.25063	0.303683
WMC0076a_290	7B	6.3	09WOH	6.348	2.41157	0.00416862	1.88521	0.00661276	2.15472	0.0133366	2.68783	0.00936271	2.40989	0.00260398	2.53045	0.0052279	1.87238	0.00450858	2.05303	0.00340141	0.00725968	2.25063	0.303683
WMC0076a_290	7B	6.3	10AND	5.341	2.41157	0.00416862	1.88521	0.00661276	2.15472	0.0133366	2.68783	0.00936271	2.40989	0.00260398	2.53045	0.0052279	1.87238	0.00450858	2.05303	0.00340141	0.00725968	2.25063	0.303683
WMC0076a_290	7B	6.3	10JAN	5.413	2.41157	0.00416862	1.88521	0.00661276	2.15472	0.0133366	2.68783	0.00936271	2.40989	0.00260398	2.53045	0.0052279	1.87238	0.00450858	2.05303	0.00340141	0.00725968	2.25063	0.303683
WMC0076a_290	7B	6.3	10SAU	4.959	2.41157	0.00416862	1.88521	0.00661276	2.15472	0.0133366	2.68783	0.00936271	2.40989	0.00260398	2.53045	0.0052279	1.87238	0.00450858	2.05303	0.00340141	0.00725968	2.25063	0.303683
WMC0076a_290	7B	6.3	10SEL	4.701	2.41157	0.00416862	1.88521	0.00661276	2.15472	0.0133366	2.68783	0.00936271	2.40989	0.00260398	2.53045	0.0052279	1.87238	0.00450858	2.05303	0.00340141	0.00725968	2.25063	0.303683
WMC0076a_290	7B	6.3	10WOH	4.391	2.41157	0.00416862	1.88521	0.00661276	2.15472	0.0133366	2.68783	0.00936271	2.40989	0.00260398	2.53045	0.0052279	1.87238	0.00450858	2.05303	0.00340141	0.00725968	2.25063	0.303683
WMC0076a_290	7B	6.3	BLUEs	5.606	2.41157	0.00416862	1.88521	0.00661276	2.15472	0.0133366	2.68783	0.00936271	2.40989	0.00260398	2.53045	0.0052279	1.87238	0.00450858	2.05303	0.00340141	0.00725968	2.25063	0.303683
BARC0267a_null	7B	35.9	09AND	5.619	2.86908	0.0186698	2.42416	0.0168622	2.31437	0.0130497	2.87842	0.00735431	2.79531	0.0106698	2.98687	0.00900555	2.23964	0.0136585	2.32126	0.00522289	0.0126515	2.60364	0.306522
BARC0267a_null	7B	35.9	09SEL	5.444	2.86908	0.0186698	2.42416	0.0168622	2.31437	0.0130497	2.87842	0.00735431	2.79531	0.0106698	2.98687	0.00900555	2.23964	0.0136585	2.32126	0.00522289	0.0126515	2.60364	0.306522
BARC0267a_null	7B	35.9	09WOH	5.573	2.86908	0.0186698	2.42416	0.0168622	2.31437	0.0130497	2.87842	0.00735431	2.79531	0.0106698	2.98687	0.00900555	2.23964	0.0136585	2.32126	0.00522289	0.0126515	2.60364	0.306522
BARC0267a_null	7B	35.9	10AND	4.977	2.86908	0.0186698	2.42416	0.0168622	2.31437	0.0130497	2.87842	0.00735431	2.79531	0.0106698	2.98687	0.00900555	2.23964	0.0136585	2.32126	0.00522289	0.0126515	2.60364	0.306522
BARC0267a_null	7B	35.9	10JAN	5.708	2.86908	0.0186698	2.42416	0.0168622	2.31437	0.0130497	2.87842	0.00735431	2.79531	0.0106698	2.98687	0.00900555	2.23964	0.0136585	2.32126	0.00522289	0.0126515	2.60364	0.306522
BARC0267a_null	7B	35.9	10SAU	4.984	2.86908	0.0186698	2.42416	0.0168622	2.31437	0.0130497	2.87842	0.00735431	2.79531	0.0106698	2.98687	0.00900555	2.23964	0.0136585	2.32126	0.00522289	0.0126515	2.60364	0.306522
BARC0267a_null	7B	35.9	10SEL	5.242	2.86908	0.0186698	2.42416	0.0168622	2.31437	0.0130497	2.87842	0.00735431	2.79531	0.0106698	2.98687	0.00900555	2.23964	0.0136585	2.32126	0.00522289	0.0126515	2.60364	0.306522
BARC0267a_null	7B	35.9	10WOH	4.53	2.86908	0.0186698	2.42416	0.0168622	2.31437	0.0130497	2.87842	0.00735431	2.79531	0.0106698	2.98687	0.00900555	2.23964	0.0136585	2.32126	0.00522289	0.0126515	2.60364	0.306522
BARC0267a_null	7B	35.9	BLUEs	5.718	2.86908	0.0186698	2.42416	0.0168622	2.31437	0.0130497	2.87842	0.00735431	2.79531	0.0106698	2.98687	0.00900555	2.23964	0.0136585	2.32126	0.00522289	0.0126515	2.60364	0.306522
BARC0267a_145	7B	36	09AND	8.263	-3.27119	0.0301532	-2.94953	0.032369	-2.84795	0.0391358	-3.20344	0.016486	-2.61807	0.0104962	-3.49353	0.0219948	-2.69122	0.0175244	-2.93991	0.0230143	0.0258148	-3.00186	0.299754
BARC0267a_145	7B	36	09SEL	9.138	-3.27119	0.0301532	-2.94953	0.032369	-2.84795	0.0391358	-3.20344	0.016486	-2.61807	0.0104962	-3.49353	0.0219948	-2.69122	0.0175244	-2.93991	0.0230143	0.0258148	-3.00186	0.299754
BARC0267a_145	7B	36	09WOH	9.629	-3.27119	0.0301532	-2.94953	0.032369	-2.84795	0.0391358	-3.20344	0.016486	-2.61807	0.0104962	-3.49353	0.0219948	-2.69122	0.0175244	-2.93991	0.0230143	0.0258148	-3.00186	0.299754
BARC0267a_145	7B	36	10AND	6.91	-3.27119	0.0301532	-2.94953	0.032369	-2.84795	0.0391358	-3.20344	0.016486	-2.61807	0.0104962	-3.49353	0.0219948	-2.69122	0.0175244	-2.93991	0.0230143	0.0258148	-3.00186	0.299754
BARC0267a_145	7B	36	10JAN	5.671	-3.27119	0.0301532	-2.94953	0.032369	-2.84795	0.0391358	-3.20344	0.016486	-2.61807	0.0104962	-3.49353	0.0219948	-2.69122	0.0175244	-2.93991	0.0230143	0.0258148	-3.00186	0.299754
BARC0267a_145	7B	36	10SAU	7.669	-3.27119	0.0301532	-2.94953	0.032369	-2.84795	0.0391358	-3.20344	0.016486	-2.61807	0.0104962	-3.49353	0.0219948	-2.69122	0.0175244	-2.93991	0.0230143	0.0258148	-3.00186	0.299754
BARC0267a_145	7B	36	10SEL	8.568	-3.27119	0.0301532	-2.94953	0.032369	-2.84795	0.0391358	-3.20344	0.016486	-2.61807	0.0104962	-3.49353	0.0219948	-2.69122	0.0175244	-2.93991	0.0230143	0.0258148	-3.00186	0.299754
BARC0267a_145	7B	36	10WOH	8.114	-3.27119	0.0301532	-2.94953	0.032369	-2.84795	0.0391358	-3.20344	0.016486	-2.61807	0.0104962	-3.49353	0.0219948	-2.69122	0.0175244	-2.93991	0.0230143	0.0258148	-3.00186	0.299754
BARC0267a_145	7B	36	BLUEs	8.61	-3.27119	0.0301532	-2.94953	0.032369	-2.84795	0.0391358	-3.20344	0.016486	-2.61807	0.0104962	-3.49353	0.0219948	-2.69122	0.0175244	-2.93991	0.0230143	0.0258148	-3.00186	0.299754
WMC0662_190	7B	40	09AND	4.478	-2.17852	0.00436293	-2.03376	0.00592936	-1.90155	0.00280832	-2.37675	0.000143359	-2.19095	0.00100206	-2.39865	0.0018907	-1.84023	0.000892765	-1.88916	0.000197072	0.00193688	-2.1012	0.219061
WMC0662_190	7B	40	09SEL	5.517	-2.17852	0.00436293	-2.03376	0.00592936	-1.90155	0.00280832	-2.37675	0.000143359	-2.19095	0.00100206	-2.39865	0.0018907	-1.84023	0.000892765	-1.88916	0.000197072	0.00193688	-2.1012	0.219061
WMC0662_190	7B	40	09WOH	5.386	-2.17852	0.00436293	-2.03376	0.00592936	-1.90155	0.00280832	-2.37675	0.000143359	-2.19095	0.00100206	-2.39865	0.0018907	-1.84023	0.000892765	-1.88916	0.000197072	0.00193688	-2.1012	0.219061
WMC0662_190	7B	40	10AND	4.615	-2.17852	0.00436293	-2.03376	0.00592936	-1.90155	0.00280832	-2.37675	0.000143359	-2.19095	0.00100206	-2.39865	0.0018907	-1.84023	0.000892765	-1.88916	0.000197072	0.00193688	-2.1012	0.219061
WMC0662_190	7B	40	10JAN	4.932	-2.17852	0.00436293	-2.03376	0.00592936	-1.90155	0.00280832	-2.37675	0.000143359	-2.19095	0.00100206	-2.39865	0.0018907	-1.84023	0.000892765	-1.88916	0.000197072	0.00193688	-2.1012	0.219061
WMC0662_190	7B	40	10SAU	4.757	-2.17852	0.00436293	-2.03376	0.00592936	-1.90155	0.00280832	-2.37675	0.000143359	-2.19095	0.00100206	-2.39865	0.0018907	-1.84023	0.000892765	-1.88916	0.000197072	0.00193688	-2.1012	0.219061
WMC0662_190	7B	40	10SEL	4.913	-2.17852	0.00436293	-2.03376	0.00592936	-1.90155	0.00280832	-2.37675	0.000143359	-2.19095	0.00100206	-2.39865	0.0018907	-1.84023	0.000892765	-1.88916	0.000197072	0.00193688	-2.1012	0.219061
WMC0662_190	7B	40	10WOH	4.074	-2.17852	0.00436293	-2.03376	0.00592936	-1.90155	0.00280832	-2.37675	0.000143359	-2.19095	0.00100206	-2.39865	0.0018907	-1.84023	0.000892765	-1.88916	0.000197072	0.00193688	-2.1012	0.219061
WMC0662_190	7B	40	BLUEs	5.337	-2.17852	0.00436293	-2.03376	0.00592936	-1.90155	0.00280832	-2.37675	0.000143359	-2.19095	0.00100206	-2.39865	0.0018907	-1.84023	0.000892765	-1.88916	0.000197072	0.00193688	-2.1012	0.219061
WMC0662_192	7B	40.1	09AND	5.226	2.59893	0.00321334	2.07283	0.000609423	2.28018	0.00165391	2.932	0.000303934	2.6264	0.000541686	2.89425	0.00127284	2.27967	0.000271191	2.48095	0.000857447	0.00138249	2.52065	0.303342
WMC0662_192	7B	40.1	09SEL	4.776	2.59893	0.00321334	2.07283	0.000609423	2.28018	0.00165391	2.932	0.000303934	2.6264	0.000541686	2.89425	0.00127284	2.27967	0.000271191	2.48095	0.000857447	0.00138249	2.52065	0.303342
WMC0662_192	7B	40.1	09WOH	6.357	2.59893	0.00321334	2.07283	0.000609423	2.28018	0.00165391	2.932	0.000303934	2.6264	0.000541686	2.89425	0.00127284	2.27967	0.000271191	2.48095	0.000857447	0.00138249	2.52065	0.303342
WMC0662_192	7B	40.1	10AND	5.711	2.59893	0.00321334	2.07283	0.000609423	2.28018	0.00165391	2.932	0.000303934	2.6264	0.000541686	2.89425	0.00127284	2.27967	0.000271191	2.48095	0.000857447	0.00138249	2.52065	0.303342
WMC0662_192	7B	40.1	10JAN	5.824	2.59893	0.00321334	2.07283	0.000609423	2.28018	0.00165391	2.932	0.000303934	2.6264	0.000541686	2.89425	0.00127284	2.27967	0.000271191	2.48095	0.000857447	0.00138249	2.52065	0.303342
WMC0662_192	7B	40.1	10SAU	5.677	2.59893	0.00321334	2.07283	0.000609423	2.28018	0.00165391	2.932	0.000303934	2.6264	0.000541686	2.89425	0.00127284	2.27967	0.000271191	2.48095	0.000857447	0.00138249	2.52065	0.303342
WMC0662_192	7B	40.1	10SEL	6.166	2.59893	0.00321334	2.07283	0.000609423	2.28018	0.00165391	2.932	0.000303934	2.6264	0.000541686	2.89425	0.00127284	2.27967	0.000271191	2.48095	0.000857447	0.00138249	2.52065	0.303342
WMC0662_192	7B	40.1	10WOH	5.639	2.59893	0.00321334	2.07283	0.000609423	2.28018	0.00165391	2.932	0.000303934	2.6264	0.000541686	2.89425	0.00127284	2.27967	0.000271191	2.48095	0.000857447	0.00138249	2.52065	0.303342
WMC0662_192	7B	40.1	BLUEs	6.313	2.59893	0.00321334	2.07283	0.000609423	2.28018	0.00165391	2.932	0.000303934	2.6264	0.000541686	2.89425	0.00127284	2.27967	0.000271191	2.48095	0.000857447	0.00138249	2.52065	0.303342
GWM0808_105	7B	54.1	09SEL	4.845	-1.93741	0.000497562	-1.81024	0.00107832	-1.77764	0.00168093	-1.75523	0.000423405	-1.2109	0.000358049	-1.7295	0.000644234	-1.45391	0.0009067	-1.72551	2.83578e-05	4.49799e-05	-1.67504	0.231121
GWM0808_105	7B	54.1	09WOH	5.133	-1.93741	0.000497562	-1.81024	0.00107832	-1.77764	0.00168093	-1.75523	0.000423405	-1.2109	0.000358049	-1.7295	0.000644234	-1.45391	0.0009067	-1.72551	2.83578e-05	4.49799e-05	-1.67504	0.231121
GWM0808_111	7B	54.2	09AND	7.602	2.67738	0.00360598	2.17328	0.000846171	2.24797	0.00167791	2.73899	0.000987755	2.08204	0.00033291	2.55524	0.000201945	1.87563	0.000445951	2.3937	0.00045333	0.000457675	2.34303	0.302516
GWM0808_111	7B	54.2	09SEL	7.263	2.67738	0.00360598	2.17328	0.000846171	2.24797	0.00167791	2.73899	0.000987755	2.08204	0.00033291	2.55524	0.000201945	1.87563	0.000445951	2.3937	0.00045333	0.000457675	2.34303	0.302516
GWM0808_111	7B	54.2	09WOH	8.569	2.67738	0.00360598	2.17328	0.000846171	2.24797	0.00167791	2.73899	0.000987755	2.08204	0.00033291	2.55524	0.000201945	1.87563	0.000445951	2.3937	0.00045333	0.000457675	2.34303	0.302516
GWM0808_111	7B	54.2	10AND	7.093	2.67738	0.00360598	2.17328	0.000846171	2.24797	0.00167791	2.73899	0.000987755	2.08204	0.00033291	2.55524	0.000201945	1.87563	0.000445951	2.3937	0.00045333	0.000457675	2.34303	0.302516
GWM0808_111	7B	54.2	10JAN	5.244	2.67738	0.00360598	2.17328	0.000846171	2.24797	0.00167791	2.73899	0.000987755	2.08204	0.00033291	2.55524	0.000201945	1.87563	0.000445951	2.3937	0.00045333	0.000457675	2.34303	0.302516
GWM0808_111	7B	54.2	10SAU	6.175	2.67738	0.00360598	2.17328	0.000846171	2.24797	0.00167791	2.73899	0.000987755	2.08204	0.00033291	2.55524	0.000201945	1.87563	0.000445951	2.3937	0.00045333	0.000457675	2.34303	0.302516
GWM0808_111	7B	54.2	10SEL	5.829	2.67738	0.00360598	2.17328	0.000846171	2.24797	0.00167791	2.73899	0.000987755	2.08204	0.00033291	2.55524	0.000201945	1.87563	0.000445951	2.3937	0.00045333	0.000457675	2.34303	0.302516
GWM0808_111	7B	54.2	10WOH	7.348	2.67738	0.00360598	2.17328	0.000846171	2.24797	0.00167791	2.73899	0.000987755	2.08204	0.00033291	2.55524	0.000201945	1.87563	0.000445951	2.3937	0.00045333	0.000457675	2.34303	0.302516
GWM0808_111	7B	54.2	BLUEs	7.604	2.67738	0.00360598	2.17328	0.000846171	2.24797	0.00167791	2.73899	0.000987755	2.08204	0.00033291	2.55524	0.000201945	1.87563	0.000445951	2.3937	0.00045333	0.000457675	2.34303	0.302516
BARC0176_224	7B	60.2	09AND	4.637	-2.10573	0.0034636	-1.86893	0.00439716	-1.78142	0.00332424	-1.89026	1.09215e-06	-1.48283	0.00058248	-1.7632	1.32487e-05	-1.51716	4.61654e-05	-1.87885	0.00123362	0.000760089	-1.78605	0.204705
BARC0176_224	7B	60.2	09SEL	5.372	-2.10573	0.0034636	-1.86893	0.00439716	-1.78142	0.00332424	-1.89026	1.09215e-06	-1.48283	0.00058248	-1.7632	1.32487e-05	-1.51716	4.61654e-05	-1.87885	0.00123362	0.000760089	-1.78605	0.204705
BARC0176_224	7B	60.2	09WOH	5.262	-2.10573	0.0034636	-1.86893	0.00439716	-1.78142	0.00332424	-1.89026	1.09215e-06	-1.48283	0.00058248	-1.7632	1.32487e-05	-1.51716	4.61654e-05	-1.87885	0.00123362	0.000760089	-1.78605	0.204705
BARC0176_224	7B	60.2	10WOH	4.556	-2.10573	0.0034636	-1.86893	0.00439716	-1.78142	0.00332424	-1.89026	1.09215e-06	-1.48283	0.00058248	-1.7632	1.32487e-05	-1.51716	4.61654e-05	-1.87885	0.00123362	0.000760089	-1.78605	0.204705
BARC0176_224	7B	60.2	BLUEs	4.343	-2.10573	0.0034636	-1.86893	0.00439716	-1.78142	0.00332424	-1.89026	1.09215e-06	-1.48283	0.00058248	-1.7632	1.32487e-05	-1.51716	4.61654e-05	-1.87885	0.00123362	0.000760089	-1.78605	0.204705
BARC0176_260	7B	60.4	09WOH	4.304	1.73521	0.000665685	1.47274	0.000913364	1.64608	0.000601322	1.69035	0.00341479	1.45925	0.000837528	1.62232	0.00523685	1.35491	0.00231471	1.68748	0.000782286	0.00256192	1.58354	0.136605
BARC0278_312	7B	65.4	09AND	4.713	-2.08524	0.00226187	-1.94583	0.000507498	-1.91695	0.000362151	-2.05079	0.00980765	-1.84983	0.00185527	-1.88253	0.00476982	-1.61041	0.00193731	-1.93631	0.00472569	0.00434811	-1.90974	0.144757
BARC0278_312	7B	65.4	09SEL	5.868	-2.08524	0.00226187	-1.94583	0.000507498	-1.91695	0.000362151	-2.05079	0.00980765	-1.84983	0.00185527	-1.88253	0.00476982	-1.61041	0.00193731	-1.93631	0.00472569	0.00434811	-1.90974	0.144757
BARC0278_312	7B	65.4	09WOH	6.283	-2.08524	0.00226187	-1.94583	0.000507498	-1.91695	0.000362151	-2.05079	0.00980765	-1.84983	0.00185527	-1.88253	0.00476982	-1.61041	0.00193731	-1.93631	0.00472569	0.00434811	-1.90974	0.144757
BARC0278_312	7B	65.4	10SEL	4.415	-2.08524	0.00226187	-1.94583	0.000507498	-1.91695	0.000362151	-2.05079	0.00980765	-1.84983	0.00185527	-1.88253	0.00476982	-1.61041	0.00193731	-1.93631	0.00472569	0.00434811	-1.90974	0.144757
BARC0278_312	7B	65.4	10WOH	5.021	-2.08524	0.00226187	-1.94583	0.000507498	-1.91695	0.000362151	-2.05079	0.00980765	-1.84983	0.00185527	-1.88253	0.00476982	-1.61041	0.00193731	-1.93631	0.00472569	0.00434811	-1.90974	0.144757
BARC0278_312	7B	65.4	BLUEs	5.005	-2.08524	0.00226187	-1.94583	0.000507498	-1.91695	0.000362151	-2.05079	0.00980765	-1.84983	0.00185527	-1.88253	0.00476982	-1.61041	0.00193731	-1.93631	0.00472569	0.00434811	-1.90974	0.144757
BARC0278_318	7B	65.6	09SEL	4.317	1.76344	0.000617548	1.82807	0.000566993	1.85961	9.32731e-05	1.83404	0.00664905	1.47696	0.00640704	1.50878	0.0065172	1.48146	0.00467084	1.93902	0.00152415	0.00266426	1.71142	0.190498
BARC0278_318	7B	65.6	09WOH	4.892	1.76344	0.000617548	1.82807	0.000566993	1.85961	9.32731e-05	1.83404	0.00664905	1.47696	0.00640704	1.50878	0.0065172	1.48146	0.00467084	1.93902	0.00152415	0.00266426	1.71142	0.190498
BARC0278_318	7B	65.6	10WOH	4.176	1.76344	0.000617548	1.82807	0.000566993	1.85961	9.32731e-05	1.83404	0.00664905	1.47696	0.00640704	1.50878	0.0065172	1.48146	0.00467084	1.93902	0.00152415	0.00266426	1.71142	0.190498
WMC0517_223	7B	101.5	09AND	4.676	-1.99877	0.00719584	-1.30084	0.000457483	-1.1882	0.00167359	-1.95588	0.00503628	-1.13531	0.000370449	-1.79669	0.00142279	-1.31726	0.00199887	-1.69244	0.00479514	0.00250569	-1.54817	0.351805
WMC0517_223	7B	101.5	10AND	4.001	-1.99877	0.00719584	-1.30084	0.000457483	-1.1882	0.00167359	-1.95588	0.00503628	-1.13531	0.000370449	-1.79669	0.00142279	-1.31726	0.00199887	-1.69244	0.00479514	0.00250569	-1.54817	0.351805
WMC0517_223	7B	101.5	10WOH	4.113	-1.99877	0.00719584	-1.30084	0.000457483	-1.1882	0.00167359	-1.95588	0.00503628	-1.13531	0.000370449	-1.79669	0.00142279	-1.31726	0.00199887	-1.69244	0.00479514	0.00250569	-1.54817	0.351805
BARC0182_115	7B	176.2	09AND	5.614	2.61655	0.0207952	2.42323	0.0241583	2.2407	0.0369282	2.33877	0.0127603	2.08381	0.0110924	2.82142	0.0143746	2.21108	0.0248755	2.67607	0.0377763	0.023411	2.42645	0.256469
BARC0182_115	7B	176.2	09SEL	7.032	2.61655	0.0207952	2.42323	0.0241583	2.2407	0.0369282	2.33877	0.0127603	2.08381	0.0110924	2.82142	0.0143746	2.21108	0.0248755	2.67607	0.0377763	0.023411	2.42645	0.256469
BARC0182_115	7B	176.2	09WOH	6.612	2.61655	0.0207952	2.42323	0.0241583	2.2407	0.0369282	2.33877	0.0127603	2.08381	0.0110924	2.82142	0.0143746	2.21108	0.0248755	2.67607	0.0377763	0.023411	2.42645	0.256469
BARC0182_115	7B	176.2	10AND	4.118	2.61655	0.0207952	2.42323	0.0241583	2.2407	0.0369282	2.33877	0.0127603	2.08381	0.0110924	2.82142	0.0143746	2.21108	0.0248755	2.67607	0.0377763	0.023411	2.42645	0.256469
BARC0182_115	7B	176.2	10JAN	4.157	2.61655	0.0207952	2.42323	0.0241583	2.2407	0.0369282	2.33877	0.0127603	2.08381	0.0110924	2.82142	0.0143746	2.21108	0.0248755	2.67607	0.0377763	0.023411	2.42645	0.256469
BARC0182_115	7B	176.2	10SAU	5.8	2.61655	0.0207952	2.42323	0.0241583	2.2407	0.0369282	2.33877	0.0127603	2.08381	0.0110924	2.82142	0.0143746	2.21108	0.0248755	2.67607	0.0377763	0.023411	2.42645	0.256469
BARC0182_115	7B	176.2	10SEL	6.233	2.61655	0.0207952	2.42323	0.0241583	2.2407	0.0369282	2.33877	0.0127603	2.08381	0.0110924	2.82142	0.0143746	2.21108	0.0248755	2.67607	0.0377763	0.023411	2.42645	0.256469
BARC0182_115	7B	176.2	10WOH	7.063	2.61655	0.0207952	2.42323	0.0241583	2.2407	0.0369282	2.33877	0.0127603	2.08381	0.0110924	2.82142	0.0143746	2.21108	0.0248755	2.67607	0.0377763	0.023411	2.42645	0.256469
BARC0182_115	7B	176.2	BLUEs	6.344	2.61655	0.0207952	2.42323	0.0241583	2.2407	0.0369282	2.33877	0.0127603	2.08381	0.0110924	2.82142	0.0143746	2.21108	0.0248755	2.67607	0.0377763	0.023411	2.42645	0.256469
WMC0506_264	7D	6.5	10SEL	4.065	-1.98285	0.00161265	-1.72672	0.00238187	-1.48919	0.00490779	-2.16387	0.00629532	-1.30968	0.00181226	-2.13124	0.00308816	-1.96522	0.0102355	-2.1014	0.00764755	0.00428524	-1.85877	0.31813
GWM1650a_191	7D	29.1	09WOH	4.354	4.47286	0.0117232	3.96334	0.0262701	4.10235	0.0221586	5.86178	0.0293833	4.97547	0.0217756	6.25127	0.0402748	3.19096	0.0100413	4.44148	0.0190013	0.0260493	4.65744	1.00804
GWM1650a_191	7D	29.1	10AND	4.852	4.47286	0.0117232	3.96334	0.0262701	4.10235	0.0221586	5.86178	0.0293833	4.97547	0.0217756	6.25127	0.0402748	3.19096	0.0100413	4.44148	0.0190013	0.0260493	4.65744	1.00804
GWM1650a_191	7D	29.1	10JAN	4.414	4.47286	0.0117232	3.96334	0.0262701	4.10235	0.0221586	5.86178	0.0293833	4.97547	0.0217756	6.25127	0.0402748	3.19096	0.0100413	4.44148	0.0190013	0.0260493	4.65744	1.00804
GWM1650a_191	7D	29.1	10SAU	5.449	4.47286	0.0117232	3.96334	0.0262701	4.10235	0.0221586	5.86178	0.0293833	4.97547	0.0217756	6.25127	0.0402748	3.19096	0.0100413	4.44148	0.0190013	0.0260493	4.65744	1.00804
GWM1650a_191	7D	29.1	BLUEs	4.487	4.47286	0.0117232	3.96334	0.0262701	4.10235	0.0221586	5.86178	0.0293833	4.97547	0.0217756	6.25127	0.0402748	3.19096	0.0100413	4.44148	0.0190013	0.0260493	4.65744	1.00804
GWM4429_193	7D	40.1	09AND	5.133	2.77405	0.0132477	2.23847	0.00879629	2.28907	0.011347	2.84877	0.0129318	1.88643	0.00346894	3.0664	0.0157221	2.27464	0.00627815	2.35036	0.0141764	0.00984565	2.46602	0.391127
GWM4429_193	7D	40.1	09SEL	4.845	2.77405	0.0132477	2.23847	0.00879629	2.28907	0.011347	2.84877	0.0129318	1.88643	0.00346894	3.0664	0.0157221	2.27464	0.00627815	2.35036	0.0141764	0.00984565	2.46602	0.391127
GWM4429_193	7D	40.1	09WOH	5.55	2.77405	0.0132477	2.23847	0.00879629	2.28907	0.011347	2.84877	0.0129318	1.88643	0.00346894	3.0664	0.0157221	2.27464	0.00627815	2.35036	0.0141764	0.00984565	2.46602	0.391127
GWM4429_193	7D	40.1	10AND	4.804	2.77405	0.0132477	2.23847	0.00879629	2.28907	0.011347	2.84877	0.0129318	1.88643	0.00346894	3.0664	0.0157221	2.27464	0.00627815	2.35036	0.0141764	0.00984565	2.46602	0.391127
GWM4429_193	7D	40.1	10SAU	5.514	2.77405	0.0132477	2.23847	0.00879629	2.28907	0.011347	2.84877	0.0129318	1.88643	0.00346894	3.0664	0.0157221	2.27464	0.00627815	2.35036	0.0141764	0.00984565	2.46602	0.391127
GWM4429_193	7D	40.1	10SEL	5.332	2.77405	0.0132477	2.23847	0.00879629	2.28907	0.011347	2.84877	0.0129318	1.88643	0.00346894	3.0664	0.0157221	2.27464	0.00627815	2.35036	0.0141764	0.00984565	2.46602	0.391127
GWM4429_193	7D	40.1	10WOH	4.486	2.77405	0.0132477	2.23847	0.00879629	2.28907	0.011347	2.84877	0.0129318	1.88643	0.00346894	3.0664	0.0157221	2.27464	0.00627815	2.35036	0.0141764	0.00984565	2.46602	0.391127
GWM4429_193	7D	40.1	BLUEs	5.244	2.77405	0.0132477	2.23847	0.00879629	2.28907	0.011347	2.84877	0.0129318	1.88643	0.00346894	3.0664	0.0157221	2.27464	0.00627815	2.35036	0.0141764	0.00984565	2.46602	0.391127
GWM4429_207	7D	40.2	09WOH	4.107	-1.71887	0.00889213	-1.35786	0.00549919	-1.73293	0.016688	-1.78855	0.00771596	-1.53126	0.00485695	-1.77612	0.0053349	-1.40917	0.00527309	-1.56988	0.0116911	0.00746538	-1.61058	0.168247
GWM1619_190	7D	43.1	09AND	5.054	2.76349	0.0127759	2.27626	0.00857861	2.28476	0.0107668	2.84817	0.0123267	1.90173	0.00288485	3.06039	0.0149851	2.26778	0.00573075	2.32939	0.0135951	0.00923578	2.46649	0.384159
GWM1619_190	7D	43.1	09SEL	4.938	2.76349	0.0127759	2.27626	0.00857861	2.28476	0.0107668	2.84817	0.0123267	1.90173	0.00288485	3.06039	0.0149851	2.26778	0.00573075	2.32939	0.0135951	0.00923578	2.46649	0.384159
GWM1619_190	7D	43.1	09WOH	5.499	2.76349	0.0127759	2.27626	0.00857861	2.28476	0.0107668	2.84817	0.0123267	1.90173	0.00288485	3.06039	0.0149851	2.26778	0.00573075	2.32939	0.0135951	0.00923578	2.46649	0.384159
GWM1619_190	7D	43.1	10AND	4.749	2.76349	0.0127759	2.27626	0.00857861	2.28476	0.0107668	2.84817	0.0123267	1.90173	0.00288485	3.06039	0.0149851	2.26778	0.00573075	2.32939	0.0135951	0.00923578	2.46649	0.384159
GWM1619_190	7D	43.1	10SAU	5.476	2.76349	0.0127759	2.27626	0.00857861	2.28476	0.0107668	2.84817	0.0123267	1.90173	0.00288485	3.06039	0.0149851	2.26778	0.00573075	2.32939	0.0135951	0.00923578	2.46649	0.384159
GWM1619_190	7D	43.1	10SEL	5.267	2.76349	0.0127759	2.27626	0.00857861	2.28476	0.0107668	2.84817	0.0123267	1.90173	0.00288485	3.06039	0.0149851	2.26778	0.00573075	2.32939	0.0135951	0.00923578	2.46649	0.384159
GWM1619_190	7D	43.1	10WOH	4.378	2.76349	0.0127759	2.27626	0.00857861	2.28476	0.0107668	2.84817	0.0123267	1.90173	0.00288485	3.06039	0.0149851	2.26778	0.00573075	2.32939	0.0135951	0.00923578	2.46649	0.384159
GWM1619_190	7D	43.1	BLUEs	5.206	2.76349	0.0127759	2.27626	0.00857861	2.28476	0.0107668	2.84817	0.0123267	1.90173	0.00288485	3.06039	0.0149851	2.26778	0.00573075	2.32939	0.0135951	0.00923578	2.46649	0.384159
GWM0885_172	7D	52.1	09SEL	4.447	3.6749	0.00843172	3.67905	0.0251149	2.93842	0.01102	3.97258	0.00441431	3.6658	0.00877127	5.11677	0.0182245	3.36499	0.0200327	3.91128	0.0125414	0.0149087	3.79047	0.62737
GWM0885_172	7D	52.1	10SAU	5.001	3.6749	0.00843172	3.67905	0.0251149	2.93842	0.01102	3.97258	0.00441431	3.6658	0.00877127	5.11677	0.0182245	3.36499	0.0200327	3.91128	0.0125414	0.0149087	3.79047	0.62737
GWM0885_172	7D	52.1	10WOH	4.089	3.6749	0.00843172	3.67905	0.0251149	2.93842	0.01102	3.97258	0.00441431	3.6658	0.00877127	5.11677	0.0182245	3.36499	0.0200327	3.91128	0.0125414	0.0149087	3.79047	0.62737
GWM0885_172	7D	52.1	BLUEs	4.179	3.6749	0.00843172	3.67905	0.0251149	2.93842	0.01102	3.97258	0.00441431	3.6658	0.00877127	5.11677	0.0182245	3.36499	0.0200327	3.91128	0.0125414	0.0149087	3.79047	0.62737
GWM4335_214	7D	97.6	09AND	5.051	-2.52006	0.00497522	-2.09577	0.00326877	-2.10781	0.0116387	-2.29084	0.00400707	-1.88754	0.0031251	-2.8326	0.0108487	-2.0121	0.00676528	-2.2748	0.00990533	0.00534899	-2.25269	0.303917
GWM4335_214	7D	97.6	09SEL	5.109	-2.52006	0.00497522	-2.09577	0.00326877	-2.10781	0.0116387	-2.29084	0.00400707	-1.88754	0.0031251	-2.8326	0.0108487	-2.0121	0.00676528	-2.2748	0.00990533	0.00534899	-2.25269	0.303917
GWM4335_214	7D	97.6	09WOH	5.671	-2.52006	0.00497522	-2.09577	0.00326877	-2.10781	0.0116387	-2.29084	0.00400707	-1.88754	0.0031251	-2.8326	0.0108487	-2.0121	0.00676528	-2.2748	0.00990533	0.00534899	-2.25269	0.303917
GWM4335_214	7D	97.6	10SAU	5.706	-2.52006	0.00497522	-2.09577	0.00326877	-2.10781	0.0116387	-2.29084	0.00400707	-1.88754	0.0031251	-2.8326	0.0108487	-2.0121	0.00676528	-2.2748	0.00990533	0.00534899	-2.25269	0.303917
GWM4335_214	7D	97.6	10SEL	5.002	-2.52006	0.00497522	-2.09577	0.00326877	-2.10781	0.0116387	-2.29084	0.00400707	-1.88754	0.0031251	-2.8326	0.0108487	-2.0121	0.00676528	-2.2748	0.00990533	0.00534899	-2.25269	0.303917
GWM4335_214	7D	97.6	10WOH	4.969	-2.52006	0.00497522	-2.09577	0.00326877	-2.10781	0.0116387	-2.29084	0.00400707	-1.88754	0.0031251	-2.8326	0.0108487	-2.0121	0.00676528	-2.2748	0.00990533	0.00534899	-2.25269	0.303917
GWM4335_214	7D	97.6	BLUEs	5.27	-2.52006	0.00497522	-2.09577	0.00326877	-2.10781	0.0116387	-2.29084	0.00400707	-1.88754	0.0031251	-2.8326	0.0108487	-2.0121	0.00676528	-2.2748	0.00990533	0.00534899	-2.25269	0.303917
GWM3062_194	7D	99.9	09AND	4.764	-2.43179	0.00366328	-2.11325	0.00262493	-2.06349	0.00963289	-2.34783	0.00279657	-1.87041	0.00179709	-2.74596	0.00749993	-1.96837	0.00576468	-2.22956	0.00796683	0.00372856	-2.22133	0.282672
GWM3062_194	7D	99.9	09SEL	5.226	-2.43179	0.00366328	-2.11325	0.00262493	-2.06349	0.00963289	-2.34783	0.00279657	-1.87041	0.00179709	-2.74596	0.00749993	-1.96837	0.00576468	-2.22956	0.00796683	0.00372856	-2.22133	0.282672
GWM3062_194	7D	99.9	09WOH	5.508	-2.43179	0.00366328	-2.11325	0.00262493	-2.06349	0.00963289	-2.34783	0.00279657	-1.87041	0.00179709	-2.74596	0.00749993	-1.96837	0.00576468	-2.22956	0.00796683	0.00372856	-2.22133	0.282672
GWM3062_194	7D	99.9	10SAU	5.382	-2.43179	0.00366328	-2.11325	0.00262493	-2.06349	0.00963289	-2.34783	0.00279657	-1.87041	0.00179709	-2.74596	0.00749993	-1.96837	0.00576468	-2.22956	0.00796683	0.00372856	-2.22133	0.282672
GWM3062_194	7D	99.9	10SEL	4.845	-2.43179	0.00366328	-2.11325	0.00262493	-2.06349	0.00963289	-2.34783	0.00279657	-1.87041	0.00179709	-2.74596	0.00749993	-1.96837	0.00576468	-2.22956	0.00796683	0.00372856	-2.22133	0.282672
GWM3062_194	7D	99.9	10WOH	4.832	-2.43179	0.00366328	-2.11325	0.00262493	-2.06349	0.00963289	-2.34783	0.00279657	-1.87041	0.00179709	-2.74596	0.00749993	-1.96837	0.00576468	-2.22956	0.00796683	0.00372856	-2.22133	0.282672
GWM3062_194	7D	99.9	BLUEs	5.167	-2.43179	0.00366328	-2.11325	0.00262493	-2.06349	0.00963289	-2.34783	0.00279657	-1.87041	0.00179709	-2.74596	0.00749993	-1.96837	0.00576468	-2.22956	0.00796683	0.00372856	-2.22133	0.282672
GWM1397_152	7D	113.2	09AND	5.572	-2.48712	0.018463	-2.31948	0.0294565	-2.38409	0.0344901	-2.99953	0.0354869	-2.51789	0.0341221	-2.53641	0.0206405	-2.15341	0.023002	-2.37207	0.0196683	0.0303514	-2.47125	0.247052
GWM1397_152	7D	113.2	09SEL	7.128	-2.48712	0.018463	-2.31948	0.0294565	-2.38409	0.0344901	-2.99953	0.0354869	-2.51789	0.0341221	-2.53641	0.0206405	-2.15341	0.023002	-2.37207	0.0196683	0.0303514	-2.47125	0.247052
GWM1397_152	7D	113.2	09WOH	8.111	-2.48712	0.018463	-2.31948	0.0294565	-2.38409	0.0344901	-2.99953	0.0354869	-2.51789	0.0341221	-2.53641	0.0206405	-2.15341	0.023002	-2.37207	0.0196683	0.0303514	-2.47125	0.247052
GWM1397_152	7D	113.2	10AND	7.226	-2.48712	0.018463	-2.31948	0.0294565	-2.38409	0.0344901	-2.99953	0.0354869	-2.51789	0.0341221	-2.53641	0.0206405	-2.15341	0.023002	-2.37207	0.0196683	0.0303514	-2.47125	0.247052
GWM1397_152	7D	113.2	10JAN	6.357	-2.48712	0.018463	-2.31948	0.0294565	-2.38409	0.0344901	-2.99953	0.0354869	-2.51789	0.0341221	-2.53641	0.0206405	-2.15341	0.023002	-2.37207	0.0196683	0.0303514	-2.47125	0.247052
GWM1397_152	7D	113.2	10SAU	5.191	-2.48712	0.018463	-2.31948	0.0294565	-2.38409	0.0344901	-2.99953	0.0354869	-2.51789	0.0341221	-2.53641	0.0206405	-2.15341	0.023002	-2.37207	0.0196683	0.0303514	-2.47125	0.247052
GWM1397_152	7D	113.2	10SEL	6.631	-2.48712	0.018463	-2.31948	0.0294565	-2.38409	0.0344901	-2.99953	0.0354869	-2.51789	0.0341221	-2.53641	0.0206405	-2.15341	0.023002	-2.37207	0.0196683	0.0303514	-2.47125	0.247052
GWM1397_152	7D	113.2	10WOH	6.208	-2.48712	0.018463	-2.31948	0.0294565	-2.38409	0.0344901	-2.99953	0.0354869	-2.51789	0.0341221	-2.53641	0.0206405	-2.15341	0.023002	-2.37207	0.0196683	0.0303514	-2.47125	0.247052
GWM1397_152	7D	113.2	BLUEs	7.256	-2.48712	0.018463	-2.31948	0.0294565	-2.38409	0.0344901	-2.99953	0.0354869	-2.51789	0.0341221	-2.53641	0.0206405	-2.15341	0.023002	-2.37207	0.0196683	0.0303514	-2.47125	0.247052
GWM4699_202	7D	113.7	10SAU	4.3	-2.77576	0.0168588	-2.30437	0.0125853	-2.1504	0.0206376	-2.88473	0.0149449	-1.90407	0.00384005	-3.16509	0.01482	-2.1915	0.00694915	-2.35462	0.0128849	0.0145629	-2.46632	0.429163
GWM0044_188	7D	116	09SEL	4.172	-1.66495	0.00661651	-1.49898	0.0122525	-1.35059	0.0165753	-1.56379	0.00774408	-1.11884	0.00448198	-1.65796	0.00556406	-1.29237	0.00661235	-1.51223	0.00796165	0.00948251	-1.45746	0.18997
GWM0676_142	7D	131.9	10AND	4.467	4.57835	0.00205017	3.3713	0.0001902	3.1747	7.70158e-05	5.74712	0.00465979	3.52212	0.000247669	4.9777	0.000303835	4.33417	0.00142326	3.85837	0.000456664	0.000264042	4.19548	0.884275
GWM0676_142	7D	131.9	10SEL	4.627	4.57835	0.00205017	3.3713	0.0001902	3.1747	7.70158e-05	5.74712	0.00465979	3.52212	0.000247669	4.9777	0.000303835	4.33417	0.00142326	3.85837	0.000456664	0.000264042	4.19548	0.884275
GWM0437_94	7D	150.9	09WOH	4.293	-1.74266	0.00115588	-1.77056	0.00538237	-1.76357	0.0122995	-2.69842	0.0202999	-2.0749	0.00870358	-1.6497	0.000462583	-1.47386	0.00232497	-1.69155	0.00282926	0.00571768	-1.85815	0.378319
GWM0437_94	7D	150.9	10AND	5.474	-1.74266	0.00115588	-1.77056	0.00538237	-1.76357	0.0122995	-2.69842	0.0202999	-2.0749	0.00870358	-1.6497	0.000462583	-1.47386	0.00232497	-1.69155	0.00282926	0.00571768	-1.85815	0.378319
GWM0437_94	7D	150.9	10JAN	4.285	-1.74266	0.00115588	-1.77056	0.00538237	-1.76357	0.0122995	-2.69842	0.0202999	-2.0749	0.00870358	-1.6497	0.000462583	-1.47386	0.00232497	-1.69155	0.00282926	0.00571768	-1.85815	0.378319
WMC0410_115	unm.	74.1	10AND	13.994	-3.28571	0.0166746	-2.98697	0.0330801	-2.78182	0.0339893	-4.12746	0.0506654	-3.11052	0.021425	-3.56783	0.0216394	-2.74109	0.033209	-3.11514	0.0253549	0.0306056	-3.21457	0.45469
WMC0410_115	unm.	74.1	BLUEs	12.585	-3.28571	0.0166746	-2.98697	0.0330801	-2.78182	0.0339893	-4.12746	0.0506654	-3.11052	0.021425	-3.56783	0.0216394	-2.74109	0.033209	-3.11514	0.0253549	0.0306056	-3.21457	0.45469
WMC0410_115	unm.	74.1	09SEL	12.154	-3.28571	0.0166746	-2.98697	0.0330801	-2.78182	0.0339893	-4.12746	0.0506654	-3.11052	0.021425	-3.56783	0.0216394	-2.74109	0.033209	-3.11514	0.0253549	0.0306056	-3.21457	0.45469
WMC0032_83	unm.	50.1	10SAU	12.01	3.63412	0.0242874	3.47615	0.0569204	2.93746	0.0355927	4.5598	0.0513039	3.3229	0.0223848	4.55658	0.0575901	3.01724	0.0348308	3.54952	0.0427114	0.0460215	3.63172	0.621359
WMC0410_115	unm.	74.1	09WOH	11.846	-3.28571	0.0166746	-2.98697	0.0330801	-2.78182	0.0339893	-4.12746	0.0506654	-3.11052	0.021425	-3.56783	0.0216394	-2.74109	0.033209	-3.11514	0.0253549	0.0306056	-3.21457	0.45469
WMC0032_83	unm.	50.1	10AND	11.652	3.63412	0.0242874	3.47615	0.0569204	2.93746	0.0355927	4.5598	0.0513039	3.3229	0.0223848	4.55658	0.0575901	3.01724	0.0348308	3.54952	0.0427114	0.0460215	3.63172	0.621359
CFD0045_177	unm.	36	10JAN	11.416	-3.14539	0.0109582	-2.73658	0.0189983	-2.63719	0.0218562	-3.35099	0.0131368	-3.38095	0.0426899	-3.60624	0.0199917	-2.48175	0.0118555	-2.66372	0.00448656	0.0183583	-3.00035	0.42083
WMC0032_83	unm.	50.1	09SEL	11.222	3.63412	0.0242874	3.47615	0.0569204	2.93746	0.0355927	4.5598	0.0513039	3.3229	0.0223848	4.55658	0.0575901	3.01724	0.0348308	3.54952	0.0427114	0.0460215	3.63172	0.621359
WMC0410_115	unm.	74.1	10SEL	11.163	-3.28571	0.0166746	-2.98697	0.0330801	-2.78182	0.0339893	-4.12746	0.0506654	-3.11052	0.021425	-3.56783	0.0216394	-2.74109	0.033209	-3.11514	0.0253549	0.0306056	-3.21457	0.45469
WMC0410_115	unm.	74.1	10WOH	11.063	-3.28571	0.0166746	-2.98697	0.0330801	-2.78182	0.0339893	-4.12746	0.0506654	-3.11052	0.021425	-3.56783	0.0216394	-2.74109	0.033209	-3.11514	0.0253549	0.0306056	-3.21457	0.45469
WMC0032_83	unm.	50.1	BLUEs	10.987	3.63412	0.0242874	3.47615	0.0569204	2.93746	0.0355927	4.5598	0.0513039	3.3229	0.0223848	4.55658	0.0575901	3.01724	0.0348308	3.54952	0.0427114	0.0460215	3.63172	0.621359
CFD0045_177	unm.	36	BLUEs	10.647	-3.14539	0.0109582	-2.73658	0.0189983	-2.63719	0.0218562	-3.35099	0.0131368	-3.38095	0.0426899	-3.60624	0.0199917	-2.48175	0.0118555	-2.66372	0.00448656	0.0183583	-3.00035	0.42083
WMC0410_115	unm.	74.1	09AND	10.342	-3.28571	0.0166746	-2.98697	0.0330801	-2.78182	0.0339893	-4.12746	0.0506654	-3.11052	0.021425	-3.56783	0.0216394	-2.74109	0.033209	-3.11514	0.0253549	0.0306056	-3.21457	0.45469
CFD0045_177	unm.	36	10SAU	10.297	-3.14539	0.0109582	-2.73658	0.0189983	-2.63719	0.0218562	-3.35099	0.0131368	-3.38095	0.0426899	-3.60624	0.0199917	-2.48175	0.0118555	-2.66372	0.00448656	0.0183583	-3.00035	0.42083
WMC0410_115	unm.	74.1	10SAU	10.207	-3.28571	0.0166746	-2.98697	0.0330801	-2.78182	0.0339893	-4.12746	0.0506654	-3.11052	0.021425	-3.56783	0.0216394	-2.74109	0.033209	-3.11514	0.0253549	0.0306056	-3.21457	0.45469
CFD0045_177	unm.	36	09WOH	10.008	-3.14539	0.0109582	-2.73658	0.0189983	-2.63719	0.0218562	-3.35099	0.0131368	-3.38095	0.0426899	-3.60624	0.0199917	-2.48175	0.0118555	-2.66372	0.00448656	0.0183583	-3.00035	0.42083
CFD0045_177	unm.	36	09SEL	9.809	-3.14539	0.0109582	-2.73658	0.0189983	-2.63719	0.0218562	-3.35099	0.0131368	-3.38095	0.0426899	-3.60624	0.0199917	-2.48175	0.0118555	-2.66372	0.00448656	0.0183583	-3.00035	0.42083
WMC0410_115	unm.	74.1	10JAN	9.675	-3.28571	0.0166746	-2.98697	0.0330801	-2.78182	0.0339893	-4.12746	0.0506654	-3.11052	0.021425	-3.56783	0.0216394	-2.74109	0.033209	-3.11514	0.0253549	0.0306056	-3.21457	0.45469
WMC0032_83	unm.	50.1	10WOH	9.628	3.63412	0.0242874	3.47615	0.0569204	2.93746	0.0355927	4.5598	0.0513039	3.3229	0.0223848	4.55658	0.0575901	3.01724	0.0348308	3.54952	0.0427114	0.0460215	3.63172	0.621359
WMC0032_null	unm.	50	10AND	9.181	-2.76109	0.020376	-2.67719	0.0554369	-2.22226	0.0333958	-3.52359	0.0520992	-2.84022	0.0343087	-3.11974	0.0428689	-2.10393	0.0285573	-2.88866	0.0518972	0.0440461	-2.76709	0.456934
WMC0032_83	unm.	50.1	10SEL	9.002	3.63412	0.0242874	3.47615	0.0569204	2.93746	0.0355927	4.5598	0.0513039	3.3229	0.0223848	4.55658	0.0575901	3.01724	0.0348308	3.54952	0.0427114	0.0460215	3.63172	0.621359
CFD0045_177	unm.	36	09AND	8.877	-3.14539	0.0109582	-2.73658	0.0189983	-2.63719	0.0218562	-3.35099	0.0131368	-3.38095	0.0426899	-3.60624	0.0199917	-2.48175	0.0118555	-2.66372	0.00448656	0.0183583	-3.00035	0.42083
CFD0045_177	unm.	36	10AND	8.813	-3.14539	0.0109582	-2.73658	0.0189983	-2.63719	0.0218562	-3.35099	0.0131368	-3.38095	0.0426899	-3.60624	0.0199917	-2.48175	0.0118555	-2.66372	0.00448656	0.0183583	-3.00035	0.42083
WMC0032_83	unm.	50.1	09WOH	8.808	3.63412	0.0242874	3.47615	0.0569204	2.93746	0.0355927	4.5598	0.0513039	3.3229	0.0223848	4.55658	0.0575901	3.01724	0.0348308	3.54952	0.0427114	0.0460215	3.63172	0.621359
WMC0032_null	unm.	50	09SEL	8.793	-2.76109	0.020376	-2.67719	0.0554369	-2.22226	0.0333958	-3.52359	0.0520992	-2.84022	0.0343087	-3.11974	0.0428689	-2.10393	0.0285573	-2.88866	0.0518972	0.0440461	-2.76709	0.456934
CFD0045_177	unm.	36	10SEL	8.644	-3.14539	0.0109582	-2.73658	0.0189983	-2.63719	0.0218562	-3.35099	0.0131368	-3.38095	0.0426899	-3.60624	0.0199917	-2.48175	0.0118555	-2.66372	0.00448656	0.0183583	-3.00035	0.42083
WMC0032_83	unm.	50.1	09AND	8.496	3.63412	0.0242874	3.47615	0.0569204	2.93746	0.0355927	4.5598	0.0513039	3.3229	0.0223848	4.55658	0.0575901	3.01724	0.0348308	3.54952	0.0427114	0.0460215	3.63172	0.621359
WMC0032_null	unm.	50	10WOH	8.478	-2.76109	0.020376	-2.67719	0.0554369	-2.22226	0.0333958	-3.52359	0.0520992	-2.84022	0.0343087	-3.11974	0.0428689	-2.10393	0.0285573	-2.88866	0.0518972	0.0440461	-2.76709	0.456934
WMC0032_null	unm.	50	BLUEs	8.45	-2.76109	0.020376	-2.67719	0.0554369	-2.22226	0.0333958	-3.52359	0.0520992	-2.84022	0.0343087	-3.11974	0.0428689	-2.10393	0.0285573	-2.88866	0.0518972	0.0440461	-2.76709	0.456934
GWM0341_145	unm.	116.4	09AND	8.041	3.28693	0.0188203	2.4624	0.0107757	2.44885	0.00983833	3.43366	0.0110023	2.2768	0.000630976	3.14821	0.00539092	2.02438	0.00162393	2.77581	0.00779833	0.00877884	2.73213	0.512169
CFD0045_177	unm.	36	10WOH	7.734	-3.14539	0.0109582	-2.73658	0.0189983	-2.63719	0.0218562	-3.35099	0.0131368	-3.38095	0.0426899	-3.60624	0.0199917	-2.48175	0.0118555	-2.66372	0.00448656	0.0183583	-3.00035	0.42083
WMC0032_83	unm.	50.1	10JAN	7.723	3.63412	0.0242874	3.47615	0.0569204	2.93746	0.0355927	4.5598	0.0513039	3.3229	0.0223848	4.55658	0.0575901	3.01724	0.0348308	3.54952	0.0427114	0.0460215	3.63172	0.621359
GWM4879_202	unm.	125	09SEL	7.694	-2.2889	0.000445191	-2.33999	5.75417e-08	-1.51943	0.00223859	-2.70197	1.69114e-05	-1.97594	0.000439637	-2.06882	0.00479997	-1.68726	0.001493	-2.41875	0.000200731	0.00166067	-2.12513	0.392059
WMC0032_null	unm.	50	10JAN	7.528	-2.76109	0.020376	-2.67719	0.0554369	-2.22226	0.0333958	-3.52359	0.0520992	-2.84022	0.0343087	-3.11974	0.0428689	-2.10393	0.0285573	-2.88866	0.0518972	0.0440461	-2.76709	0.456934
GWM0341_145	unm.	116.4	10AND	7.422	3.28693	0.0188203	2.4624	0.0107757	2.44885	0.00983833	3.43366	0.0110023	2.2768	0.000630976	3.14821	0.00539092	2.02438	0.00162393	2.77581	0.00779833	0.00877884	2.73213	0.512169
WMC0032_null	unm.	50	10SAU	7.393	-2.76109	0.020376	-2.67719	0.0554369	-2.22226	0.0333958	-3.52359	0.0520992	-2.84022	0.0343087	-3.11974	0.0428689	-2.10393	0.0285573	-2.88866	0.0518972	0.0440461	-2.76709	0.456934
WMC0084_300	unm.	54	10SEL	7.337	-2.749	0.00745276	-1.93496	0.0037506	-1.9342	0.00647587	-2.70536	0.00688455	-2.14601	0.00262392	-2.71226	0.00622465	-2.29811	0.00744193	-2.57274	0.00890781	0.00650836	-2.38158	0.348015
WMC0468_149	unm.	80.1	10SEL	7.267	3.47973	0.0294844	2.79287	0.0341875	3.02356	0.0382282	4.21965	0.0505778	3.4218	0.0382653	3.78513	0.0282771	3.33334	0.0474256	3.30542	0.0291592	0.0442264	3.42019	0.438736
GWM0341_145	unm.	116.4	09WOH	7.147	3.28693	0.0188203	2.4624	0.0107757	2.44885	0.00983833	3.43366	0.0110023	2.2768	0.000630976	3.14821	0.00539092	2.02438	0.00162393	2.77581	0.00779833	0.00877884	2.73213	0.512169
GWM0341_145	unm.	116.4	BLUEs	7.135	3.28693	0.0188203	2.4624	0.0107757	2.44885	0.00983833	3.43366	0.0110023	2.2768	0.000630976	3.14821	0.00539092	2.02438	0.00162393	2.77581	0.00779833	0.00877884	2.73213	0.512169
WMC0084_343	unm.	54.3	09AND	7.115	2.83809	0.0197806	1.968	0.00801146	1.94424	0.0102619	2.81873	0.00699209	2.22066	0.00453388	2.37278	0.00564934	1.9717	0.00780523	2.40197	0.0124575	0.0105023	2.31702	0.363096
WMC0084_300	unm.	54	10WOH	7.005	-2.749	0.00745276	-1.93496	0.0037506	-1.9342	0.00647587	-2.70536	0.00688455	-2.14601	0.00262392	-2.71226	0.00622465	-2.29811	0.00744193	-2.57274	0.00890781	0.00650836	-2.38158	0.348015
GWM0341_145	unm.	116.4	10WOH	6.897	3.28693	0.0188203	2.4624	0.0107757	2.44885	0.00983833	3.43366	0.0110023	2.2768	0.000630976	3.14821	0.00539092	2.02438	0.00162393	2.77581	0.00779833	0.00877884	2.73213	0.512169
WMC0084_300	unm.	54	09AND	6.835	-2.749	0.00745276	-1.93496	0.0037506	-1.9342	0.00647587	-2.70536	0.00688455	-2.14601	0.00262392	-2.71226	0.00622465	-2.29811	0.00744193	-2.57274	0.00890781	0.00650836	-2.38158	0.348015
GWM4879_202	unm.	125	10WOH	6.812	-2.2889	0.000445191	-2.33999	5.75417e-08	-1.51943	0.00223859	-2.70197	1.69114e-05	-1.97594	0.000439637	-2.06882	0.00479997	-1.68726	0.001493	-2.41875	0.000200731	0.00166067	-2.12513	0.392059
WMC0032_null	unm.	50	09WOH	6.726	-2.76109	0.020376	-2.67719	0.0554369	-2.22226	0.0333958	-3.52359	0.0520992	-2.84022	0.0343087	-3.11974	0.0428689	-2.10393	0.0285573	-2.88866	0.0518972	0.0440461	-2.76709	0.456934
WMC0696_148	unm.	95	09WOH	6.712	-2.18826	0.00147274	-1.80187	0.0017084	-1.98876	0.00594179	-2.09329	3.5459e-05	-1.64024	0.000140407	-2.19463	0.000283769	-1.70118	0.000414345	-1.81016	2.87219e-05	0.000278059	-1.9273	0.218398
BARC1122_198	unm.	30	10SEL	6.647	-2.60753	0.00676073	-1.91951	0.00364249	-1.79938	0.00222495	-2.82995	0.00966544	-2.18177	0.00468707	-2.60153	0.00753605	-2.226	0.0174659	-2.47888	0.00671274	0.00789484	-2.33057	0.359705
DUPW0173b_181	unm.	41.3	10AND	6.632	-2.15692	0.00859292	-1.7813	0.0147511	-1.75537	0.014708	-2.64868	0.0373324	-2.17278	0.0253518	-2.30524	0.0174511	-1.82219	0.0164914	-1.9816	0.00838407	0.0206149	-2.07801	0.306916
GWM0341_145	unm.	116.4	09SEL	6.559	3.28693	0.0188203	2.4624	0.0107757	2.44885	0.00983833	3.43366	0.0110023	2.2768	0.000630976	3.14821	0.00539092	2.02438	0.00162393	2.77581	0.00779833	0.00877884	2.73213	0.512169
WMC0032_null	unm.	50	09AND	6.556	-2.76109	0.020376	-2.67719	0.0554369	-2.22226	0.0333958	-3.52359	0.0520992	-2.84022	0.0343087	-3.11974	0.0428689	-2.10393	0.0285573	-2.88866	0.0518972	0.0440461	-2.76709	0.456934
GWM4879_204	unm.	125.1	10AND	6.528	2.07611	5.99728e-07	2.12528	0.00127429	1.57185	3.30696e-05	2.91366	0.00479598	2.31497	0.00485435	2.01408	2.26313e-06	1.75476	0.00136658	2.27042	0.000495827	0.000787931	2.13014	0.40298
WMC0084_300	unm.	54	BLUEs	6.499	-2.749	0.00745276	-1.93496	0.0037506	-1.9342	0.00647587	-2.70536	0.00688455	-2.14601	0.00262392	-2.71226	0.00622465	-2.29811	0.00744193	-2.57274	0.00890781	0.00650836	-2.38158	0.348015
WMC0468_149	unm.	80.1	10AND	6.494	3.47973	0.0294844	2.79287	0.0341875	3.02356	0.0382282	4.21965	0.0505778	3.4218	0.0382653	3.78513	0.0282771	3.33334	0.0474256	3.30542	0.0291592	0.0442264	3.42019	0.438736
DUPW0173b_179	unm.	41.2	10AND	6.459	2.15542	0.00921625	1.7097	0.0105011	1.85026	0.0153158	2.5765	0.0303022	2.25766	0.0247677	2.35522	0.0162079	1.68182	0.00912245	1.98894	0.00586227	0.0176313	2.07194	0.319762
WMJ3103b_172	unm.	113.2	10AND	6.383	-2.71676	0.00455939	-2.14814	0.00396073	-2.07703	0.00373971	-3.30899	0.0212198	-2.63763	0.0210395	-2.79186	0.00419882	-2.30777	0.00957496	-2.48079	0.0080042	0.00835592	-2.55862	0.399664
BARC1122_198	unm.	30	10WOH	6.356	-2.60753	0.00676073	-1.91951	0.00364249	-1.79938	0.00222495	-2.82995	0.00966544	-2.18177	0.00468707	-2.60153	0.00753605	-2.226	0.0174659	-2.47888	0.00671274	0.00789484	-2.33057	0.359705
WMC0468_149	unm.	80.1	BLUEs	6.325	3.47973	0.0294844	2.79287	0.0341875	3.02356	0.0382282	4.21965	0.0505778	3.4218	0.0382653	3.78513	0.0282771	3.33334	0.0474256	3.30542	0.0291592	0.0442264	3.42019	0.438736
WMC0410_113	unm.	74	09WOH	6.295	3.5274	0.00851977	3.04808	0.0136684	3.37354	0.0245977	4.0286	0.0104427	3.645	0.00747541	3.48525	0.00713611	2.56244	0.00599248	3.20381	0.00917866	0.0110671	3.35926	0.43588
DUPW0173b_179	unm.	41.2	10JAN	6.263	2.15542	0.00921625	1.7097	0.0105011	1.85026	0.0153158	2.5765	0.0303022	2.25766	0.0247677	2.35522	0.0162079	1.68182	0.00912245	1.98894	0.00586227	0.0176313	2.07194	0.319762
BARC0149_148	unm.	13.1	10AND	6.252	-2.93392	0.010742	-2.65224	0.0118449	-2.39846	0.00930573	-3.43126	0.0187296	-2.91523	0.0152606	-3.17769	0.0136927	-2.08948	0.00272342	-2.73724	0.0116526	0.0129058	-2.79194	0.424882
GWM0341_145	unm.	116.4	10SAU	6.24	3.28693	0.0188203	2.4624	0.0107757	2.44885	0.00983833	3.43366	0.0110023	2.2768	0.000630976	3.14821	0.00539092	2.02438	0.00162393	2.77581	0.00779833	0.00877884	2.73213	0.512169
GWM4879_202	unm.	125	10AND	6.223	-2.2889	0.000445191	-2.33999	5.75417e-08	-1.51943	0.00223859	-2.70197	1.69114e-05	-1.97594	0.000439637	-2.06882	0.00479997	-1.68726	0.001493	-2.41875	0.000200731	0.00166067	-2.12513	0.392059
BARC0275_256	unm.	21	09SEL	6.182	-2.09726	0.0013578	-1.91024	0.0016005	-1.55865	0.000228195	-2.44707	0.0028197	-2.1604	0.00360079	-1.89366	2.32758e-06	-1.55171	0.000320514	-1.8475	0.000125213	0.000697683	-1.93331	0.301865
DUPW0173b_179	unm.	41.2	BLUEs	6.164	2.15542	0.00921625	1.7097	0.0105011	1.85026	0.0153158	2.5765	0.0303022	2.25766	0.0247677	2.35522	0.0162079	1.68182	0.00912245	1.98894	0.00586227	0.0176313	2.07194	0.319762
BARC0149_148	unm.	13.1	09SEL	6.154	-2.93392	0.010742	-2.65224	0.0118449	-2.39846	0.00930573	-3.43126	0.0187296	-2.91523	0.0152606	-3.17769	0.0136927	-2.08948	0.00272342	-2.73724	0.0116526	0.0129058	-2.79194	0.424882
WMC0468_149	unm.	80.1	09WOH	6.137	3.47973	0.0294844	2.79287	0.0341875	3.02356	0.0382282	4.21965	0.0505778	3.4218	0.0382653	3.78513	0.0282771	3.33334	0.0474256	3.30542	0.0291592	0.0442264	3.42019	0.438736
BARC0149_148	unm.	13.1	BLUEs	6.109	-2.93392	0.010742	-2.65224	0.0118449	-2.39846	0.00930573	-3.43126	0.0187296	-2.91523	0.0152606	-3.17769	0.0136927	-2.08948	0.00272342	-2.73724	0.0116526	0.0129058	-2.79194	0.424882
WMC0084_343	unm.	54.3	BLUEs	6.082	2.83809	0.0197806	1.968	0.00801146	1.94424	0.0102619	2.81873	0.00699209	2.22066	0.00453388	2.37278	0.00564934	1.9717	0.00780523	2.40197	0.0124575	0.0105023	2.31702	0.363096
DUPW0173b_181	unm.	41.3	BLUEs	6.064	-2.15692	0.00859292	-1.7813	0.0147511	-1.75537	0.014708	-2.64868	0.0373324	-2.17278	0.0253518	-2.30524	0.0174511	-1.82219	0.0164914	-1.9816	0.00838407	0.0206149	-2.07801	0.306916
WMC0084_343	unm.	54.3	10WOH	6.057	2.83809	0.0197806	1.968	0.00801146	1.94424	0.0102619	2.81873	0.00699209	2.22066	0.00453388	2.37278	0.00564934	1.9717	0.00780523	2.40197	0.0124575	0.0105023	2.31702	0.363096
GWM0720_157	unm.	118.1	09SEL	6.047	-2.3094	0.0198829	-2.07825	0.0268321	-1.83006	0.0214268	-2.17117	0.0215769	-1.93972	0.0250496	-2.28686	0.015823	-1.79876	0.0190775	-2.10028	0.0286676	0.0219397	-2.06431	0.193986
BARC1122_204	unm.	30.1	09AND	6.039	2.70377	0.0050904	1.91446	0.00200725	1.77755	0.000935217	2.7744	0.00525266	1.99906	0.000724911	2.65154	0.00430576	2.05753	0.0082764	2.43078	0.00342358	0.00349207	2.28864	0.396177
BARC1144_268	unm.	31	09AND	6.018	6.47367	0.0128318	3.54321	0.00343285	4.45279	0.0104857	5.86387	0.0101715	5.20797	0.0183559	2.63938	0.000185248	3.93789	0.00323435	5.09995	0.00681162	0.00768091	4.65234	1.26076
DUPW0173b_179	unm.	41.2	09WOH	6.003	2.15542	0.00921625	1.7097	0.0105011	1.85026	0.0153158	2.5765	0.0303022	2.25766	0.0247677	2.35522	0.0162079	1.68182	0.00912245	1.98894	0.00586227	0.0176313	2.07194	0.319762
WMC0084_300	unm.	54	10SAU	6.003	-2.749	0.00745276	-1.93496	0.0037506	-1.9342	0.00647587	-2.70536	0.00688455	-2.14601	0.00262392	-2.71226	0.00622465	-2.29811	0.00744193	-2.57274	0.00890781	0.00650836	-2.38158	0.348015
WMC0054_162	unm.	51.4	10WOH	5.991	-2.95594	0.000758044	-2.56614	0.00223992	-2.19329	0.00159568	-2.83204	0.000345438	-2.57547	0.00174687	-2.76723	0.000309149	-2.49018	0.00588415	-2.88585	0.000725314	0.00131688	-2.65827	0.25136
BARC0275_256	unm.	21	10AND	5.979	-2.09726	0.0013578	-1.91024	0.0016005	-1.55865	0.000228195	-2.44707	0.0028197	-2.1604	0.00360079	-1.89366	2.32758e-06	-1.55171	0.000320514	-1.8475	0.000125213	0.000697683	-1.93331	0.301865
BARC1122_198	unm.	30	BLUEs	5.954	-2.60753	0.00676073	-1.91951	0.00364249	-1.79938	0.00222495	-2.82995	0.00966544	-2.18177	0.00468707	-2.60153	0.00753605	-2.226	0.0174659	-2.47888	0.00671274	0.00789484	-2.33057	0.359705
BARC1122_198	unm.	30	10AND	5.944	-2.60753	0.00676073	-1.91951	0.00364249	-1.79938	0.00222495	-2.82995	0.00966544	-2.18177	0.00468707	-2.60153	0.00753605	-2.226	0.0174659	-2.47888	0.00671274	0.00789484	-2.33057	0.359705
BARC1122_204	unm.	30.1	10WOH	5.944	2.70377	0.0050904	1.91446	0.00200725	1.77755	0.000935217	2.7744	0.00525266	1.99906	0.000724911	2.65154	0.00430576	2.05753	0.0082764	2.43078	0.00342358	0.00349207	2.28864	0.396177
WMC0084_343	unm.	54.3	10AND	5.914	2.83809	0.0197806	1.968	0.00801146	1.94424	0.0102619	2.81873	0.00699209	2.22066	0.00453388	2.37278	0.00564934	1.9717	0.00780523	2.40197	0.0124575	0.0105023	2.31702	0.363096
BARC0275_256	unm.	21	10JAN	5.897	-2.09726	0.0013578	-1.91024	0.0016005	-1.55865	0.000228195	-2.44707	0.0028197	-2.1604	0.00360079	-1.89366	2.32758e-06	-1.55171	0.000320514	-1.8475	0.000125213	0.000697683	-1.93331	0.301865
WMC0032_null	unm.	50	10SEL	5.867	-2.76109	0.020376	-2.67719	0.0554369	-2.22226	0.0333958	-3.52359	0.0520992	-2.84022	0.0343087	-3.11974	0.0428689	-2.10393	0.0285573	-2.88866	0.0518972	0.0440461	-2.76709	0.456934
GWM4879_202	unm.	125	BLUEs	5.858	-2.2889	0.000445191	-2.33999	5.75417e-08	-1.51943	0.00223859	-2.70197	1.69114e-05	-1.97594	0.000439637	-2.06882	0.00479997	-1.68726	0.001493	-2.41875	0.000200731	0.00166067	-2.12513	0.392059
GWM4879_204	unm.	125.1	09SEL	5.79	2.07611	5.99728e-07	2.12528	0.00127429	1.57185	3.30696e-05	2.91366	0.00479598	2.31497	0.00485435	2.01408	2.26313e-06	1.75476	0.00136658	2.27042	0.000495827	0.000787931	2.13014	0.40298
WMJ3103b_172	unm.	113.2	BLUEs	5.762	-2.71676	0.00455939	-2.14814	0.00396073	-2.07703	0.00373971	-3.30899	0.0212198	-2.63763	0.0210395	-2.79186	0.00419882	-2.30777	0.00957496	-2.48079	0.0080042	0.00835592	-2.55862	0.399664
BARC1122_198	unm.	30	09AND	5.752	-2.60753	0.00676073	-1.91951	0.00364249	-1.79938	0.00222495	-2.82995	0.00966544	-2.18177	0.00468707	-2.60153	0.00753605	-2.226	0.0174659	-2.47888	0.00671274	0.00789484	-2.33057	0.359705
BARC0261_182	unm.	20.4	10SEL	5.746	1.64636	0.00111705	1.56033	0.0128474	1.17401	0.00429954	1.73584	0.00188659	1.46513	0.00383296	1.99269	0.00884837	1.78417	0.0133466	1.63421	0.00837613	0.00504407	1.62409	0.240975
WMC0054_162	unm.	51.4	10SEL	5.746	-2.95594	0.000758044	-2.56614	0.00223992	-2.19329	0.00159568	-2.83204	0.000345438	-2.57547	0.00174687	-2.76723	0.000309149	-2.49018	0.00588415	-2.88585	0.000725314	0.00131688	-2.65827	0.25136
WMC0702_210	unm.	96.4	10AND	5.739	2.6491	0.00475967	2.32574	0.00293142	2.24762	0.00579473	3.2106	0.00956921	2.00492	0.000353201	2.86784	0.00297998	2.19512	0.00243592	2.38477	0.00320164	0.0026059	2.48571	0.397539
WMJ3103b_172	unm.	113.2	10SEL	5.728	-2.71676	0.00455939	-2.14814	0.00396073	-2.07703	0.00373971	-3.30899	0.0212198	-2.63763	0.0210395	-2.79186	0.00419882	-2.30777	0.00957496	-2.48079	0.0080042	0.00835592	-2.55862	0.399664
DUPW0173b_181	unm.	41.3	10SEL	5.685	-2.15692	0.00859292	-1.7813	0.0147511	-1.75537	0.014708	-2.64868	0.0373324	-2.17278	0.0253518	-2.30524	0.0174511	-1.82219	0.0164914	-1.9816	0.00838407	0.0206149	-2.07801	0.306916
DUPW0173b_181	unm.	41.3	10JAN	5.67	-2.15692	0.00859292	-1.7813	0.0147511	-1.75537	0.014708	-2.64868	0.0373324	-2.17278	0.0253518	-2.30524	0.0174511	-1.82219	0.0164914	-1.9816	0.00838407	0.0206149	-2.07801	0.306916
WMC0054_162	unm.	51.4	09SEL	5.665	-2.95594	0.000758044	-2.56614	0.00223992	-2.19329	0.00159568	-2.83204	0.000345438	-2.57547	0.00174687	-2.76723	0.000309149	-2.49018	0.00588415	-2.88585	0.000725314	0.00131688	-2.65827	0.25136
BARC0149_148	unm.	13.1	10JAN	5.663	-2.93392	0.010742	-2.65224	0.0118449	-2.39846	0.00930573	-3.43126	0.0187296	-2.91523	0.0152606	-3.17769	0.0136927	-2.08948	0.00272342	-2.73724	0.0116526	0.0129058	-2.79194	0.424882
GWM0720_167	unm.	118.4	10SEL	5.647	3.45173	0.00486713	2.69042	0.00390287	2.66359	0.00448596	3.30358	0.000349562	3.438	0.00698161	3.65278	0.00493274	3.23146	0.0157732	3.45838	0.00448868	0.00586021	3.23624	0.366529
WMC0468_149	unm.	80.1	10WOH	5.628	3.47973	0.0294844	2.79287	0.0341875	3.02356	0.0382282	4.21965	0.0505778	3.4218	0.0382653	3.78513	0.0282771	3.33334	0.0474256	3.30542	0.0291592	0.0442264	3.42019	0.438736
BARC0275_256	unm.	21	BLUEs	5.624	-2.09726	0.0013578	-1.91024	0.0016005	-1.55865	0.000228195	-2.44707	0.0028197	-2.1604	0.00360079	-1.89366	2.32758e-06	-1.55171	0.000320514	-1.8475	0.000125213	0.000697683	-1.93331	0.301865
BARC1122_204	unm.	30.1	BLUEs	5.597	2.70377	0.0050904	1.91446	0.00200725	1.77755	0.000935217	2.7744	0.00525266	1.99906	0.000724911	2.65154	0.00430576	2.05753	0.0082764	2.43078	0.00342358	0.00349207	2.28864	0.396177
WMC0084_300	unm.	54	10AND	5.574	-2.749	0.00745276	-1.93496	0.0037506	-1.9342	0.00647587	-2.70536	0.00688455	-2.14601	0.00262392	-2.71226	0.00622465	-2.29811	0.00744193	-2.57274	0.00890781	0.00650836	-2.38158	0.348015
BARC1122_204	unm.	30.1	10SEL	5.572	2.70377	0.0050904	1.91446	0.00200725	1.77755	0.000935217	2.7744	0.00525266	1.99906	0.000724911	2.65154	0.00430576	2.05753	0.0082764	2.43078	0.00342358	0.00349207	2.28864	0.396177
BARC1122_204	unm.	30.1	10AND	5.568	2.70377	0.0050904	1.91446	0.00200725	1.77755	0.000935217	2.7744	0.00525266	1.99906	0.000724911	2.65154	0.00430576	2.05753	0.0082764	2.43078	0.00342358	0.00349207	2.28864	0.396177
BARC0149_148	unm.	13.1	09WOH	5.55	-2.93392	0.010742	-2.65224	0.0118449	-2.39846	0.00930573	-3.43126	0.0187296	-2.91523	0.0152606	-3.17769	0.0136927	-2.08948	0.00272342	-2.73724	0.0116526	0.0129058	-2.79194	0.424882
BARC0096_205	unm.	5	10WOH	5.529	2.10329	0.00655034	1.71192	0.00620658	1.46976	0.00682165	1.66396	0.00159055	1.77739	0.011583	2.05033	0.00519383	1.75361	0.0173867	2.12267	0.0196289	0.00851831	1.83162	0.235662
BARC0096_208	unm.	5.1	10WOH	5.529	-2.10329	0.00655034	-1.71192	0.00620658	-1.46976	0.00682165	-1.66396	0.00159055	-1.77739	0.011583	-2.05033	0.00519383	-1.75361	0.0173867	-2.12267	0.0196289	0.00851831	-1.83162	0.235662
BARC0149_148	unm.	13.1	10WOH	5.499	-2.93392	0.010742	-2.65224	0.0118449	-2.39846	0.00930573	-3.43126	0.0187296	-2.91523	0.0152606	-3.17769	0.0136927	-2.08948	0.00272342	-2.73724	0.0116526	0.0129058	-2.79194	0.424882
WMC0054_162	unm.	51.4	BLUEs	5.49	-2.95594	0.000758044	-2.56614	0.00223992	-2.19329	0.00159568	-2.83204	0.000345438	-2.57547	0.00174687	-2.76723	0.000309149	-2.49018	0.00588415	-2.88585	0.000725314	0.00131688	-2.65827	0.25136
GWM4879_204	unm.	125.1	10WOH	5.477	2.07611	5.99728e-07	2.12528	0.00127429	1.57185	3.30696e-05	2.91366	0.00479598	2.31497	0.00485435	2.01408	2.26313e-06	1.75476	0.00136658	2.27042	0.000495827	0.000787931	2.13014	0.40298
WMJ3103b_164	unm.	113.1	10AND	5.441	3.8105	0.0113065	3.6085	0.0175643	3.53963	0.0117035	5.5918	0.0187441	4.39504	0.0098088	4.34274	0.01506	2.94386	0.0044393	4.00931	0.00905373	0.0174088	4.03017	0.785286
DUPW0173b_179	unm.	41.2	10SAU	5.406	2.15542	0.00921625	1.7097	0.0105011	1.85026	0.0153158	2.5765	0.0303022	2.25766	0.0247677	2.35522	0.0162079	1.68182	0.00912245	1.98894	0.00586227	0.0176313	2.07194	0.319762
WMC0468_149	unm.	80.1	10JAN	5.402	3.47973	0.0294844	2.79287	0.0341875	3.02356	0.0382282	4.21965	0.0505778	3.4218	0.0382653	3.78513	0.0282771	3.33334	0.0474256	3.30542	0.0291592	0.0442264	3.42019	0.438736
BARC0338_273	unm.	22.4	10SAU	5.398	3.75579	0.010626	3.17632	0.00749413	2.67712	0.005383	4.62571	0.0102841	4.19228	0.0147105	5.00922	0.0187554	2.73386	0.00570727	3.43089	0.00705715	0.0115887	3.70015	0.85714
BARC0149_148	unm.	13.1	10SAU	5.395	-2.93392	0.010742	-2.65224	0.0118449	-2.39846	0.00930573	-3.43126	0.0187296	-2.91523	0.0152606	-3.17769	0.0136927	-2.08948	0.00272342	-2.73724	0.0116526	0.0129058	-2.79194	0.424882
DUPW0173b_179	unm.	41.2	10WOH	5.349	2.15542	0.00921625	1.7097	0.0105011	1.85026	0.0153158	2.5765	0.0303022	2.25766	0.0247677	2.35522	0.0162079	1.68182	0.00912245	1.98894	0.00586227	0.0176313	2.07194	0.319762
GWM0720_157	unm.	118.1	BLUEs	5.34	-2.3094	0.0198829	-2.07825	0.0268321	-1.83006	0.0214268	-2.17117	0.0215769	-1.93972	0.0250496	-2.28686	0.015823	-1.79876	0.0190775	-2.10028	0.0286676	0.0219397	-2.06431	0.193986
GWM0720_157	unm.	118.1	09WOH	5.33	-2.3094	0.0198829	-2.07825	0.0268321	-1.83006	0.0214268	-2.17117	0.0215769	-1.93972	0.0250496	-2.28686	0.015823	-1.79876	0.0190775	-2.10028	0.0286676	0.0219397	-2.06431	0.193986
GWM4879_204	unm.	125.1	10JAN	5.321	2.07611	5.99728e-07	2.12528	0.00127429	1.57185	3.30696e-05	2.91366	0.00479598	2.31497	0.00485435	2.01408	2.26313e-06	1.75476	0.00136658	2.27042	0.000495827	0.000787931	2.13014	0.40298
WMC0084_343	unm.	54.3	10SEL	5.316	2.83809	0.0197806	1.968	0.00801146	1.94424	0.0102619	2.81873	0.00699209	2.22066	0.00453388	2.37278	0.00564934	1.9717	0.00780523	2.40197	0.0124575	0.0105023	2.31702	0.363096
WMJ3100_160	unm.	112	09SEL	5.309	-1.94937	0.000264385	-2.09307	0.0017834	-1.60639	1.64901e-05	-2.30044	0.000295732	-1.97043	0.000358217	-2.38431	0.00117757	-1.92186	0.00252901	-2.21421	0.00392887	0.000335205	-2.05501	0.248645
WMC0054_162	unm.	51.4	09AND	5.301	-2.95594	0.000758044	-2.56614	0.00223992	-2.19329	0.00159568	-2.83204	0.000345438	-2.57547	0.00174687	-2.76723	0.000309149	-2.49018	0.00588415	-2.88585	0.000725314	0.00131688	-2.65827	0.25136
DUPW0173b_181	unm.	41.3	09WOH	5.295	-2.15692	0.00859292	-1.7813	0.0147511	-1.75537	0.014708	-2.64868	0.0373324	-2.17278	0.0253518	-2.30524	0.0174511	-1.82219	0.0164914	-1.9816	0.00838407	0.0206149	-2.07801	0.306916
WMC0084_300	unm.	54	09WOH	5.294	-2.749	0.00745276	-1.93496	0.0037506	-1.9342	0.00647587	-2.70536	0.00688455	-2.14601	0.00262392	-2.71226	0.00622465	-2.29811	0.00744193	-2.57274	0.00890781	0.00650836	-2.38158	0.348015
WMJ3103b_172	unm.	113.2	10JAN	5.291	-2.71676	0.00455939	-2.14814	0.00396073	-2.07703	0.00373971	-3.30899	0.0212198	-2.63763	0.0210395	-2.79186	0.00419882	-2.30777	0.00957496	-2.48079	0.0080042	0.00835592	-2.55862	0.399664
GWM4879_204	unm.	125.1	BLUEs	5.274	2.07611	5.99728e-07	2.12528	0.00127429	1.57185	3.30696e-05	2.91366	0.00479598	2.31497	0.00485435	2.01408	2.26313e-06	1.75476	0.00136658	2.27042	0.000495827	0.000787931	2.13014	0.40298
BARC0149_148	unm.	13.1	09AND	5.238	-2.93392	0.010742	-2.65224	0.0118449	-2.39846	0.00930573	-3.43126	0.0187296	-2.91523	0.0152606	-3.17769	0.0136927	-2.08948	0.00272342	-2.73724	0.0116526	0.0129058	-2.79194	0.424882
WMC0084_343	unm.	54.3	09WOH	5.231	2.83809	0.0197806	1.968	0.00801146	1.94424	0.0102619	2.81873	0.00699209	2.22066	0.00453388	2.37278	0.00564934	1.9717	0.00780523	2.40197	0.0124575	0.0105023	2.31702	0.363096
GWM4879_202	unm.	125	09AND	5.223	-2.2889	0.000445191	-2.33999	5.75417e-08	-1.51943	0.00223859	-2.70197	1.69114e-05	-1.97594	0.000439637	-2.06882	0.00479997	-1.68726	0.001493	-2.41875	0.000200731	0.00166067	-2.12513	0.392059
WMC0468_149	unm.	80.1	10SAU	5.212	3.47973	0.0294844	2.79287	0.0341875	3.02356	0.0382282	4.21965	0.0505778	3.4218	0.0382653	3.78513	0.0282771	3.33334	0.0474256	3.30542	0.0291592	0.0442264	3.42019	0.438736
BARC0275_256	unm.	21	09AND	5.207	-2.09726	0.0013578	-1.91024	0.0016005	-1.55865	0.000228195	-2.44707	0.0028197	-2.1604	0.00360079	-1.89366	2.32758e-06	-1.55171	0.000320514	-1.8475	0.000125213	0.000697683	-1.93331	0.301865
BARC1122_204	unm.	30.1	10SAU	5.198	2.70377	0.0050904	1.91446	0.00200725	1.77755	0.000935217	2.7744	0.00525266	1.99906	0.000724911	2.65154	0.00430576	2.05753	0.0082764	2.43078	0.00342358	0.00349207	2.28864	0.396177
GWM0720_157	unm.	118.1	09AND	5.198	-2.3094	0.0198829	-2.07825	0.0268321	-1.83006	0.0214268	-2.17117	0.0215769	-1.93972	0.0250496	-2.28686	0.015823	-1.79876	0.0190775	-2.10028	0.0286676	0.0219397	-2.06431	0.193986
DUPW0173b_179	unm.	41.2	09AND	5.193	2.15542	0.00921625	1.7097	0.0105011	1.85026	0.0153158	2.5765	0.0303022	2.25766	0.0247677	2.35522	0.0162079	1.68182	0.00912245	1.98894	0.00586227	0.0176313	2.07194	0.319762
DUPW0173b_181	unm.	41.3	10WOH	5.167	-2.15692	0.00859292	-1.7813	0.0147511	-1.75537	0.014708	-2.64868	0.0373324	-2.17278	0.0253518	-2.30524	0.0174511	-1.82219	0.0164914	-1.9816	0.00838407	0.0206149	-2.07801	0.306916
WMC0696_148	unm.	95	09AND	5.162	-2.18826	0.00147274	-1.80187	0.0017084	-1.98876	0.00594179	-2.09329	3.5459e-05	-1.64024	0.000140407	-2.19463	0.000283769	-1.70118	0.000414345	-1.81016	2.87219e-05	0.000278059	-1.9273	0.218398
WMC0468_149	unm.	80.1	09AND	5.131	3.47973	0.0294844	2.79287	0.0341875	3.02356	0.0382282	4.21965	0.0505778	3.4218	0.0382653	3.78513	0.0282771	3.33334	0.0474256	3.30542	0.0291592	0.0442264	3.42019	0.438736
GWM0720_157	unm.	118.1	10WOH	5.123	-2.3094	0.0198829	-2.07825	0.0268321	-1.83006	0.0214268	-2.17117	0.0215769	-1.93972	0.0250496	-2.28686	0.015823	-1.79876	0.0190775	-2.10028	0.0286676	0.0219397	-2.06431	0.193986
BARC1122_198	unm.	30	10SAU	5.117	-2.60753	0.00676073	-1.91951	0.00364249	-1.79938	0.00222495	-2.82995	0.00966544	-2.18177	0.00468707	-2.60153	0.00753605	-2.226	0.0174659	-2.47888	0.00671274	0.00789484	-2.33057	0.359705
WMJ3103b_172	unm.	113.2	09AND	5.113	-2.71676	0.00455939	-2.14814	0.00396073	-2.07703	0.00373971	-3.30899	0.0212198	-2.63763	0.0210395	-2.79186	0.00419882	-2.30777	0.00957496	-2.48079	0.0080042	0.00835592	-2.55862	0.399664
DUPW0217_210	unm.	43	09SEL	5.096	2.49307	0.00357294	2.19418	0.00190351	1.64063	0.00189765	2.58845	0.00169971	1.72596	0.000304742	2.1052	0.000136714	1.96384	0.00388953	2.24659	0.00491184	0.000897179	2.11974	0.335904
DUPW0173b_181	unm.	41.3	09AND	5.069	-2.15692	0.00859292	-1.7813	0.0147511	-1.75537	0.014708	-2.64868	0.0373324	-2.17278	0.0253518	-2.30524	0.0174511	-1.82219	0.0164914	-1.9816	0.00838407	0.0206149	-2.07801	0.306916
WMJ3100_160	unm.	112	10WOH	5.068	-1.94937	0.000264385	-2.09307	0.0017834	-1.60639	1.64901e-05	-2.30044	0.000295732	-1.97043	0.000358217	-2.38431	0.00117757	-1.92186	0.00252901	-2.21421	0.00392887	0.000335205	-2.05501	0.248645
WMC0702_210	unm.	96.4	BLUEs	5.067	2.6491	0.00475967	2.32574	0.00293142	2.24762	0.00579473	3.2106	0.00956921	2.00492	0.000353201	2.86784	0.00297998	2.19512	0.00243592	2.38477	0.00320164	0.0026059	2.48571	0.397539
DUPW0173b_181	unm.	41.3	10SAU	5.066	-2.15692	0.00859292	-1.7813	0.0147511	-1.75537	0.014708	-2.64868	0.0373324	-2.17278	0.0253518	-2.30524	0.0174511	-1.82219	0.0164914	-1.9816	0.00838407	0.0206149	-2.07801	0.306916
WMC0702_210	unm.	96.4	09WOH	5.063	2.6491	0.00475967	2.32574	0.00293142	2.24762	0.00579473	3.2106	0.00956921	2.00492	0.000353201	2.86784	0.00297998	2.19512	0.00243592	2.38477	0.00320164	0.0026059	2.48571	0.397539
BARC0129c_222	unm.	9.4	10JAN	5.06	-2.15131	0.00994806	-1.76965	0.0214757	-1.56049	0.0154496	-2.23338	0.0199732	-2.0895	0.0183363	-2.07645	0.00707994	-1.53282	0.0111375	-1.76206	0.00726833	0.0155781	-1.89696	0.274482
WMC0469_157	unm.	81.5	10SAU	5.044	-2.42597	0.000162166	-2.14571	0.000110337	-2.0978	0.000190124	-2.7479	0.000250851	-2.53644	0.000806891	-2.98523	0.00264494	-2.01325	0.000258067	-2.45	0.000298162	0.000450396	-2.42529	0.33504
GWM0720_167	unm.	118.4	10WOH	5.034	3.45173	0.00486713	2.69042	0.00390287	2.66359	0.00448596	3.30358	0.000349562	3.438	0.00698161	3.65278	0.00493274	3.23146	0.0157732	3.45838	0.00448868	0.00586021	3.23624	0.366529
WMJ3103b_172	unm.	113.2	10WOH	5.022	-2.71676	0.00455939	-2.14814	0.00396073	-2.07703	0.00373971	-3.30899	0.0212198	-2.63763	0.0210395	-2.79186	0.00419882	-2.30777	0.00957496	-2.48079	0.0080042	0.00835592	-2.55862	0.399664
DUPW0173b_179	unm.	41.2	10SEL	5.014	2.15542	0.00921625	1.7097	0.0105011	1.85026	0.0153158	2.5765	0.0303022	2.25766	0.0247677	2.35522	0.0162079	1.68182	0.00912245	1.98894	0.00586227	0.0176313	2.07194	0.319762
DUPW0173b_181	unm.	41.3	09SEL	5.014	-2.15692	0.00859292	-1.7813	0.0147511	-1.75537	0.014708	-2.64868	0.0373324	-2.17278	0.0253518	-2.30524	0.0174511	-1.82219	0.0164914	-1.9816	0.00838407	0.0206149	-2.07801	0.306916
BARC0149_150	unm.	13.2	10SAU	4.992	3.36296	0.0168781	3.11866	0.0181256	3.01714	0.02088	3.74661	0.0139615	2.8599	0.00752551	4.42119	0.0323054	2.73299	0.0121901	3.17145	0.0185249	0.0186298	3.30386	0.548372
WMC0696_148	unm.	95	BLUEs	4.992	-2.18826	0.00147274	-1.80187	0.0017084	-1.98876	0.00594179	-2.09329	3.5459e-05	-1.64024	0.000140407	-2.19463	0.000283769	-1.70118	0.000414345	-1.81016	2.87219e-05	0.000278059	-1.9273	0.218398
WMC0084_343	unm.	54.3	09SEL	4.984	2.83809	0.0197806	1.968	0.00801146	1.94424	0.0102619	2.81873	0.00699209	2.22066	0.00453388	2.37278	0.00564934	1.9717	0.00780523	2.40197	0.0124575	0.0105023	2.31702	0.363096
WMC0410_113	unm.	74	BLUEs	4.98	3.5274	0.00851977	3.04808	0.0136684	3.37354	0.0245977	4.0286	0.0104427	3.645	0.00747541	3.48525	0.00713611	2.56244	0.00599248	3.20381	0.00917866	0.0110671	3.35926	0.43588
BARC0096_205	unm.	5	10SEL	4.976	2.10329	0.00655034	1.71192	0.00620658	1.46976	0.00682165	1.66396	0.00159055	1.77739	0.011583	2.05033	0.00519383	1.75361	0.0173867	2.12267	0.0196289	0.00851831	1.83162	0.235662
BARC0096_208	unm.	5.1	10SEL	4.976	-2.10329	0.00655034	-1.71192	0.00620658	-1.46976	0.00682165	-1.66396	0.00159055	-1.77739	0.011583	-2.05033	0.00519383	-1.75361	0.0173867	-2.12267	0.0196289	0.00851831	-1.83162	0.235662
WMC0696_148	unm.	95	09SEL	4.971	-2.18826	0.00147274	-1.80187	0.0017084	-1.98876	0.00594179	-2.09329	3.5459e-05	-1.64024	0.000140407	-2.19463	0.000283769	-1.70118	0.000414345	-1.81016	2.87219e-05	0.000278059	-1.9273	0.218398
WMC0702_210	unm.	96.4	09SEL	4.966	2.6491	0.00475967	2.32574	0.00293142	2.24762	0.00579473	3.2106	0.00956921	2.00492	0.000353201	2.86784	0.00297998	2.19512	0.00243592	2.38477	0.00320164	0.0026059	2.48571	0.397539
WMJ3100_160	unm.	112	10SEL	4.95	-1.94937	0.000264385	-2.09307	0.0017834	-1.60639	1.64901e-05	-2.30044	0.000295732	-1.97043	0.000358217	-2.38431	0.00117757	-1.92186	0.00252901	-2.21421	0.00392887	0.000335205	-2.05501	0.248645
GWM0341_145	unm.	116.4	10SEL	4.912	3.28693	0.0188203	2.4624	0.0107757	2.44885	0.00983833	3.43366	0.0110023	2.2768	0.000630976	3.14821	0.00539092	2.02438	0.00162393	2.77581	0.00779833	0.00877884	2.73213	0.512169
WMC0084_300	unm.	54	09SEL	4.899	-2.749	0.00745276	-1.93496	0.0037506	-1.9342	0.00647587	-2.70536	0.00688455	-2.14601	0.00262392	-2.71226	0.00622465	-2.29811	0.00744193	-2.57274	0.00890781	0.00650836	-2.38158	0.348015
WMC0410_113	unm.	74	10JAN	4.894	3.5274	0.00851977	3.04808	0.0136684	3.37354	0.0245977	4.0286	0.0104427	3.645	0.00747541	3.48525	0.00713611	2.56244	0.00599248	3.20381	0.00917866	0.0110671	3.35926	0.43588
GWM0720_157	unm.	118.1	10SEL	4.892	-2.3094	0.0198829	-2.07825	0.0268321	-1.83006	0.0214268	-2.17117	0.0215769	-1.93972	0.0250496	-2.28686	0.015823	-1.79876	0.0190775	-2.10028	0.0286676	0.0219397	-2.06431	0.193986
WMC0469_157	unm.	81.5	BLUEs	4.874	-2.42597	0.000162166	-2.14571	0.000110337	-2.0978	0.000190124	-2.7479	0.000250851	-2.53644	0.000806891	-2.98523	0.00264494	-2.01325	0.000258067	-2.45	0.000298162	0.000450396	-2.42529	0.33504
BARC0275_256	unm.	21	10WOH	4.871	-2.09726	0.0013578	-1.91024	0.0016005	-1.55865	0.000228195	-2.44707	0.0028197	-2.1604	0.00360079	-1.89366	2.32758e-06	-1.55171	0.000320514	-1.8475	0.000125213	0.000697683	-1.93331	0.301865
WMC0410_113	unm.	74	10AND	4.859	3.5274	0.00851977	3.04808	0.0136684	3.37354	0.0245977	4.0286	0.0104427	3.645	0.00747541	3.48525	0.00713611	2.56244	0.00599248	3.20381	0.00917866	0.0110671	3.35926	0.43588
GWM0720_167	unm.	118.4	BLUEs	4.856	3.45173	0.00486713	2.69042	0.00390287	2.66359	0.00448596	3.30358	0.000349562	3.438	0.00698161	3.65278	0.00493274	3.23146	0.0157732	3.45838	0.00448868	0.00586021	3.23624	0.366529
WMC0436_130	unm.	78.1	09SEL	4.846	-1.99349	0.0010128	-1.9593	0.0060713	-1.36608	0.00291025	-2.16926	0.00220922	-1.2971	0.000123682	-1.97838	0.00140338	-1.50346	0.00335762	-1.73747	0.000647235	0.00125813	-1.75057	0.326123
WMJ3103b_172	unm.	113.2	09WOH	4.835	-2.71676	0.00455939	-2.14814	0.00396073	-2.07703	0.00373971	-3.30899	0.0212198	-2.63763	0.0210395	-2.79186	0.00419882	-2.30777	0.00957496	-2.48079	0.0080042	0.00835592	-2.55862	0.399664
BARC0129c_222	unm.	9.4	BLUEs	4.825	-2.15131	0.00994806	-1.76965	0.0214757	-1.56049	0.0154496	-2.23338	0.0199732	-2.0895	0.0183363	-2.07645	0.00707994	-1.53282	0.0111375	-1.76206	0.00726833	0.0155781	-1.89696	0.274482
WMC0084_343	unm.	54.3	10JAN	4.822	2.83809	0.0197806	1.968	0.00801146	1.94424	0.0102619	2.81873	0.00699209	2.22066	0.00453388	2.37278	0.00564934	1.9717	0.00780523	2.40197	0.0124575	0.0105023	2.31702	0.363096
GWM4896_223	unm.	131.5	10AND	4.81	-2.09215	0.00968162	-1.73858	0.0110272	-1.6626	0.00802978	-2.73928	0.0319446	-2.18533	0.0180593	-2.29906	0.0136165	-1.71264	0.0117962	-1.73078	0.00689269	0.0145466	-2.02005	0.380383
WMC0468_149	unm.	80.1	09SEL	4.807	3.47973	0.0294844	2.79287	0.0341875	3.02356	0.0382282	4.21965	0.0505778	3.4218	0.0382653	3.78513	0.0282771	3.33334	0.0474256	3.30542	0.0291592	0.0442264	3.42019	0.438736
WMC0009_193	unm.	49.4	10WOH	4.806	-2.0184	0.00160429	-1.73542	0.00189631	-1.47713	0.00555123	-2.0172	0.00913819	-1.5721	0.00458972	-1.89148	0.00422174	-1.18425	0.0117366	-1.96323	0.00562558	0.00603573	-1.7324	0.300675
WMJ3103b_172	unm.	113.2	10SAU	4.781	-2.71676	0.00455939	-2.14814	0.00396073	-2.07703	0.00373971	-3.30899	0.0212198	-2.63763	0.0210395	-2.79186	0.00419882	-2.30777	0.00957496	-2.48079	0.0080042	0.00835592	-2.55862	0.399664
BARC0338_273	unm.	22.4	10JAN	4.775	3.75579	0.010626	3.17632	0.00749413	2.67712	0.005383	4.62571	0.0102841	4.19228	0.0147105	5.00922	0.0187554	2.73386	0.00570727	3.43089	0.00705715	0.0115887	3.70015	0.85714
WMC0696_148	unm.	95	10SEL	4.77	-2.18826	0.00147274	-1.80187	0.0017084	-1.98876	0.00594179	-2.09329	3.5459e-05	-1.64024	0.000140407	-2.19463	0.000283769	-1.70118	0.000414345	-1.81016	2.87219e-05	0.000278059	-1.9273	0.218398
GWM4911_197	unm.	134.1	10JAN	4.769	2.14894	1.65348e-06	2.51335	0.00419127	1.52153	6.44166e-07	2.70534	0.00189295	3.2493	0.00945768	2.41251	6.90014e-05	2.3109	0.00678144	2.03465	0.000552229	0.00133224	2.36207	0.505993
WMC0436_128	unm.	78	09SEL	4.768	3.00792	0.00406318	2.92631	0.0098873	2.46385	0.0126493	3.25043	0.00558275	1.97322	0.000173807	2.59374	0.00111735	2.31195	0.00549743	2.7443	0.0040728	0.00477475	2.65897	0.411156
DUPW0173b_179	unm.	41.2	09SEL	4.767	2.15542	0.00921625	1.7097	0.0105011	1.85026	0.0153158	2.5765	0.0303022	2.25766	0.0247677	2.35522	0.0162079	1.68182	0.00912245	1.98894	0.00586227	0.0176313	2.07194	0.319762
GWM4886_245	unm.	129.3	10SEL	4.755	3.30395	0.0195424	2.68138	0.0303031	2.33528	0.0163499	2.76435	0.00727274	1.93562	0.00939487	2.61736	0.0124056	2.98832	0.0256307	2.68238	0.0200356	0.0197395	2.66358	0.408166
WMC0702_210	unm.	96.4	10SEL	4.75	2.6491	0.00475967	2.32574	0.00293142	2.24762	0.00579473	3.2106	0.00956921	2.00492	0.000353201	2.86784	0.00297998	2.19512	0.00243592	2.38477	0.00320164	0.0026059	2.48571	0.397539
GWM0726_126	unm.	119.1	10JAN	4.707	3.55748	0.00186696	2.76993	0.000936433	2.94054	0.000741373	4.58813	0.00313062	4.87082	0.0130844	3.32231	0.00101498	3.08571	0.00308494	3.59339	0.00266654	0.00282253	3.59104	0.761398
BARC0129c_222	unm.	9.4	09AND	4.702	-2.15131	0.00994806	-1.76965	0.0214757	-1.56049	0.0154496	-2.23338	0.0199732	-2.0895	0.0183363	-2.07645	0.00707994	-1.53282	0.0111375	-1.76206	0.00726833	0.0155781	-1.89696	0.274482
WMC0818c_133	unm.	105.1	09SEL	4.698	2.16473	0.00464189	1.86243	0.0106026	1.36583	0.00434144	2.22293	0.0110012	1.73969	0.00530852	1.99169	0.0073211	1.56761	0.00400208	1.82097	0.00333701	0.0067381	1.84198	0.289094
WMC0410_113	unm.	74	09SEL	4.692	3.5274	0.00851977	3.04808	0.0136684	3.37354	0.0245977	4.0286	0.0104427	3.645	0.00747541	3.48525	0.00713611	2.56244	0.00599248	3.20381	0.00917866	0.0110671	3.35926	0.43588
BARC1064_123	unm.	25	09SEL	4.691	-2.27455	0.0151634	-2.01842	0.013295	-1.70699	0.0106153	-2.01031	0.0048886	-1.61517	0.00596173	-2.4268	0.00811703	-1.91342	0.0157087	-2.10285	0.0187029	0.013222	-2.00856	0.269766
WMC0601_275	unm.	88.3	09AND	4.673	-2.03164	0.0109356	-1.42679	0.00366127	-1.41592	0.00430438	-1.9524	0.00680681	-1.88815	0.0142889	-1.51604	0.00164787	-1.40528	0.00427282	-1.45695	0.0009643	0.00643163	-1.63665	0.270475
WMC0054_162	unm.	51.4	09WOH	4.646	-2.95594	0.000758044	-2.56614	0.00223992	-2.19329	0.00159568	-2.83204	0.000345438	-2.57547	0.00174687	-2.76723	0.000309149	-2.49018	0.00588415	-2.88585	0.000725314	0.00131688	-2.65827	0.25136
WMC0084_300	unm.	54	10JAN	4.645	-2.749	0.00745276	-1.93496	0.0037506	-1.9342	0.00647587	-2.70536	0.00688455	-2.14601	0.00262392	-2.71226	0.00622465	-2.29811	0.00744193	-2.57274	0.00890781	0.00650836	-2.38158	0.348015
BARC0129c_222	unm.	9.4	09SEL	4.638	-2.15131	0.00994806	-1.76965	0.0214757	-1.56049	0.0154496	-2.23338	0.0199732	-2.0895	0.0183363	-2.07645	0.00707994	-1.53282	0.0111375	-1.76206	0.00726833	0.0155781	-1.89696	0.274482
BARC0338_273	unm.	22.4	10AND	4.628	3.75579	0.010626	3.17632	0.00749413	2.67712	0.005383	4.62571	0.0102841	4.19228	0.0147105	5.00922	0.0187554	2.73386	0.00570727	3.43089	0.00705715	0.0115887	3.70015	0.85714
DUPW0217_210	unm.	43	09AND	4.622	2.49307	0.00357294	2.19418	0.00190351	1.64063	0.00189765	2.58845	0.00169971	1.72596	0.000304742	2.1052	0.000136714	1.96384	0.00388953	2.24659	0.00491184	0.000897179	2.11974	0.335904
BARC1122_198	unm.	30	09SEL	4.62	-2.60753	0.00676073	-1.91951	0.00364249	-1.79938	0.00222495	-2.82995	0.00966544	-2.18177	0.00468707	-2.60153	0.00753605	-2.226	0.0174659	-2.47888	0.00671274	0.00789484	-2.33057	0.359705
WMC0818c_133	unm.	105.1	09AND	4.604	2.16473	0.00464189	1.86243	0.0106026	1.36583	0.00434144	2.22293	0.0110012	1.73969	0.00530852	1.99169	0.0073211	1.56761	0.00400208	1.82097	0.00333701	0.0067381	1.84198	0.289094
BARC1064_123	unm.	25	10SEL	4.601	-2.27455	0.0151634	-2.01842	0.013295	-1.70699	0.0106153	-2.01031	0.0048886	-1.61517	0.00596173	-2.4268	0.00811703	-1.91342	0.0157087	-2.10285	0.0187029	0.013222	-2.00856	0.269766
BARC0275_256	unm.	21	09WOH	4.594	-2.09726	0.0013578	-1.91024	0.0016005	-1.55865	0.000228195	-2.44707	0.0028197	-2.1604	0.00360079	-1.89366	2.32758e-06	-1.55171	0.000320514	-1.8475	0.000125213	0.000697683	-1.93331	0.301865
WMC0312_246	unm.	61.1	10JAN	4.592	-1.87106	0.00525396	-1.36864	0.0050846	-1.43394	0.00357115	-1.90962	0.0100922	-1.99143	0.0193363	-1.44562	0.00294942	-1.32131	0.00383022	-1.41674	0.00410598	0.00534986	-1.59479	0.277368
WMJ3103b_172	unm.	113.2	09SEL	4.592	-2.71676	0.00455939	-2.14814	0.00396073	-2.07703	0.00373971	-3.30899	0.0212198	-2.63763	0.0210395	-2.79186	0.00419882	-2.30777	0.00957496	-2.48079	0.0080042	0.00835592	-2.55862	0.399664
GWM0720_167	unm.	118.4	10JAN	4.583	3.45173	0.00486713	2.69042	0.00390287	2.66359	0.00448596	3.30358	0.000349562	3.438	0.00698161	3.65278	0.00493274	3.23146	0.0157732	3.45838	0.00448868	0.00586021	3.23624	0.366529
BARC0096_205	unm.	5	09AND	4.574	2.10329	0.00655034	1.71192	0.00620658	1.46976	0.00682165	1.66396	0.00159055	1.77739	0.011583	2.05033	0.00519383	1.75361	0.0173867	2.12267	0.0196289	0.00851831	1.83162	0.235662
BARC0096_208	unm.	5.1	09AND	4.574	-2.10329	0.00655034	-1.71192	0.00620658	-1.46976	0.00682165	-1.66396	0.00159055	-1.77739	0.011583	-2.05033	0.00519383	-1.75361	0.0173867	-2.12267	0.0196289	0.00851831	-1.83162	0.235662
GWM4911_201	unm.	134.2	09AND	4.566	-2.92772	0.0134376	-1.95254	0.00186549	-2.09158	0.00651518	-2.67857	0.00849799	-2.02841	0.00318479	-2.26886	0.000325541	-2.31418	0.00914437	-2.60447	0.0172342	0.00522213	-2.35829	0.346816
BARC1144_268	unm.	31	09WOH	4.565	6.47367	0.0128318	3.54321	0.00343285	4.45279	0.0104857	5.86387	0.0101715	5.20797	0.0183559	2.63938	0.000185248	3.93789	0.00323435	5.09995	0.00681162	0.00768091	4.65234	1.26076
BARC0129c_222	unm.	9.4	10AND	4.556	-2.15131	0.00994806	-1.76965	0.0214757	-1.56049	0.0154496	-2.23338	0.0199732	-2.0895	0.0183363	-2.07645	0.00707994	-1.53282	0.0111375	-1.76206	0.00726833	0.0155781	-1.89696	0.274482
GWM0720_157	unm.	118.1	10SAU	4.553	-2.3094	0.0198829	-2.07825	0.0268321	-1.83006	0.0214268	-2.17117	0.0215769	-1.93972	0.0250496	-2.28686	0.015823	-1.79876	0.0190775	-2.10028	0.0286676	0.0219397	-2.06431	0.193986
WMC0710_141	unm.	97.3	09SEL	4.549	3.20261	0.00638825	3.45843	0.0189475	2.49671	0.00716015	4.21187	0.0172727	3.19759	0.00477196	4.12226	0.0154723	2.82679	0.0133226	2.9519	0.0149954	0.0132386	3.30852	0.60267
WMJ3100_160	unm.	112	BLUEs	4.535	-1.94937	0.000264385	-2.09307	0.0017834	-1.60639	1.64901e-05	-2.30044	0.000295732	-1.97043	0.000358217	-2.38431	0.00117757	-1.92186	0.00252901	-2.21421	0.00392887	0.000335205	-2.05501	0.248645
WMC0009_193	unm.	49.4	09SEL	4.52	-2.0184	0.00160429	-1.73542	0.00189631	-1.47713	0.00555123	-2.0172	0.00913819	-1.5721	0.00458972	-1.89148	0.00422174	-1.18425	0.0117366	-1.96323	0.00562558	0.00603573	-1.7324	0.300675
BARC1144_268	unm.	31	10WOH	4.51	6.47367	0.0128318	3.54321	0.00343285	4.45279	0.0104857	5.86387	0.0101715	5.20797	0.0183559	2.63938	0.000185248	3.93789	0.00323435	5.09995	0.00681162	0.00768091	4.65234	1.26076
DUPW0217_210	unm.	43	10WOH	4.51	2.49307	0.00357294	2.19418	0.00190351	1.64063	0.00189765	2.58845	0.00169971	1.72596	0.000304742	2.1052	0.000136714	1.96384	0.00388953	2.24659	0.00491184	0.000897179	2.11974	0.335904
WMC0084_343	unm.	54.3	10SAU	4.505	2.83809	0.0197806	1.968	0.00801146	1.94424	0.0102619	2.81873	0.00699209	2.22066	0.00453388	2.37278	0.00564934	1.9717	0.00780523	2.40197	0.0124575	0.0105023	2.31702	0.363096
WMC0469_157	unm.	81.5	10WOH	4.504	-2.42597	0.000162166	-2.14571	0.000110337	-2.0978	0.000190124	-2.7479	0.000250851	-2.53644	0.000806891	-2.98523	0.00264494	-2.01325	0.000258067	-2.45	0.000298162	0.000450396	-2.42529	0.33504
WMB0054_187	unm.	45.2	09AND	4.489	2.92018	0.000156519	1.87599	0.00266317	1.8295	0.00411011	2.62699	0.0112582	1.80728	0.0108419	2.57168	0.00465608	2.00967	0.000207162	2.07453	0.00617634	0.00463762	2.21448	0.428602
WMC0601_275	unm.	88.3	10JAN	4.488	-2.03164	0.0109356	-1.42679	0.00366127	-1.41592	0.00430438	-1.9524	0.00680681	-1.88815	0.0142889	-1.51604	0.00164787	-1.40528	0.00427282	-1.45695	0.0009643	0.00643163	-1.63665	0.270475
WMC0469_157	unm.	81.5	09WOH	4.487	-2.42597	0.000162166	-2.14571	0.000110337	-2.0978	0.000190124	-2.7479	0.000250851	-2.53644	0.000806891	-2.98523	0.00264494	-2.01325	0.000258067	-2.45	0.000298162	0.000450396	-2.42529	0.33504
BARC1122_204	unm.	30.1	09SEL	4.48	2.70377	0.0050904	1.91446	0.00200725	1.77755	0.000935217	2.7744	0.00525266	1.99906	0.000724911	2.65154	0.00430576	2.05753	0.0082764	2.43078	0.00342358	0.00349207	2.28864	0.396177
BARC0096_205	unm.	5	BLUEs	4.474	2.10329	0.00655034	1.71192	0.00620658	1.46976	0.00682165	1.66396	0.00159055	1.77739	0.011583	2.05033	0.00519383	1.75361	0.0173867	2.12267	0.0196289	0.00851831	1.83162	0.235662
BARC0096_208	unm.	5.1	BLUEs	4.474	-2.10329	0.00655034	-1.71192	0.00620658	-1.46976	0.00682165	-1.66396	0.00159055	-1.77739	0.011583	-2.05033	0.00519383	-1.75361	0.0173867	-2.12267	0.0196289	0.00851831	-1.83162	0.235662
BARC1122_198	unm.	30	10JAN	4.462	-2.60753	0.00676073	-1.91951	0.00364249	-1.79938	0.00222495	-2.82995	0.00966544	-2.18177	0.00468707	-2.60153	0.00753605	-2.226	0.0174659	-2.47888	0.00671274	0.00789484	-2.33057	0.359705
GWM4879_202	unm.	125	10SEL	4.46	-2.2889	0.000445191	-2.33999	5.75417e-08	-1.51943	0.00223859	-2.70197	1.69114e-05	-1.97594	0.000439637	-2.06882	0.00479997	-1.68726	0.001493	-2.41875	0.000200731	0.00166067	-2.12513	0.392059
GWM4908_221	unm.	133.3	10JAN	4.458	-1.98533	0.00124486	-1.54048	0.00203905	-1.49622	0.000935469	-2.22689	0.0050112	-2.05561	0.00743984	-1.62015	0.000912987	-1.59238	0.00422807	-1.92852	0.0040795	0.00318719	-1.8057	0.276007
BARC1144_268	unm.	31	10JAN	4.453	6.47367	0.0128318	3.54321	0.00343285	4.45279	0.0104857	5.86387	0.0101715	5.20797	0.0183559	2.63938	0.000185248	3.93789	0.00323435	5.09995	0.00681162	0.00768091	4.65234	1.26076
WMC0385a_128	unm.	71.2	10AND	4.451	3.16371	0.0175766	3.28171	0.034386	3.32496	0.0339932	4.71495	0.0455091	4.17381	0.038486	4.59595	0.0325807	2.87589	0.0304144	3.4169	0.0328019	0.0390837	3.69349	0.698933
WMC0702_210	unm.	96.4	09AND	4.449	2.6491	0.00475967	2.32574	0.00293142	2.24762	0.00579473	3.2106	0.00956921	2.00492	0.000353201	2.86784	0.00297998	2.19512	0.00243592	2.38477	0.00320164	0.0026059	2.48571	0.397539
WMC0702_210	unm.	96.4	10SAU	4.447	2.6491	0.00475967	2.32574	0.00293142	2.24762	0.00579473	3.2106	0.00956921	2.00492	0.000353201	2.86784	0.00297998	2.19512	0.00243592	2.38477	0.00320164	0.0026059	2.48571	0.397539
BARC1122_198	unm.	30	09WOH	4.44	-2.60753	0.00676073	-1.91951	0.00364249	-1.79938	0.00222495	-2.82995	0.00966544	-2.18177	0.00468707	-2.60153	0.00753605	-2.226	0.0174659	-2.47888	0.00671274	0.00789484	-2.33057	0.359705
BARC0338_273	unm.	22.4	BLUEs	4.439	3.75579	0.010626	3.17632	0.00749413	2.67712	0.005383	4.62571	0.0102841	4.19228	0.0147105	5.00922	0.0187554	2.73386	0.00570727	3.43089	0.00705715	0.0115887	3.70015	0.85714
BARC0275_256	unm.	21	10SEL	4.436	-2.09726	0.0013578	-1.91024	0.0016005	-1.55865	0.000228195	-2.44707	0.0028197	-2.1604	0.00360079	-1.89366	2.32758e-06	-1.55171	0.000320514	-1.8475	0.000125213	0.000697683	-1.93331	0.301865
WMC0469_157	unm.	81.5	10JAN	4.43	-2.42597	0.000162166	-2.14571	0.000110337	-2.0978	0.000190124	-2.7479	0.000250851	-2.53644	0.000806891	-2.98523	0.00264494	-2.01325	0.000258067	-2.45	0.000298162	0.000450396	-2.42529	0.33504
WMC0410_113	unm.	74	09AND	4.425	3.5274	0.00851977	3.04808	0.0136684	3.37354	0.0245977	4.0286	0.0104427	3.645	0.00747541	3.48525	0.00713611	2.56244	0.00599248	3.20381	0.00917866	0.0110671	3.35926	0.43588
GWM4911_201	unm.	134.2	10WOH	4.421	-2.92772	0.0134376	-1.95254	0.00186549	-2.09158	0.00651518	-2.67857	0.00849799	-2.02841	0.00318479	-2.26886	0.000325541	-2.31418	0.00914437	-2.60447	0.0172342	0.00522213	-2.35829	0.346816
BARC1144_268	unm.	31	10AND	4.416	6.47367	0.0128318	3.54321	0.00343285	4.45279	0.0104857	5.86387	0.0101715	5.20797	0.0183559	2.63938	0.000185248	3.93789	0.00323435	5.09995	0.00681162	0.00768091	4.65234	1.26076
WMC0054_162	unm.	51.4	10JAN	4.407	-2.95594	0.000758044	-2.56614	0.00223992	-2.19329	0.00159568	-2.83204	0.000345438	-2.57547	0.00174687	-2.76723	0.000309149	-2.49018	0.00588415	-2.88585	0.000725314	0.00131688	-2.65827	0.25136
BARC0338_270	unm.	22.3	09SEL	4.404	-1.77617	0.000232518	-1.53863	0.000110127	-1.41918	6.99043e-05	-1.67701	0.00161492	-1.59419	1.41474e-05	-1.91095	0.000843902	-1.30196	4.57558e-05	-1.68042	0.000523811	9.70043e-06	-1.61231	0.194289
WMC0410_113	unm.	74	10WOH	4.404	3.5274	0.00851977	3.04808	0.0136684	3.37354	0.0245977	4.0286	0.0104427	3.645	0.00747541	3.48525	0.00713611	2.56244	0.00599248	3.20381	0.00917866	0.0110671	3.35926	0.43588
WMC0008_176	unm.	48.3	09SEL	4.401	1.73115	0.00202643	1.65514	0.00603976	1.52378	0.00798338	1.72758	0.00288426	1.14655	0.000820911	2.05975	0.00608806	1.57934	0.00380795	1.66095	0.00167269	0.00430553	1.63553	0.254489
GWM1220_130	unm.	120.1	09SEL	4.388	3.40645	0.0121207	3.63799	0.0177998	3.41756	0.0244083	3.75314	0.00789335	3.60155	0.012831	4.2371	0.0207498	3.47377	0.0138649	3.28229	0.0121111	0.0170156	3.60123	0.297226
BARC0338_270	unm.	22.3	10WOH	4.382	-1.77617	0.000232518	-1.53863	0.000110127	-1.41918	6.99043e-05	-1.67701	0.00161492	-1.59419	1.41474e-05	-1.91095	0.000843902	-1.30196	4.57558e-05	-1.68042	0.000523811	9.70043e-06	-1.61231	0.194289
WMC0696_148	unm.	95	10SAU	4.375	-2.18826	0.00147274	-1.80187	0.0017084	-1.98876	0.00594179	-2.09329	3.5459e-05	-1.64024	0.000140407	-2.19463	0.000283769	-1.70118	0.000414345	-1.81016	2.87219e-05	0.000278059	-1.9273	0.218398
DUPW0124_164	unm.	40.2	09WOH	4.374	-1.67196	0.00269763	-1.43735	0.00459897	-1.50981	0.00762338	-1.75665	0.00170305	-1.72659	0.00585409	-1.71339	0.0036052	-1.29065	0.00361786	-1.26736	5.49042e-05	0.0044773	-1.54672	0.198863
GWM4879_204	unm.	125.1	10SEL	4.369	2.07611	5.99728e-07	2.12528	0.00127429	1.57185	3.30696e-05	2.91366	0.00479598	2.31497	0.00485435	2.01408	2.26313e-06	1.75476	0.00136658	2.27042	0.000495827	0.000787931	2.13014	0.40298
WMC0314_191	unm.	64	10JAN	4.368	1.99371	0.0114781	1.4772	0.00607147	1.58998	0.00932427	2.10049	0.00627076	2.16403	0.0192166	2.04053	0.0120806	1.59904	0.0115089	1.54879	0.0021533	0.0128146	1.81422	0.284948
WMJ3103b_164	unm.	113.1	10JAN	4.365	3.8105	0.0113065	3.6085	0.0175643	3.53963	0.0117035	5.5918	0.0187441	4.39504	0.0098088	4.34274	0.01506	2.94386	0.0044393	4.00931	0.00905373	0.0174088	4.03017	0.785286
BARC0338_270	unm.	22.3	BLUEs	4.35	-1.77617	0.000232518	-1.53863	0.000110127	-1.41918	6.99043e-05	-1.67701	0.00161492	-1.59419	1.41474e-05	-1.91095	0.000843902	-1.30196	4.57558e-05	-1.68042	0.000523811	9.70043e-06	-1.61231	0.194289
GWM1220_130	unm.	120.1	10SEL	4.35	3.40645	0.0121207	3.63799	0.0177998	3.41756	0.0244083	3.75314	0.00789335	3.60155	0.012831	4.2371	0.0207498	3.47377	0.0138649	3.28229	0.0121111	0.0170156	3.60123	0.297226
BARC0096_205	unm.	5	09SEL	4.348	2.10329	0.00655034	1.71192	0.00620658	1.46976	0.00682165	1.66396	0.00159055	1.77739	0.011583	2.05033	0.00519383	1.75361	0.0173867	2.12267	0.0196289	0.00851831	1.83162	0.235662
BARC0096_208	unm.	5.1	09SEL	4.348	-2.10329	0.00655034	-1.71192	0.00620658	-1.46976	0.00682165	-1.66396	0.00159055	-1.77739	0.011583	-2.05033	0.00519383	-1.75361	0.0173867	-2.12267	0.0196289	0.00851831	-1.83162	0.235662
GWM4879_202	unm.	125	10JAN	4.344	-2.2889	0.000445191	-2.33999	5.75417e-08	-1.51943	0.00223859	-2.70197	1.69114e-05	-1.97594	0.000439637	-2.06882	0.00479997	-1.68726	0.001493	-2.41875	0.000200731	0.00166067	-2.12513	0.392059
WMC0710_107	unm.	97	09WOH	4.336	-1.78678	0.000911904	-1.46102	0.00247345	-1.6137	0.00897337	-1.95645	0.00229548	-1.65251	0.000936662	-1.95666	0.00348993	-1.26617	0.000263963	-1.45135	0.000512018	0.00202955	-1.64308	0.247876
WMC0702_210	unm.	96.4	10WOH	4.335	2.6491	0.00475967	2.32574	0.00293142	2.24762	0.00579473	3.2106	0.00956921	2.00492	0.000353201	2.86784	0.00297998	2.19512	0.00243592	2.38477	0.00320164	0.0026059	2.48571	0.397539
WMJ3103b_164	unm.	113.1	BLUEs	4.328	3.8105	0.0113065	3.6085	0.0175643	3.53963	0.0117035	5.5918	0.0187441	4.39504	0.0098088	4.34274	0.01506	2.94386	0.0044393	4.00931	0.00905373	0.0174088	4.03017	0.785286
WMC0601_255	unm.	88	09AND	4.315	2.78402	0.0116746	2.21379	0.00742373	2.04287	0.00587742	2.59126	0.0075551	2.37291	0.009487	2.45746	0.00485218	2.0541	0.00468667	2.13172	0.00111037	0.0082395	2.33101	0.268289
WMC0469_157	unm.	81.5	09SEL	4.312	-2.42597	0.000162166	-2.14571	0.000110337	-2.0978	0.000190124	-2.7479	0.000250851	-2.53644	0.000806891	-2.98523	0.00264494	-2.01325	0.000258067	-2.45	0.000298162	0.000450396	-2.42529	0.33504
GWM1220_130	unm.	120.1	09WOH	4.31	3.40645	0.0121207	3.63799	0.0177998	3.41756	0.0244083	3.75314	0.00789335	3.60155	0.012831	4.2371	0.0207498	3.47377	0.0138649	3.28229	0.0121111	0.0170156	3.60123	0.297226
DUPW0217_210	unm.	43	10SEL	4.309	2.49307	0.00357294	2.19418	0.00190351	1.64063	0.00189765	2.58845	0.00169971	1.72596	0.000304742	2.1052	0.000136714	1.96384	0.00388953	2.24659	0.00491184	0.000897179	2.11974	0.335904
WMC0385a_128	unm.	71.2	10JAN	4.308	3.16371	0.0175766	3.28171	0.034386	3.32496	0.0339932	4.71495	0.0455091	4.17381	0.038486	4.59595	0.0325807	2.87589	0.0304144	3.4169	0.0328019	0.0390837	3.69349	0.698933
WMC0419_161	unm.	77.2	10JAN	4.306	2.1131	0.00166405	1.40641	9.7619e-06	1.39548	1.87948e-06	2.63039	0.00543306	2.47699	0.00907905	2.28676	0.00139408	1.82018	0.00396324	1.66174	4.69641e-06	0.00163508	1.97388	0.474946
DUPW0217_210	unm.	43	BLUEs	4.303	2.49307	0.00357294	2.19418	0.00190351	1.64063	0.00189765	2.58845	0.00169971	1.72596	0.000304742	2.1052	0.000136714	1.96384	0.00388953	2.24659	0.00491184	0.000897179	2.11974	0.335904
GWM4911_201	unm.	134.2	10SEL	4.291	-2.92772	0.0134376	-1.95254	0.00186549	-2.09158	0.00651518	-2.67857	0.00849799	-2.02841	0.00318479	-2.26886	0.000325541	-2.31418	0.00914437	-2.60447	0.0172342	0.00522213	-2.35829	0.346816
WMC0008_176	unm.	48.3	10SEL	4.289	1.73115	0.00202643	1.65514	0.00603976	1.52378	0.00798338	1.72758	0.00288426	1.14655	0.000820911	2.05975	0.00608806	1.57934	0.00380795	1.66095	0.00167269	0.00430553	1.63553	0.254489
WMC0524c_227	unm.	84.2	10AND	4.289	1.84324	0.000273541	1.78218	0.00257748	1.73018	0.00468958	2.63086	0.00902414	1.84249	0.00385754	2.05963	6.44018e-05	1.91813	0.00904894	2.07637	0.00360833	0.0032227	1.98539	0.288343
DUPW0217_210	unm.	43	10AND	4.278	2.49307	0.00357294	2.19418	0.00190351	1.64063	0.00189765	2.58845	0.00169971	1.72596	0.000304742	2.1052	0.000136714	1.96384	0.00388953	2.24659	0.00491184	0.000897179	2.11974	0.335904
WMC0696_148	unm.	95	10WOH	4.278	-2.18826	0.00147274	-1.80187	0.0017084	-1.98876	0.00594179	-2.09329	3.5459e-05	-1.64024	0.000140407	-2.19463	0.000283769	-1.70118	0.000414345	-1.81016	2.87219e-05	0.000278059	-1.9273	0.218398
BARC0149_150	unm.	13.2	09WOH	4.274	3.36296	0.0168781	3.11866	0.0181256	3.01714	0.02088	3.74661	0.0139615	2.8599	0.00752551	4.42119	0.0323054	2.73299	0.0121901	3.17145	0.0185249	0.0186298	3.30386	0.548372
BARC1064_123	unm.	25	10SAU	4.272	-2.27455	0.0151634	-2.01842	0.013295	-1.70699	0.0106153	-2.01031	0.0048886	-1.61517	0.00596173	-2.4268	0.00811703	-1.91342	0.0157087	-2.10285	0.0187029	0.013222	-2.00856	0.269766
WMC0660_117	unm.	93.1	09WOH	4.271	3.74105	0.000374287	2.44908	3.30036e-06	3.49353	0.00264574	4.53427	0.000471472	4.18861	0.00394605	3.59591	0.000473879	2.90143	0.00112984	3.00087	0.0003882	0.00069378	3.48809	0.688889
WMC0009_193	unm.	49.4	09AND	4.253	-2.0184	0.00160429	-1.73542	0.00189631	-1.47713	0.00555123	-2.0172	0.00913819	-1.5721	0.00458972	-1.89148	0.00422174	-1.18425	0.0117366	-1.96323	0.00562558	0.00603573	-1.7324	0.300675
GWM0720_167	unm.	118.4	09AND	4.252	3.45173	0.00486713	2.69042	0.00390287	2.66359	0.00448596	3.30358	0.000349562	3.438	0.00698161	3.65278	0.00493274	3.23146	0.0157732	3.45838	0.00448868	0.00586021	3.23624	0.366529
BARC1064_123	unm.	25	10WOH	4.242	-2.27455	0.0151634	-2.01842	0.013295	-1.70699	0.0106153	-2.01031	0.0048886	-1.61517	0.00596173	-2.4268	0.00811703	-1.91342	0.0157087	-2.10285	0.0187029	0.013222	-2.00856	0.269766
BARC1122_204	unm.	30.1	09WOH	4.242	2.70377	0.0050904	1.91446	0.00200725	1.77755	0.000935217	2.7744	0.00525266	1.99906	0.000724911	2.65154	0.00430576	2.05753	0.0082764	2.43078	0.00342358	0.00349207	2.28864	0.396177
BARC0261_182	unm.	20.4	09SEL	4.236	1.64636	0.00111705	1.56033	0.0128474	1.17401	0.00429954	1.73584	0.00188659	1.46513	0.00383296	1.99269	0.00884837	1.78417	0.0133466	1.63421	0.00837613	0.00504407	1.62409	0.240975
GWM4908_221	unm.	133.3	10WOH	4.236	-1.98533	0.00124486	-1.54048	0.00203905	-1.49622	0.000935469	-2.22689	0.0050112	-2.05561	0.00743984	-1.62015	0.000912987	-1.59238	0.00422807	-1.92852	0.0040795	0.00318719	-1.8057	0.276007
WMC0469_157	unm.	81.5	10AND	4.235	-2.42597	0.000162166	-2.14571	0.000110337	-2.0978	0.000190124	-2.7479	0.000250851	-2.53644	0.000806891	-2.98523	0.00264494	-2.01325	0.000258067	-2.45	0.000298162	0.000450396	-2.42529	0.33504
WMC0054_162	unm.	51.4	10AND	4.234	-2.95594	0.000758044	-2.56614	0.00223992	-2.19329	0.00159568	-2.83204	0.000345438	-2.57547	0.00174687	-2.76723	0.000309149	-2.49018	0.00588415	-2.88585	0.000725314	0.00131688	-2.65827	0.25136
WMC0385a_123	unm.	71	10AND	4.225	-2.38118	0.0096667	-1.76519	0.00930899	-1.93305	0.011973	-3.07501	0.031918	-2.0282	0.0070289	-2.55352	0.0115565	-1.67142	0.00763112	-1.97198	0.0103397	0.0139395	-2.17244	0.468826
GWM0341_139	unm.	116.1	09WOH	4.22	-1.79663	0.00153958	-1.53297	0.00238754	-1.7632	0.00534211	-1.74998	9.77417e-05	-1.67081	2.57869e-05	-1.97836	0.00141359	-1.52255	0.00223286	-1.83986	0.0035301	0.00115146	-1.73179	0.153543
GWM0720_167	unm.	118.4	10SAU	4.212	3.45173	0.00486713	2.69042	0.00390287	2.66359	0.00448596	3.30358	0.000349562	3.438	0.00698161	3.65278	0.00493274	3.23146	0.0157732	3.45838	0.00448868	0.00586021	3.23624	0.366529
BARC0149_150	unm.	13.2	BLUEs	4.21	3.36296	0.0168781	3.11866	0.0181256	3.01714	0.02088	3.74661	0.0139615	2.8599	0.00752551	4.42119	0.0323054	2.73299	0.0121901	3.17145	0.0185249	0.0186298	3.30386	0.548372
BARC1064_123	unm.	25	09AND	4.208	-2.27455	0.0151634	-2.01842	0.013295	-1.70699	0.0106153	-2.01031	0.0048886	-1.61517	0.00596173	-2.4268	0.00811703	-1.91342	0.0157087	-2.10285	0.0187029	0.013222	-2.00856	0.269766
WMC0818c_133	unm.	105.1	BLUEs	4.203	2.16473	0.00464189	1.86243	0.0106026	1.36583	0.00434144	2.22293	0.0110012	1.73969	0.00530852	1.99169	0.0073211	1.56761	0.00400208	1.82097	0.00333701	0.0067381	1.84198	0.289094
GWM0341_145	unm.	116.4	10JAN	4.202	3.28693	0.0188203	2.4624	0.0107757	2.44885	0.00983833	3.43366	0.0110023	2.2768	0.000630976	3.14821	0.00539092	2.02438	0.00162393	2.77581	0.00779833	0.00877884	2.73213	0.512169
WMI0042_211	unm.	110.4	09WOH	4.199	2.00168	0.0068623	1.72843	0.00657188	2.05028	0.0148074	2.30075	0.00624677	1.89031	0.00589221	2.23269	0.00805774	1.84495	0.00569446	1.77908	0.00257353	0.00889872	1.97852	0.207728
GWM1230_121	unm.	121.2	09SEL	4.19	-1.84388	0.00173327	-2.17309	0.0088994	-1.70597	0.00893452	-2.17213	0.00121673	-1.64331	0.000228051	-2.40632	0.00506764	-1.79329	0.00699776	-2.1335	0.0042454	0.00523748	-1.98394	0.272874
BARC0149_150	unm.	13.2	09SEL	4.186	3.36296	0.0168781	3.11866	0.0181256	3.01714	0.02088	3.74661	0.0139615	2.8599	0.00752551	4.42119	0.0323054	2.73299	0.0121901	3.17145	0.0185249	0.0186298	3.30386	0.548372
WMC0385a_128	unm.	71.2	10SAU	4.182	3.16371	0.0175766	3.28171	0.034386	3.32496	0.0339932	4.71495	0.0455091	4.17381	0.038486	4.59595	0.0325807	2.87589	0.0304144	3.4169	0.0328019	0.0390837	3.69349	0.698933
WMC0664_129	unm.	94.1	10SEL	4.181	-2.45243	0.00312609	-2.11224	0.00348879	-1.95669	0.00522755	-2.73184	0.0129753	-1.65788	0.0016404	-2.40265	0.00274246	-2.30573	0.0166269	-2.26113	0.00896758	0.00477371	-2.23507	0.328092
WMJ3103b_164	unm.	113.1	09WOH	4.181	3.8105	0.0113065	3.6085	0.0175643	3.53963	0.0117035	5.5918	0.0187441	4.39504	0.0098088	4.34274	0.01506	2.94386	0.0044393	4.00931	0.00905373	0.0174088	4.03017	0.785286
WMC0660_117	unm.	93.1	10JAN	4.18	3.74105	0.000374287	2.44908	3.30036e-06	3.49353	0.00264574	4.53427	0.000471472	4.18861	0.00394605	3.59591	0.000473879	2.90143	0.00112984	3.00087	0.0003882	0.00069378	3.48809	0.688889
BARC0149_148	unm.	13.1	10SEL	4.176	-2.93392	0.010742	-2.65224	0.0118449	-2.39846	0.00930573	-3.43126	0.0187296	-2.91523	0.0152606	-3.17769	0.0136927	-2.08948	0.00272342	-2.73724	0.0116526	0.0129058	-2.79194	0.424882
WMC0009_193	unm.	49.4	BLUEs	4.17	-2.0184	0.00160429	-1.73542	0.00189631	-1.47713	0.00555123	-2.0172	0.00913819	-1.5721	0.00458972	-1.89148	0.00422174	-1.18425	0.0117366	-1.96323	0.00562558	0.00603573	-1.7324	0.300675
WMC0469_157	unm.	81.5	10SEL	4.168	-2.42597	0.000162166	-2.14571	0.000110337	-2.0978	0.000190124	-2.7479	0.000250851	-2.53644	0.000806891	-2.98523	0.00264494	-2.01325	0.000258067	-2.45	0.000298162	0.000450396	-2.42529	0.33504
WMJ3100_160	unm.	112	10SAU	4.165	-1.94937	0.000264385	-2.09307	0.0017834	-1.60639	1.64901e-05	-2.30044	0.000295732	-1.97043	0.000358217	-2.38431	0.00117757	-1.92186	0.00252901	-2.21421	0.00392887	0.000335205	-2.05501	0.248645
GWM0720_167	unm.	118.4	09WOH	4.157	3.45173	0.00486713	2.69042	0.00390287	2.66359	0.00448596	3.30358	0.000349562	3.438	0.00698161	3.65278	0.00493274	3.23146	0.0157732	3.45838	0.00448868	0.00586021	3.23624	0.366529
GWM4908_213	unm.	133.1	10JAN	4.155	4.45966	0.00983791	1.77354	0.000212878	3.11944	0.000358229	4.49696	0.00363407	4.9621	0.0121477	3.06943	0.00169369	2.94249	0.00221244	3.4724	0.00342252	0.00320284	3.537	1.04636
BARC1064_123	unm.	25	BLUEs	4.154	-2.27455	0.0151634	-2.01842	0.013295	-1.70699	0.0106153	-2.01031	0.0048886	-1.61517	0.00596173	-2.4268	0.00811703	-1.91342	0.0157087	-2.10285	0.0187029	0.013222	-2.00856	0.269766
WMC0054_162	unm.	51.4	10SAU	4.153	-2.95594	0.000758044	-2.56614	0.00223992	-2.19329	0.00159568	-2.83204	0.000345438	-2.57547	0.00174687	-2.76723	0.000309149	-2.49018	0.00588415	-2.88585	0.000725314	0.00131688	-2.65827	0.25136
BARC0338_270	unm.	22.3	10SAU	4.15	-1.77617	0.000232518	-1.53863	0.000110127	-1.41918	6.99043e-05	-1.67701	0.00161492	-1.59419	1.41474e-05	-1.91095	0.000843902	-1.30196	4.57558e-05	-1.68042	0.000523811	9.70043e-06	-1.61231	0.194289
BARC0338_270	unm.	22.3	09WOH	4.146	-1.77617	0.000232518	-1.53863	0.000110127	-1.41918	6.99043e-05	-1.67701	0.00161492	-1.59419	1.41474e-05	-1.91095	0.000843902	-1.30196	4.57558e-05	-1.68042	0.000523811	9.70043e-06	-1.61231	0.194289
BARC1144_268	unm.	31	BLUEs	4.141	6.47367	0.0128318	3.54321	0.00343285	4.45279	0.0104857	5.86387	0.0101715	5.20797	0.0183559	2.63938	0.000185248	3.93789	0.00323435	5.09995	0.00681162	0.00768091	4.65234	1.26076
WMC0487_186	unm.	83.5	09AND	4.132	-2.0291	0.0139449	-1.49163	0.00737031	-1.46339	0.014594	-2.05287	0.0131667	-1.21567	0.00224093	-1.97787	0.0122539	-1.27756	0.0119833	-1.40123	0.00478855	0.0100926	-1.61367	0.348896
WMC0008_176	unm.	48.3	10SAU	4.129	1.73115	0.00202643	1.65514	0.00603976	1.52378	0.00798338	1.72758	0.00288426	1.14655	0.000820911	2.05975	0.00608806	1.57934	0.00380795	1.66095	0.00167269	0.00430553	1.63553	0.254489
GWM4908_221	unm.	133.3	10AND	4.123	-1.98533	0.00124486	-1.54048	0.00203905	-1.49622	0.000935469	-2.22689	0.0050112	-2.05561	0.00743984	-1.62015	0.000912987	-1.59238	0.00422807	-1.92852	0.0040795	0.00318719	-1.8057	0.276007
WMC0468_174	unm.	80.5	09WOH	4.11	-1.70882	0.00360367	-1.56228	0.0106271	-1.51138	0.0111478	-1.98572	0.01096	-1.64881	0.0104668	-1.77729	0.00383982	-1.41481	0.00870242	-1.55862	0.00610643	0.0077005	-1.64597	0.178412
BARC0129c_222	unm.	9.4	09WOH	4.096	-2.15131	0.00994806	-1.76965	0.0214757	-1.56049	0.0154496	-2.23338	0.0199732	-2.0895	0.0183363	-2.07645	0.00707994	-1.53282	0.0111375	-1.76206	0.00726833	0.0155781	-1.89696	0.274482
WMC0008_176	unm.	48.3	09WOH	4.095	1.73115	0.00202643	1.65514	0.00603976	1.52378	0.00798338	1.72758	0.00288426	1.14655	0.000820911	2.05975	0.00608806	1.57934	0.00380795	1.66095	0.00167269	0.00430553	1.63553	0.254489
GWM0720_157	unm.	118.1	10JAN	4.089	-2.3094	0.0198829	-2.07825	0.0268321	-1.83006	0.0214268	-2.17117	0.0215769	-1.93972	0.0250496	-2.28686	0.015823	-1.79876	0.0190775	-2.10028	0.0286676	0.0219397	-2.06431	0.193986
WMC0524c_227	unm.	84.2	10SEL	4.088	1.84324	0.000273541	1.78218	0.00257748	1.73018	0.00468958	2.63086	0.00902414	1.84249	0.00385754	2.05963	6.44018e-05	1.91813	0.00904894	2.07637	0.00360833	0.0032227	1.98539	0.288343
BARC0261_182	unm.	20.4	10SAU	4.087	1.64636	0.00111705	1.56033	0.0128474	1.17401	0.00429954	1.73584	0.00188659	1.46513	0.00383296	1.99269	0.00884837	1.78417	0.0133466	1.63421	0.00837613	0.00504407	1.62409	0.240975
WMC0818c_133	unm.	105.1	10AND	4.084	2.16473	0.00464189	1.86243	0.0106026	1.36583	0.00434144	2.22293	0.0110012	1.73969	0.00530852	1.99169	0.0073211	1.56761	0.00400208	1.82097	0.00333701	0.0067381	1.84198	0.289094
[truncated: 14 more rows]

## Sheet: Table_S6B
Table S6B: List of significant (–log10(p) >4.0) marker trait associations of the SSR markers for BLUEs only. Markers with distances < 6.0 cM were combined by colour coding. Columns F to U describe the additive effect and the R2 for each environment. Colum V indicates the R2 of the BLUEs values. Positive additive effects promote plant height and negative additive effects reduce plant height.
[truncated: 240 more rows]
