# Supplementary material for: Whole Genome Association Mapping of Plant Height in Winter Wheat (Triticum aestivum L.)
Source: PLoS One. 2014 Nov 18;9(11):e113287. doi: 10.1371/journal.pone.0113287 (PMC4236181; doi:10.1371/journal.pone.0113287)
Supplement: Table S7 — List of significant (–log10(P) >4.0) marker trait associations of the SNP markers. Sheet 7A: List of significant (–log10(P) >4.0) marker trait associations of the SNP markers. Columns G to V describe the additive effect and the R2 for each environment. Colum W indicates the R2 of the BLUEs values. Positive additive effects promote plant height and negative additive effects reduce plant height. Sheet 7B: List of significant (–log10(P) >4.0) marker trait associations of the SNP markers for the BLUEs only. Markers with distances <6.0 cM were combined by colour coding. Columns G to V describe the additive effect and the R2 for each environment. Colum W indicates the R2 of the BLUEs values. Positive additive effects promote plant height and negative additive effects reduce plant height. (XLSX) [file pone.0113287.s010.xlsx]

## Sheet: Table_S7A
Table S7A: List of significant (–log10(p) >4.0) marker trait associations of the SNP markers. Columns G to V describe the additive effect and the R2 for each environment. Colum W indicates the R2 of the BLUEs values. Positive additive effecst promote plant height and negative additive effect reduce plant height.
Marker	Chr	Pos	Year.LOC	log10(p)	Allele	Eff_09AND	R2_09AND	Eff_09SEL	R2_09SEL	Eff_09WOH	R2_09WOH	Eff_10AND	R2_10AND	Eff_10JAN	R2_10JAN	Eff_10SAU	R2_10SAU	Eff_10SEL	R2_10SEL	Eff_10WOH	R2_10WOH	R2_BLUEs	Eff_mean	Eff_STDV
Excalibur_c71158_54	1A	21.3	09AND	5.54	A	-2.24382	0.00880019	-1.95846	0.0174635	-1.66583	0.0114946	-2.49656	0.0211949	-2.1621	0.0163694	-2.54809	0.020046	-1.95874	0.0186129	-1.8841	0.00671865	0.0163036	-2.11471	0.306118
Excalibur_c71158_54	1A	21.3	09SEL	6.083	A	-2.24382	0.00880019	-1.95846	0.0174635	-1.66583	0.0114946	-2.49656	0.0211949	-2.1621	0.0163694	-2.54809	0.020046	-1.95874	0.0186129	-1.8841	0.00671865	0.0163036	-2.11471	0.306118
Excalibur_c71158_54	1A	21.3	09WOH	4.881	A	-2.24382	0.00880019	-1.95846	0.0174635	-1.66583	0.0114946	-2.49656	0.0211949	-2.1621	0.0163694	-2.54809	0.020046	-1.95874	0.0186129	-1.8841	0.00671865	0.0163036	-2.11471	0.306118
Excalibur_c71158_54	1A	21.3	10AND	5.975	A	-2.24382	0.00880019	-1.95846	0.0174635	-1.66583	0.0114946	-2.49656	0.0211949	-2.1621	0.0163694	-2.54809	0.020046	-1.95874	0.0186129	-1.8841	0.00671865	0.0163036	-2.11471	0.306118
Excalibur_c71158_54	1A	21.3	10JAN	5.674	A	-2.24382	0.00880019	-1.95846	0.0174635	-1.66583	0.0114946	-2.49656	0.0211949	-2.1621	0.0163694	-2.54809	0.020046	-1.95874	0.0186129	-1.8841	0.00671865	0.0163036	-2.11471	0.306118
Excalibur_c71158_54	1A	21.3	10SAU	6.203	A	-2.24382	0.00880019	-1.95846	0.0174635	-1.66583	0.0114946	-2.49656	0.0211949	-2.1621	0.0163694	-2.54809	0.020046	-1.95874	0.0186129	-1.8841	0.00671865	0.0163036	-2.11471	0.306118
Excalibur_c71158_54	1A	21.3	10SEL	6.512	A	-2.24382	0.00880019	-1.95846	0.0174635	-1.66583	0.0114946	-2.49656	0.0211949	-2.1621	0.0163694	-2.54809	0.020046	-1.95874	0.0186129	-1.8841	0.00671865	0.0163036	-2.11471	0.306118
Excalibur_c71158_54	1A	21.3	10WOH	4.77	A	-2.24382	0.00880019	-1.95846	0.0174635	-1.66583	0.0114946	-2.49656	0.0211949	-2.1621	0.0163694	-2.54809	0.020046	-1.95874	0.0186129	-1.8841	0.00671865	0.0163036	-2.11471	0.306118
Excalibur_c71158_54	1A	21.3	BLUEs	6.35	A	-2.24382	0.00880019	-1.95846	0.0174635	-1.66583	0.0114946	-2.49656	0.0211949	-2.1621	0.0163694	-2.54809	0.020046	-1.95874	0.0186129	-1.8841	0.00671865	0.0163036	-2.11471	0.306118
wsnp_Ex_c57982_59470152	1A	21.3	09AND	5.675	A	-2.29091	0.00963885	-1.99543	0.0180693	-1.70477	0.0123259	-2.55408	0.0223408	-2.18955	0.0167357	-2.58316	0.0205772	-1.96564	0.0181683	-1.94358	0.00768646	0.0170858	-2.15339	0.309598
wsnp_Ex_c57982_59470152	1A	21.3	09SEL	6.202	A	-2.29091	0.00963885	-1.99543	0.0180693	-1.70477	0.0123259	-2.55408	0.0223408	-2.18955	0.0167357	-2.58316	0.0205772	-1.96564	0.0181683	-1.94358	0.00768646	0.0170858	-2.15339	0.309598
wsnp_Ex_c57982_59470152	1A	21.3	09WOH	5.026	A	-2.29091	0.00963885	-1.99543	0.0180693	-1.70477	0.0123259	-2.55408	0.0223408	-2.18955	0.0167357	-2.58316	0.0205772	-1.96564	0.0181683	-1.94358	0.00768646	0.0170858	-2.15339	0.309598
wsnp_Ex_c57982_59470152	1A	21.3	10AND	6.143	A	-2.29091	0.00963885	-1.99543	0.0180693	-1.70477	0.0123259	-2.55408	0.0223408	-2.18955	0.0167357	-2.58316	0.0205772	-1.96564	0.0181683	-1.94358	0.00768646	0.0170858	-2.15339	0.309598
wsnp_Ex_c57982_59470152	1A	21.3	10JAN	5.721	A	-2.29091	0.00963885	-1.99543	0.0180693	-1.70477	0.0123259	-2.55408	0.0223408	-2.18955	0.0167357	-2.58316	0.0205772	-1.96564	0.0181683	-1.94358	0.00768646	0.0170858	-2.15339	0.309598
wsnp_Ex_c57982_59470152	1A	21.3	10SAU	6.275	A	-2.29091	0.00963885	-1.99543	0.0180693	-1.70477	0.0123259	-2.55408	0.0223408	-2.18955	0.0167357	-2.58316	0.0205772	-1.96564	0.0181683	-1.94358	0.00768646	0.0170858	-2.15339	0.309598
wsnp_Ex_c57982_59470152	1A	21.3	10SEL	6.454	A	-2.29091	0.00963885	-1.99543	0.0180693	-1.70477	0.0123259	-2.55408	0.0223408	-2.18955	0.0167357	-2.58316	0.0205772	-1.96564	0.0181683	-1.94358	0.00768646	0.0170858	-2.15339	0.309598
wsnp_Ex_c57982_59470152	1A	21.3	10WOH	4.979	A	-2.29091	0.00963885	-1.99543	0.0180693	-1.70477	0.0123259	-2.55408	0.0223408	-2.18955	0.0167357	-2.58316	0.0205772	-1.96564	0.0181683	-1.94358	0.00768646	0.0170858	-2.15339	0.309598
wsnp_Ex_c57982_59470152	1A	21.3	BLUEs	6.467	A	-2.29091	0.00963885	-1.99543	0.0180693	-1.70477	0.0123259	-2.55408	0.0223408	-2.18955	0.0167357	-2.58316	0.0205772	-1.96564	0.0181683	-1.94358	0.00768646	0.0170858	-2.15339	0.309598
wsnp_Ku_c183_358844	1A	21.3	09AND	5.481	A	-2.23569	0.00849075	-1.9458	0.0169819	-1.65277	0.011228	-2.48651	0.0208034	-2.15889	0.0160603	-2.56211	0.0206377	-1.94735	0.0181472	-1.87345	0.00662354	0.0160376	-2.10782	0.312306
wsnp_Ku_c183_358844	1A	21.3	09SEL	5.995	A	-2.23569	0.00849075	-1.9458	0.0169819	-1.65277	0.011228	-2.48651	0.0208034	-2.15889	0.0160603	-2.56211	0.0206377	-1.94735	0.0181472	-1.87345	0.00662354	0.0160376	-2.10782	0.312306
wsnp_Ku_c183_358844	1A	21.3	09WOH	4.798	A	-2.23569	0.00849075	-1.9458	0.0169819	-1.65277	0.011228	-2.48651	0.0208034	-2.15889	0.0160603	-2.56211	0.0206377	-1.94735	0.0181472	-1.87345	0.00662354	0.0160376	-2.10782	0.312306
wsnp_Ku_c183_358844	1A	21.3	10AND	5.908	A	-2.23569	0.00849075	-1.9458	0.0169819	-1.65277	0.011228	-2.48651	0.0208034	-2.15889	0.0160603	-2.56211	0.0206377	-1.94735	0.0181472	-1.87345	0.00662354	0.0160376	-2.10782	0.312306
wsnp_Ku_c183_358844	1A	21.3	10JAN	5.633	A	-2.23569	0.00849075	-1.9458	0.0169819	-1.65277	0.011228	-2.48651	0.0208034	-2.15889	0.0160603	-2.56211	0.0206377	-1.94735	0.0181472	-1.87345	0.00662354	0.0160376	-2.10782	0.312306
wsnp_Ku_c183_358844	1A	21.3	10SAU	6.237	A	-2.23569	0.00849075	-1.9458	0.0169819	-1.65277	0.011228	-2.48651	0.0208034	-2.15889	0.0160603	-2.56211	0.0206377	-1.94735	0.0181472	-1.87345	0.00662354	0.0160376	-2.10782	0.312306
wsnp_Ku_c183_358844	1A	21.3	10SEL	6.422	A	-2.23569	0.00849075	-1.9458	0.0169819	-1.65277	0.011228	-2.48651	0.0208034	-2.15889	0.0160603	-2.56211	0.0206377	-1.94735	0.0181472	-1.87345	0.00662354	0.0160376	-2.10782	0.312306
wsnp_Ku_c183_358844	1A	21.3	10WOH	4.707	A	-2.23569	0.00849075	-1.9458	0.0169819	-1.65277	0.011228	-2.48651	0.0208034	-2.15889	0.0160603	-2.56211	0.0206377	-1.94735	0.0181472	-1.87345	0.00662354	0.0160376	-2.10782	0.312306
wsnp_Ku_c183_358844	1A	21.3	BLUEs	6.281	A	-2.23569	0.00849075	-1.9458	0.0169819	-1.65277	0.011228	-2.48651	0.0208034	-2.15889	0.0160603	-2.56211	0.0206377	-1.94735	0.0181472	-1.87345	0.00662354	0.0160376	-2.10782	0.312306
Excalibur_c5139_198	1A	22.1	09SEL	4.458	G	-1.95118	0.00143493	-1.8349	0.00829488	-1.37498	0.00281739	-2.06699	0.0099518	-1.51711	0.00367744	-2.13055	0.00654403	-1.66005	0.00640543	-1.52683	0.000422825	0.00413709	-1.75782	0.279098
Excalibur_c82557_201	1A	22.1	09SEL	4.508	A	-1.93989	0.00100209	-1.84418	0.00678175	-1.40503	0.00239162	-2.09024	0.00898984	-1.50261	0.00246175	-2.12682	0.00472358	-1.64888	0.0053524	-1.56374	0.000403046	0.00323281	-1.76517	0.274113
Kukri_c29655_239	1A	23.8	09SEL	4.575	T	-1.94097	0.0018687	-1.84535	0.0095177	-1.41809	0.00411263	-2.06054	0.010892	-1.46977	0.00335945	-2.14617	0.00721609	-1.63678	0.00682545	-1.54466	0.000706695	0.00491264	-1.75779	0.278295
BS00103478_51	1A	26.1	09AND	4.768	T	1.98659	0.00381641	1.70793	0.0106395	1.39278	0.00281037	1.94415	0.00950026	1.80868	0.0131096	1.65627	0.00220912	1.7374	0.011842	1.70711	0.00302749	0.00644499	1.74261	0.183939
BS00103478_51	1A	26.1	09SEL	5.132	T	1.98659	0.00381641	1.70793	0.0106395	1.39278	0.00281037	1.94415	0.00950026	1.80868	0.0131096	1.65627	0.00220912	1.7374	0.011842	1.70711	0.00302749	0.00644499	1.74261	0.183939
BS00103478_51	1A	26.1	10AND	4.075	T	1.98659	0.00381641	1.70793	0.0106395	1.39278	0.00281037	1.94415	0.00950026	1.80868	0.0131096	1.65627	0.00220912	1.7374	0.011842	1.70711	0.00302749	0.00644499	1.74261	0.183939
BS00103478_51	1A	26.1	10JAN	4.392	T	1.98659	0.00381641	1.70793	0.0106395	1.39278	0.00281037	1.94415	0.00950026	1.80868	0.0131096	1.65627	0.00220912	1.7374	0.011842	1.70711	0.00302749	0.00644499	1.74261	0.183939
BS00103478_51	1A	26.1	10SEL	5.632	T	1.98659	0.00381641	1.70793	0.0106395	1.39278	0.00281037	1.94415	0.00950026	1.80868	0.0131096	1.65627	0.00220912	1.7374	0.011842	1.70711	0.00302749	0.00644499	1.74261	0.183939
BS00103478_51	1A	26.1	10WOH	4.323	T	1.98659	0.00381641	1.70793	0.0106395	1.39278	0.00281037	1.94415	0.00950026	1.80868	0.0131096	1.65627	0.00220912	1.7374	0.011842	1.70711	0.00302749	0.00644499	1.74261	0.183939
BS00103478_51	1A	26.1	BLUEs	4.802	T	1.98659	0.00381641	1.70793	0.0106395	1.39278	0.00281037	1.94415	0.00950026	1.80868	0.0131096	1.65627	0.00220912	1.7374	0.011842	1.70711	0.00302749	0.00644499	1.74261	0.183939
Excalibur_c21298_515	1A	26.1	09SEL	4.085	A	-1.8508	0.000482634	-1.73904	0.00586529	-1.29897	0.00161195	-2.06491	0.00815999	-1.44006	0.00207205	-2.02758	0.00378414	-1.60503	0.00482029	-1.47981	0.000265954	0.00243754	-1.68827	0.280188
Kukri_c2121_2345	1A	26.1	10SEL	4.815	C	1.79327	0.00327066	1.46103	0.00804755	1.16739	0.00212554	1.61173	0.00725601	1.4884	0.0106758	1.45107	0.00229837	1.59584	0.0115382	1.47729	0.0025495	0.0054561	1.50575	0.178329
wsnp_Ex_c1137_2182795	1A	26.1	10SEL	4.271	A	1.79611	0.00267419	1.42991	0.00544646	1.0875	0.00123215	1.84883	0.0126168	1.54486	0.0124652	1.78787	0.00464828	1.57022	0.00765026	1.33372	0.000964453	0.00540644	1.54988	0.262401
wsnp_Ex_c7965_13520238	1A	26.1	09AND	4.679	A	1.98806	0.00302879	1.71662	0.00962881	1.40656	0.00222179	1.95588	0.00801027	1.77184	0.0115316	1.66609	0.00173118	1.74301	0.0106643	1.71889	0.00254513	0.00541172	1.74587	0.179889
wsnp_Ex_c7965_13520238	1A	26.1	09SEL	5.059	A	1.98806	0.00302879	1.71662	0.00962881	1.40656	0.00222179	1.95588	0.00801027	1.77184	0.0115316	1.66609	0.00173118	1.74301	0.0106643	1.71889	0.00254513	0.00541172	1.74587	0.179889
wsnp_Ex_c7965_13520238	1A	26.1	10AND	4.032	A	1.98806	0.00302879	1.71662	0.00962881	1.40656	0.00222179	1.95588	0.00801027	1.77184	0.0115316	1.66609	0.00173118	1.74301	0.0106643	1.71889	0.00254513	0.00541172	1.74587	0.179889
wsnp_Ex_c7965_13520238	1A	26.1	10JAN	4.172	A	1.98806	0.00302879	1.71662	0.00962881	1.40656	0.00222179	1.95588	0.00801027	1.77184	0.0115316	1.66609	0.00173118	1.74301	0.0106643	1.71889	0.00254513	0.00541172	1.74587	0.179889
wsnp_Ex_c7965_13520238	1A	26.1	10SEL	5.536	A	1.98806	0.00302879	1.71662	0.00962881	1.40656	0.00222179	1.95588	0.00801027	1.77184	0.0115316	1.66609	0.00173118	1.74301	0.0106643	1.71889	0.00254513	0.00541172	1.74587	0.179889
wsnp_Ex_c7965_13520238	1A	26.1	10WOH	4.291	A	1.98806	0.00302879	1.71662	0.00962881	1.40656	0.00222179	1.95588	0.00801027	1.77184	0.0115316	1.66609	0.00173118	1.74301	0.0106643	1.71889	0.00254513	0.00541172	1.74587	0.179889
wsnp_Ex_c7965_13520238	1A	26.1	BLUEs	4.713	A	1.98806	0.00302879	1.71662	0.00962881	1.40656	0.00222179	1.95588	0.00801027	1.77184	0.0115316	1.66609	0.00173118	1.74301	0.0106643	1.71889	0.00254513	0.00541172	1.74587	0.179889
Excalibur_c46833_204	1A	50.1	09SEL	4.178	A	1.726	0.000208118	1.68327	0.00283539	1.51325	0.00243239	2.11754	0.00481122	1.4453	0.00113771	1.88056	0.00158261	1.42932	0.000420749	1.76646	0.00126416	0.00174644	1.69521	0.234564
RAC875_c89908_105	1A	50.1	09SEL	4.119	A	1.73071	0.000232463	1.65572	0.00262186	1.51583	0.0025808	2.09086	0.00478657	1.44088	0.00142899	1.89197	0.00171852	1.38487	0.000241858	1.72666	0.00105185	0.00175379	1.67969	0.236132
wsnp_BE490041A_Ta_2_1	1A	50.1	09SEL	4.745	A	1.90358	0.000901939	1.80348	0.00471281	1.64539	0.00468006	2.34216	0.00959991	1.61095	0.00306382	2.1241	0.00461379	1.55842	0.0016926	1.90737	0.00282874	0.00424893	1.86193	0.269543
wsnp_BE490041A_Ta_2_1	1A	50.1	09WOH	4.361	A	1.90358	0.000901939	1.80348	0.00471281	1.64539	0.00468006	2.34216	0.00959991	1.61095	0.00306382	2.1241	0.00461379	1.55842	0.0016926	1.90737	0.00282874	0.00424893	1.86193	0.269543
wsnp_BE490041A_Ta_2_1	1A	50.1	10AND	4.856	A	1.90358	0.000901939	1.80348	0.00471281	1.64539	0.00468006	2.34216	0.00959991	1.61095	0.00306382	2.1241	0.00461379	1.55842	0.0016926	1.90737	0.00282874	0.00424893	1.86193	0.269543
wsnp_BE490041A_Ta_2_1	1A	50.1	10SAU	4.094	A	1.90358	0.000901939	1.80348	0.00471281	1.64539	0.00468006	2.34216	0.00959991	1.61095	0.00306382	2.1241	0.00461379	1.55842	0.0016926	1.90737	0.00282874	0.00424893	1.86193	0.269543
wsnp_BE490041A_Ta_2_1	1A	50.1	10WOH	4.435	A	1.90358	0.000901939	1.80348	0.00471281	1.64539	0.00468006	2.34216	0.00959991	1.61095	0.00306382	2.1241	0.00461379	1.55842	0.0016926	1.90737	0.00282874	0.00424893	1.86193	0.269543
wsnp_BE490041A_Ta_2_1	1A	50.1	BLUEs	4.503	A	1.90358	0.000901939	1.80348	0.00471281	1.64539	0.00468006	2.34216	0.00959991	1.61095	0.00306382	2.1241	0.00461379	1.55842	0.0016926	1.90737	0.00282874	0.00424893	1.86193	0.269543
Excalibur_c77035_156	1A	54	09SEL	4.401	T	-2.10762	8.73682e-06	-2.10787	0.0023056	-1.95056	0.000897253	-2.58775	0.00106549	-2.23838	0.000891729	-2.7719	0.00471138	-2.08478	0.00404042	-2.35405	0.00304322	0.00235521	-2.27537	0.28023
Excalibur_c77035_156	1A	54	09WOH	4.184	T	-2.10762	8.73682e-06	-2.10787	0.0023056	-1.95056	0.000897253	-2.58775	0.00106549	-2.23838	0.000891729	-2.7719	0.00471138	-2.08478	0.00404042	-2.35405	0.00304322	0.00235521	-2.27537	0.28023
Excalibur_c77035_156	1A	54	10AND	4	T	-2.10762	8.73682e-06	-2.10787	0.0023056	-1.95056	0.000897253	-2.58775	0.00106549	-2.23838	0.000891729	-2.7719	0.00471138	-2.08478	0.00404042	-2.35405	0.00304322	0.00235521	-2.27537	0.28023
Excalibur_c77035_156	1A	54	10SAU	4.698	T	-2.10762	8.73682e-06	-2.10787	0.0023056	-1.95056	0.000897253	-2.58775	0.00106549	-2.23838	0.000891729	-2.7719	0.00471138	-2.08478	0.00404042	-2.35405	0.00304322	0.00235521	-2.27537	0.28023
Excalibur_c77035_156	1A	54	10SEL	4.609	T	-2.10762	8.73682e-06	-2.10787	0.0023056	-1.95056	0.000897253	-2.58775	0.00106549	-2.23838	0.000891729	-2.7719	0.00471138	-2.08478	0.00404042	-2.35405	0.00304322	0.00235521	-2.27537	0.28023
Excalibur_c77035_156	1A	54	10WOH	4.554	T	-2.10762	8.73682e-06	-2.10787	0.0023056	-1.95056	0.000897253	-2.58775	0.00106549	-2.23838	0.000891729	-2.7719	0.00471138	-2.08478	0.00404042	-2.35405	0.00304322	0.00235521	-2.27537	0.28023
Excalibur_c77035_156	1A	54	BLUEs	4.597	T	-2.10762	8.73682e-06	-2.10787	0.0023056	-1.95056	0.000897253	-2.58775	0.00106549	-2.23838	0.000891729	-2.7719	0.00471138	-2.08478	0.00404042	-2.35405	0.00304322	0.00235521	-2.27537	0.28023
IACX6344	1A	61.8	09SEL	4.435	T	-2.30872	0.00141861	-2.15976	9.82864e-07	-2.11999	9.78909e-07	-2.76659	1.15998e-05	-2.43089	1.56274e-05	-3.06031	0.00205436	-2.01482	2.17343e-05	-2.44377	5.57104e-06	2.2763e-05	-2.41311	0.351467
IACX6344	1A	61.8	09WOH	4.683	T	-2.30872	0.00141861	-2.15976	9.82864e-07	-2.11999	9.78909e-07	-2.76659	1.15998e-05	-2.43089	1.56274e-05	-3.06031	0.00205436	-2.01482	2.17343e-05	-2.44377	5.57104e-06	2.2763e-05	-2.41311	0.351467
IACX6344	1A	61.8	10AND	4.392	T	-2.30872	0.00141861	-2.15976	9.82864e-07	-2.11999	9.78909e-07	-2.76659	1.15998e-05	-2.43089	1.56274e-05	-3.06031	0.00205436	-2.01482	2.17343e-05	-2.44377	5.57104e-06	2.2763e-05	-2.41311	0.351467
IACX6344	1A	61.8	10JAN	4.316	T	-2.30872	0.00141861	-2.15976	9.82864e-07	-2.11999	9.78909e-07	-2.76659	1.15998e-05	-2.43089	1.56274e-05	-3.06031	0.00205436	-2.01482	2.17343e-05	-2.44377	5.57104e-06	2.2763e-05	-2.41311	0.351467
IACX6344	1A	61.8	10SAU	5.376	T	-2.30872	0.00141861	-2.15976	9.82864e-07	-2.11999	9.78909e-07	-2.76659	1.15998e-05	-2.43089	1.56274e-05	-3.06031	0.00205436	-2.01482	2.17343e-05	-2.44377	5.57104e-06	2.2763e-05	-2.41311	0.351467
IACX6344	1A	61.8	10SEL	4.187	T	-2.30872	0.00141861	-2.15976	9.82864e-07	-2.11999	9.78909e-07	-2.76659	1.15998e-05	-2.43089	1.56274e-05	-3.06031	0.00205436	-2.01482	2.17343e-05	-2.44377	5.57104e-06	2.2763e-05	-2.41311	0.351467
IACX6344	1A	61.8	10WOH	4.701	T	-2.30872	0.00141861	-2.15976	9.82864e-07	-2.11999	9.78909e-07	-2.76659	1.15998e-05	-2.43089	1.56274e-05	-3.06031	0.00205436	-2.01482	2.17343e-05	-2.44377	5.57104e-06	2.2763e-05	-2.41311	0.351467
IACX6344	1A	61.8	BLUEs	4.953	T	-2.30872	0.00141861	-2.15976	9.82864e-07	-2.11999	9.78909e-07	-2.76659	1.15998e-05	-2.43089	1.56274e-05	-3.06031	0.00205436	-2.01482	2.17343e-05	-2.44377	5.57104e-06	2.2763e-05	-2.41311	0.351467
RAC875_c11899_366	1A	61.8	09AND	4.111	T	-2.47886	0.00049495	-2.28194	0.000202378	-2.25153	0.000242032	-2.91839	0.000201283	-2.53942	0.000188212	-3.20278	0.00325096	-2.13042	0.00031269	-2.5906	0.000309666	0.000382242	-2.54924	0.359691
RAC875_c11899_366	1A	61.8	09SEL	4.937	T	-2.47886	0.00049495	-2.28194	0.000202378	-2.25153	0.000242032	-2.91839	0.000201283	-2.53942	0.000188212	-3.20278	0.00325096	-2.13042	0.00031269	-2.5906	0.000309666	0.000382242	-2.54924	0.359691
RAC875_c11899_366	1A	61.8	09WOH	5.269	T	-2.47886	0.00049495	-2.28194	0.000202378	-2.25153	0.000242032	-2.91839	0.000201283	-2.53942	0.000188212	-3.20278	0.00325096	-2.13042	0.00031269	-2.5906	0.000309666	0.000382242	-2.54924	0.359691
RAC875_c11899_366	1A	61.8	10AND	4.874	T	-2.47886	0.00049495	-2.28194	0.000202378	-2.25153	0.000242032	-2.91839	0.000201283	-2.53942	0.000188212	-3.20278	0.00325096	-2.13042	0.00031269	-2.5906	0.000309666	0.000382242	-2.54924	0.359691
RAC875_c11899_366	1A	61.8	10JAN	4.704	T	-2.47886	0.00049495	-2.28194	0.000202378	-2.25153	0.000242032	-2.91839	0.000201283	-2.53942	0.000188212	-3.20278	0.00325096	-2.13042	0.00031269	-2.5906	0.000309666	0.000382242	-2.54924	0.359691
RAC875_c11899_366	1A	61.8	10SAU	5.897	T	-2.47886	0.00049495	-2.28194	0.000202378	-2.25153	0.000242032	-2.91839	0.000201283	-2.53942	0.000188212	-3.20278	0.00325096	-2.13042	0.00031269	-2.5906	0.000309666	0.000382242	-2.54924	0.359691
RAC875_c11899_366	1A	61.8	10SEL	4.665	T	-2.47886	0.00049495	-2.28194	0.000202378	-2.25153	0.000242032	-2.91839	0.000201283	-2.53942	0.000188212	-3.20278	0.00325096	-2.13042	0.00031269	-2.5906	0.000309666	0.000382242	-2.54924	0.359691
RAC875_c11899_366	1A	61.8	10WOH	5.27	T	-2.47886	0.00049495	-2.28194	0.000202378	-2.25153	0.000242032	-2.91839	0.000201283	-2.53942	0.000188212	-3.20278	0.00325096	-2.13042	0.00031269	-2.5906	0.000309666	0.000382242	-2.54924	0.359691
RAC875_c11899_366	1A	61.8	BLUEs	5.524	T	-2.47886	0.00049495	-2.28194	0.000202378	-2.25153	0.000242032	-2.91839	0.000201283	-2.53942	0.000188212	-3.20278	0.00325096	-2.13042	0.00031269	-2.5906	0.000309666	0.000382242	-2.54924	0.359691
BS00086680_51	1A	62.6	09AND	6.314	G	-3.2195	0.0002264	-2.98119	0.000998602	-2.69031	0.000251889	-3.59474	0.000924352	-2.88925	8.62786e-08	-3.66995	0.000952322	-2.7525	0.00162559	-3.1458	0.00027195	0.000174118	-3.11791	0.364605
BS00086680_51	1A	62.6	09SEL	7.717	G	-3.2195	0.0002264	-2.98119	0.000998602	-2.69031	0.000251889	-3.59474	0.000924352	-2.88925	8.62786e-08	-3.66995	0.000952322	-2.7525	0.00162559	-3.1458	0.00027195	0.000174118	-3.11791	0.364605
BS00086680_51	1A	62.6	09WOH	6.957	G	-3.2195	0.0002264	-2.98119	0.000998602	-2.69031	0.000251889	-3.59474	0.000924352	-2.88925	8.62786e-08	-3.66995	0.000952322	-2.7525	0.00162559	-3.1458	0.00027195	0.000174118	-3.11791	0.364605
BS00086680_51	1A	62.6	10AND	6.783	G	-3.2195	0.0002264	-2.98119	0.000998602	-2.69031	0.000251889	-3.59474	0.000924352	-2.88925	8.62786e-08	-3.66995	0.000952322	-2.7525	0.00162559	-3.1458	0.00027195	0.000174118	-3.11791	0.364605
BS00086680_51	1A	62.6	10JAN	5.654	G	-3.2195	0.0002264	-2.98119	0.000998602	-2.69031	0.000251889	-3.59474	0.000924352	-2.88925	8.62786e-08	-3.66995	0.000952322	-2.7525	0.00162559	-3.1458	0.00027195	0.000174118	-3.11791	0.364605
BS00086680_51	1A	62.6	10SAU	7.261	G	-3.2195	0.0002264	-2.98119	0.000998602	-2.69031	0.000251889	-3.59474	0.000924352	-2.88925	8.62786e-08	-3.66995	0.000952322	-2.7525	0.00162559	-3.1458	0.00027195	0.000174118	-3.11791	0.364605
BS00086680_51	1A	62.6	10SEL	7.162	G	-3.2195	0.0002264	-2.98119	0.000998602	-2.69031	0.000251889	-3.59474	0.000924352	-2.88925	8.62786e-08	-3.66995	0.000952322	-2.7525	0.00162559	-3.1458	0.00027195	0.000174118	-3.11791	0.364605
BS00086680_51	1A	62.6	10WOH	7.122	G	-3.2195	0.0002264	-2.98119	0.000998602	-2.69031	0.000251889	-3.59474	0.000924352	-2.88925	8.62786e-08	-3.66995	0.000952322	-2.7525	0.00162559	-3.1458	0.00027195	0.000174118	-3.11791	0.364605
BS00086680_51	1A	62.6	BLUEs	7.633	G	-3.2195	0.0002264	-2.98119	0.000998602	-2.69031	0.000251889	-3.59474	0.000924352	-2.88925	8.62786e-08	-3.66995	0.000952322	-2.7525	0.00162559	-3.1458	0.00027195	0.000174118	-3.11791	0.364605
CAP8_c806_297	1A	62.6	10SAU	4.356	C	1.94308	1.48655e-05	2.60545	0.00545096	2.2655	0.00400251	3.43537	0.00425153	2.39534	0.000720492	3.77617	0.00774744	2.22515	0.00355376	2.37218	0.00199293	0.00286298	2.62728	0.638416
TA003382-0407	1A	62.6	09SEL	4.14	T	2.33798	0.00062656	2.84112	0.0085044	2.43184	0.00545567	3.64017	0.00564199	2.66438	0.00162464	3.96633	0.0118445	2.51769	0.00730616	2.64615	0.00363965	0.00523378	2.88071	0.596006
TA003382-0407	1A	62.6	10AND	4.082	T	2.33798	0.00062656	2.84112	0.0085044	2.43184	0.00545567	3.64017	0.00564199	2.66438	0.00162464	3.96633	0.0118445	2.51769	0.00730616	2.64615	0.00363965	0.00523378	2.88071	0.596006
TA003382-0407	1A	62.6	10SAU	4.77	T	2.33798	0.00062656	2.84112	0.0085044	2.43184	0.00545567	3.64017	0.00564199	2.66438	0.00162464	3.96633	0.0118445	2.51769	0.00730616	2.64615	0.00363965	0.00523378	2.88071	0.596006
BS00066852_51	1A	63.4	09SEL	4.435	T	-2.30872	0.00141861	-2.15976	9.82864e-07	-2.11999	9.78909e-07	-2.76659	1.15998e-05	-2.43089	1.56274e-05	-3.06031	0.00205436	-2.01482	2.17343e-05	-2.44377	5.57104e-06	2.2763e-05	-2.41311	0.351467
BS00066852_51	1A	63.4	09WOH	4.683	T	-2.30872	0.00141861	-2.15976	9.82864e-07	-2.11999	9.78909e-07	-2.76659	1.15998e-05	-2.43089	1.56274e-05	-3.06031	0.00205436	-2.01482	2.17343e-05	-2.44377	5.57104e-06	2.2763e-05	-2.41311	0.351467
BS00066852_51	1A	63.4	10AND	4.392	T	-2.30872	0.00141861	-2.15976	9.82864e-07	-2.11999	9.78909e-07	-2.76659	1.15998e-05	-2.43089	1.56274e-05	-3.06031	0.00205436	-2.01482	2.17343e-05	-2.44377	5.57104e-06	2.2763e-05	-2.41311	0.351467
BS00066852_51	1A	63.4	10JAN	4.316	T	-2.30872	0.00141861	-2.15976	9.82864e-07	-2.11999	9.78909e-07	-2.76659	1.15998e-05	-2.43089	1.56274e-05	-3.06031	0.00205436	-2.01482	2.17343e-05	-2.44377	5.57104e-06	2.2763e-05	-2.41311	0.351467
BS00066852_51	1A	63.4	10SAU	5.376	T	-2.30872	0.00141861	-2.15976	9.82864e-07	-2.11999	9.78909e-07	-2.76659	1.15998e-05	-2.43089	1.56274e-05	-3.06031	0.00205436	-2.01482	2.17343e-05	-2.44377	5.57104e-06	2.2763e-05	-2.41311	0.351467
BS00066852_51	1A	63.4	10SEL	4.187	T	-2.30872	0.00141861	-2.15976	9.82864e-07	-2.11999	9.78909e-07	-2.76659	1.15998e-05	-2.43089	1.56274e-05	-3.06031	0.00205436	-2.01482	2.17343e-05	-2.44377	5.57104e-06	2.2763e-05	-2.41311	0.351467
BS00066852_51	1A	63.4	10WOH	4.701	T	-2.30872	0.00141861	-2.15976	9.82864e-07	-2.11999	9.78909e-07	-2.76659	1.15998e-05	-2.43089	1.56274e-05	-3.06031	0.00205436	-2.01482	2.17343e-05	-2.44377	5.57104e-06	2.2763e-05	-2.41311	0.351467
BS00066852_51	1A	63.4	BLUEs	4.953	T	-2.30872	0.00141861	-2.15976	9.82864e-07	-2.11999	9.78909e-07	-2.76659	1.15998e-05	-2.43089	1.56274e-05	-3.06031	0.00205436	-2.01482	2.17343e-05	-2.44377	5.57104e-06	2.2763e-05	-2.41311	0.351467
Kukri_c54467_100	1A	65.9	09AND	6.809	T	-3.04347	0.00171183	-2.46817	0.00227476	-2.45711	0.00577573	-3.38286	0.00699946	-2.73746	0.00247474	-3.35983	0.00555567	-2.81354	0.0128787	-2.90479	0.00550051	0.00474368	-2.8959	0.354883
Kukri_c54467_100	1A	65.9	09SEL	6.475	T	-3.04347	0.00171183	-2.46817	0.00227476	-2.45711	0.00577573	-3.38286	0.00699946	-2.73746	0.00247474	-3.35983	0.00555567	-2.81354	0.0128787	-2.90479	0.00550051	0.00474368	-2.8959	0.354883
Kukri_c54467_100	1A	65.9	09WOH	7.074	T	-3.04347	0.00171183	-2.46817	0.00227476	-2.45711	0.00577573	-3.38286	0.00699946	-2.73746	0.00247474	-3.35983	0.00555567	-2.81354	0.0128787	-2.90479	0.00550051	0.00474368	-2.8959	0.354883
Kukri_c54467_100	1A	65.9	10AND	7.27	T	-3.04347	0.00171183	-2.46817	0.00227476	-2.45711	0.00577573	-3.38286	0.00699946	-2.73746	0.00247474	-3.35983	0.00555567	-2.81354	0.0128787	-2.90479	0.00550051	0.00474368	-2.8959	0.354883
Kukri_c54467_100	1A	65.9	10JAN	6.149	T	-3.04347	0.00171183	-2.46817	0.00227476	-2.45711	0.00577573	-3.38286	0.00699946	-2.73746	0.00247474	-3.35983	0.00555567	-2.81354	0.0128787	-2.90479	0.00550051	0.00474368	-2.8959	0.354883
Kukri_c54467_100	1A	65.9	10SAU	7.375	T	-3.04347	0.00171183	-2.46817	0.00227476	-2.45711	0.00577573	-3.38286	0.00699946	-2.73746	0.00247474	-3.35983	0.00555567	-2.81354	0.0128787	-2.90479	0.00550051	0.00474368	-2.8959	0.354883
Kukri_c54467_100	1A	65.9	10SEL	9.097	T	-3.04347	0.00171183	-2.46817	0.00227476	-2.45711	0.00577573	-3.38286	0.00699946	-2.73746	0.00247474	-3.35983	0.00555567	-2.81354	0.0128787	-2.90479	0.00550051	0.00474368	-2.8959	0.354883
Kukri_c54467_100	1A	65.9	10WOH	7.361	T	-3.04347	0.00171183	-2.46817	0.00227476	-2.45711	0.00577573	-3.38286	0.00699946	-2.73746	0.00247474	-3.35983	0.00555567	-2.81354	0.0128787	-2.90479	0.00550051	0.00474368	-2.8959	0.354883
Kukri_c54467_100	1A	65.9	BLUEs	7.972	T	-3.04347	0.00171183	-2.46817	0.00227476	-2.45711	0.00577573	-3.38286	0.00699946	-2.73746	0.00247474	-3.35983	0.00555567	-2.81354	0.0128787	-2.90479	0.00550051	0.00474368	-2.8959	0.354883
wsnp_Ex_rep_c69738_68695568	1A	65.9	09AND	6.809	A	-3.04347	0.00171183	-2.46817	0.00227476	-2.45711	0.00577573	-3.38286	0.00699946	-2.73746	0.00247474	-3.35983	0.00555567	-2.81354	0.0128787	-2.90479	0.00550051	0.00474368	-2.8959	0.354883
wsnp_Ex_rep_c69738_68695568	1A	65.9	09SEL	6.475	A	-3.04347	0.00171183	-2.46817	0.00227476	-2.45711	0.00577573	-3.38286	0.00699946	-2.73746	0.00247474	-3.35983	0.00555567	-2.81354	0.0128787	-2.90479	0.00550051	0.00474368	-2.8959	0.354883
wsnp_Ex_rep_c69738_68695568	1A	65.9	09WOH	7.074	A	-3.04347	0.00171183	-2.46817	0.00227476	-2.45711	0.00577573	-3.38286	0.00699946	-2.73746	0.00247474	-3.35983	0.00555567	-2.81354	0.0128787	-2.90479	0.00550051	0.00474368	-2.8959	0.354883
wsnp_Ex_rep_c69738_68695568	1A	65.9	10AND	7.27	A	-3.04347	0.00171183	-2.46817	0.00227476	-2.45711	0.00577573	-3.38286	0.00699946	-2.73746	0.00247474	-3.35983	0.00555567	-2.81354	0.0128787	-2.90479	0.00550051	0.00474368	-2.8959	0.354883
wsnp_Ex_rep_c69738_68695568	1A	65.9	10JAN	6.149	A	-3.04347	0.00171183	-2.46817	0.00227476	-2.45711	0.00577573	-3.38286	0.00699946	-2.73746	0.00247474	-3.35983	0.00555567	-2.81354	0.0128787	-2.90479	0.00550051	0.00474368	-2.8959	0.354883
wsnp_Ex_rep_c69738_68695568	1A	65.9	10SAU	7.375	A	-3.04347	0.00171183	-2.46817	0.00227476	-2.45711	0.00577573	-3.38286	0.00699946	-2.73746	0.00247474	-3.35983	0.00555567	-2.81354	0.0128787	-2.90479	0.00550051	0.00474368	-2.8959	0.354883
wsnp_Ex_rep_c69738_68695568	1A	65.9	10SEL	9.097	A	-3.04347	0.00171183	-2.46817	0.00227476	-2.45711	0.00577573	-3.38286	0.00699946	-2.73746	0.00247474	-3.35983	0.00555567	-2.81354	0.0128787	-2.90479	0.00550051	0.00474368	-2.8959	0.354883
wsnp_Ex_rep_c69738_68695568	1A	65.9	10WOH	7.361	A	-3.04347	0.00171183	-2.46817	0.00227476	-2.45711	0.00577573	-3.38286	0.00699946	-2.73746	0.00247474	-3.35983	0.00555567	-2.81354	0.0128787	-2.90479	0.00550051	0.00474368	-2.8959	0.354883
wsnp_Ex_rep_c69738_68695568	1A	65.9	BLUEs	7.972	A	-3.04347	0.00171183	-2.46817	0.00227476	-2.45711	0.00577573	-3.38286	0.00699946	-2.73746	0.00247474	-3.35983	0.00555567	-2.81354	0.0128787	-2.90479	0.00550051	0.00474368	-2.8959	0.354883
IAAV3049	1A	69.8	09WOH	4.638	C	1.91339	0.00627192	1.45734	0.00228463	1.67385	0.0109592	2.06593	0.00562431	1.73977	0.00795913	2.30779	0.0119119	1.71482	0.0109814	1.53635	0.00472287	0.00684492	1.80115	0.281613
IAAV3049	1A	69.8	10SAU	4.848	C	1.91339	0.00627192	1.45734	0.00228463	1.67385	0.0109592	2.06593	0.00562431	1.73977	0.00795913	2.30779	0.0119119	1.71482	0.0109814	1.53635	0.00472287	0.00684492	1.80115	0.281613
IAAV3049	1A	69.8	10SEL	4.775	C	1.91339	0.00627192	1.45734	0.00228463	1.67385	0.0109592	2.06593	0.00562431	1.73977	0.00795913	2.30779	0.0119119	1.71482	0.0109814	1.53635	0.00472287	0.00684492	1.80115	0.281613
IAAV3049	1A	69.8	BLUEs	4.416	C	1.91339	0.00627192	1.45734	0.00228463	1.67385	0.0109592	2.06593	0.00562431	1.73977	0.00795913	2.30779	0.0119119	1.71482	0.0109814	1.53635	0.00472287	0.00684492	1.80115	0.281613
IAAV5406	1A	69.8	10SAU	4.183	C	1.8341	0.00698592	1.23357	0.00106831	1.47709	0.00868249	1.8446	0.00435734	1.41873	0.00296956	2.12763	0.010114	1.52379	0.0087168	1.33444	0.00300983	0.00493556	1.59924	0.305099
Ku_c8351_2029	1A	69.8	10SAU	4.183	G	1.8341	0.00698592	1.23357	0.00106831	1.47709	0.00868249	1.8446	0.00435734	1.41873	0.00296956	2.12763	0.010114	1.52379	0.0087168	1.33444	0.00300983	0.00493556	1.59924	0.305099
Kukri_c52952_315	1A	69.8	10SAU	4.183	G	1.8341	0.00698592	1.23357	0.00106831	1.47709	0.00868249	1.8446	0.00435734	1.41873	0.00296956	2.12763	0.010114	1.52379	0.0087168	1.33444	0.00300983	0.00493556	1.59924	0.305099
wsnp_Ex_c27940_37101775	1A	69.8	09WOH	4.331	T	1.83385	0.00506102	1.41659	0.00141187	1.59368	0.00793077	2.02584	0.00501132	1.72584	0.0077351	2.35585	0.0138552	1.65799	0.00903674	1.45114	0.00332149	0.00569141	1.7576	0.312521
wsnp_Ex_c27940_37101775	1A	69.8	10SAU	5.024	T	1.83385	0.00506102	1.41659	0.00141187	1.59368	0.00793077	2.02584	0.00501132	1.72584	0.0077351	2.35585	0.0138552	1.65799	0.00903674	1.45114	0.00332149	0.00569141	1.7576	0.312521
wsnp_Ex_c27940_37101775	1A	69.8	10SEL	4.546	T	1.83385	0.00506102	1.41659	0.00141187	1.59368	0.00793077	2.02584	0.00501132	1.72584	0.0077351	2.35585	0.0138552	1.65799	0.00903674	1.45114	0.00332149	0.00569141	1.7576	0.312521
wsnp_Ex_c27940_37101775	1A	69.8	BLUEs	4.255	T	1.83385	0.00506102	1.41659	0.00141187	1.59368	0.00793077	2.02584	0.00501132	1.72584	0.0077351	2.35585	0.0138552	1.65799	0.00903674	1.45114	0.00332149	0.00569141	1.7576	0.312521
wsnp_Ex_c34344_42676379	1A	69.8	10SAU	4.316	C	1.86708	0.00763426	1.25601	0.00129809	1.49387	0.00927066	1.8951	0.00517426	1.43832	0.00356758	2.16307	0.0110521	1.52811	0.00893145	1.41885	0.0046339	0.00564614	1.63255	0.307223
wsnp_Ex_c42282_48900922	1A	69.8	10SAU	4.183	C	1.8341	0.00698592	1.23357	0.00106831	1.47709	0.00868249	1.8446	0.00435734	1.41873	0.00296956	2.12763	0.010114	1.52379	0.0087168	1.33444	0.00300983	0.00493556	1.59924	0.305099
wsnp_Ex_rep_c66628_64934660	1A	69.8	10SAU	4.407	G	1.77781	0.00632877	1.19654	0.000753882	1.40589	0.00685676	1.8236	0.00391115	1.39368	0.00292153	2.19673	0.012629	1.45452	0.00740545	1.31605	0.00318562	0.00454905	1.5706	0.332867
wsnp_Ku_c39878_48218985	1A	69.8	10SAU	4.183	G	1.8341	0.00698592	1.23357	0.00106831	1.47709	0.00868249	1.8446	0.00435734	1.41873	0.00296956	2.12763	0.010114	1.52379	0.0087168	1.33444	0.00300983	0.00493556	1.59924	0.305099
wsnp_Ra_c12148_19539667	1A	69.8	09WOH	4.577	G	1.91213	0.00614877	1.45795	0.00200899	1.67156	0.0103226	2.06206	0.00501799	1.75156	0.00756054	2.31421	0.0112531	1.71287	0.0103316	1.50489	0.00349809	0.00637529	1.7984	0.286894
wsnp_Ra_c12148_19539667	1A	69.8	10SAU	4.824	G	1.91213	0.00614877	1.45795	0.00200899	1.67156	0.0103226	2.06206	0.00501799	1.75156	0.00756054	2.31421	0.0112531	1.71287	0.0103316	1.50489	0.00349809	0.00637529	1.7984	0.286894
wsnp_Ra_c12148_19539667	1A	69.8	10SEL	4.716	G	1.91213	0.00614877	1.45795	0.00200899	1.67156	0.0103226	2.06206	0.00501799	1.75156	0.00756054	2.31421	0.0112531	1.71287	0.0103316	1.50489	0.00349809	0.00637529	1.7984	0.286894
wsnp_Ra_c12148_19539667	1A	69.8	BLUEs	4.356	G	1.91213	0.00614877	1.45795	0.00200899	1.67156	0.0103226	2.06206	0.00501799	1.75156	0.00756054	2.31421	0.0112531	1.71287	0.0103316	1.50489	0.00349809	0.00637529	1.7984	0.286894
BS00064638_51	1A	72.9	09SEL	4.497	G	1.83207	0.00153774	1.65332	0.00485781	1.70211	0.00673165	2.00783	0.00631442	1.94601	0.0117905	1.41813	0.000921752	1.34548	0.000431359	1.70955	0.00350843	0.00362649	1.70181	0.233028
BS00064638_51	1A	72.9	09WOH	5.142	G	1.83207	0.00153774	1.65332	0.00485781	1.70211	0.00673165	2.00783	0.00631442	1.94601	0.0117905	1.41813	0.000921752	1.34548	0.000431359	1.70955	0.00350843	0.00362649	1.70181	0.233028
BS00064638_51	1A	72.9	10JAN	4.647	G	1.83207	0.00153774	1.65332	0.00485781	1.70211	0.00673165	2.00783	0.00631442	1.94601	0.0117905	1.41813	0.000921752	1.34548	0.000431359	1.70955	0.00350843	0.00362649	1.70181	0.233028
BS00064638_51	1A	72.9	BLUEs	4.216	G	1.83207	0.00153774	1.65332	0.00485781	1.70211	0.00673165	2.00783	0.00631442	1.94601	0.0117905	1.41813	0.000921752	1.34548	0.000431359	1.70955	0.00350843	0.00362649	1.70181	0.233028
wsnp_Ku_c23012_32893918	1A	80	09SEL	4.586	G	1.69825	0.00492501	1.60703	0.0150306	1.40952	0.0102388	1.71509	0.0136946	1.53845	0.0127867	1.63014	0.00731163	1.1807	0.00307446	1.5696	0.0134375	0.0081375	1.5436	0.175344
BS00022261_51	1A	94	09AND	6.399	A	2.50729	0.00796461	1.87256	0.00379423	1.6927	0.00238925	2.3269	0.00470669	1.78676	0.00235558	2.24882	0.00410053	1.76	0.00322998	2.24552	0.00395301	0.00439705	2.05507	0.310733
BS00022261_51	1A	94	09SEL	5.236	A	2.50729	0.00796461	1.87256	0.00379423	1.6927	0.00238925	2.3269	0.00470669	1.78676	0.00235558	2.24882	0.00410053	1.76	0.00322998	2.24552	0.00395301	0.00439705	2.05507	0.310733
BS00022261_51	1A	94	09WOH	4.738	A	2.50729	0.00796461	1.87256	0.00379423	1.6927	0.00238925	2.3269	0.00470669	1.78676	0.00235558	2.24882	0.00410053	1.76	0.00322998	2.24552	0.00395301	0.00439705	2.05507	0.310733
BS00022261_51	1A	94	10AND	4.906	A	2.50729	0.00796461	1.87256	0.00379423	1.6927	0.00238925	2.3269	0.00470669	1.78676	0.00235558	2.24882	0.00410053	1.76	0.00322998	2.24552	0.00395301	0.00439705	2.05507	0.310733
BS00022261_51	1A	94	10SAU	4.606	A	2.50729	0.00796461	1.87256	0.00379423	1.6927	0.00238925	2.3269	0.00470669	1.78676	0.00235558	2.24882	0.00410053	1.76	0.00322998	2.24552	0.00395301	0.00439705	2.05507	0.310733
BS00022261_51	1A	94	10SEL	4.978	A	2.50729	0.00796461	1.87256	0.00379423	1.6927	0.00238925	2.3269	0.00470669	1.78676	0.00235558	2.24882	0.00410053	1.76	0.00322998	2.24552	0.00395301	0.00439705	2.05507	0.310733
BS00022261_51	1A	94	10WOH	6.191	A	2.50729	0.00796461	1.87256	0.00379423	1.6927	0.00238925	2.3269	0.00470669	1.78676	0.00235558	2.24882	0.00410053	1.76	0.00322998	2.24552	0.00395301	0.00439705	2.05507	0.310733
BS00022261_51	1A	94	BLUEs	5.648	A	2.50729	0.00796461	1.87256	0.00379423	1.6927	0.00238925	2.3269	0.00470669	1.78676	0.00235558	2.24882	0.00410053	1.76	0.00322998	2.24552	0.00395301	0.00439705	2.05507	0.310733
BS00109991_51	1A	94	09AND	6.399	T	2.50729	0.00796461	1.87256	0.00379423	1.6927	0.00238925	2.3269	0.00470669	1.78676	0.00235558	2.24882	0.00410053	1.76	0.00322998	2.24552	0.00395301	0.00439705	2.05507	0.310733
BS00109991_51	1A	94	09SEL	5.236	T	2.50729	0.00796461	1.87256	0.00379423	1.6927	0.00238925	2.3269	0.00470669	1.78676	0.00235558	2.24882	0.00410053	1.76	0.00322998	2.24552	0.00395301	0.00439705	2.05507	0.310733
BS00109991_51	1A	94	09WOH	4.738	T	2.50729	0.00796461	1.87256	0.00379423	1.6927	0.00238925	2.3269	0.00470669	1.78676	0.00235558	2.24882	0.00410053	1.76	0.00322998	2.24552	0.00395301	0.00439705	2.05507	0.310733
BS00109991_51	1A	94	10AND	4.906	T	2.50729	0.00796461	1.87256	0.00379423	1.6927	0.00238925	2.3269	0.00470669	1.78676	0.00235558	2.24882	0.00410053	1.76	0.00322998	2.24552	0.00395301	0.00439705	2.05507	0.310733
BS00109991_51	1A	94	10SAU	4.606	T	2.50729	0.00796461	1.87256	0.00379423	1.6927	0.00238925	2.3269	0.00470669	1.78676	0.00235558	2.24882	0.00410053	1.76	0.00322998	2.24552	0.00395301	0.00439705	2.05507	0.310733
BS00109991_51	1A	94	10SEL	4.978	T	2.50729	0.00796461	1.87256	0.00379423	1.6927	0.00238925	2.3269	0.00470669	1.78676	0.00235558	2.24882	0.00410053	1.76	0.00322998	2.24552	0.00395301	0.00439705	2.05507	0.310733
BS00109991_51	1A	94	10WOH	6.191	T	2.50729	0.00796461	1.87256	0.00379423	1.6927	0.00238925	2.3269	0.00470669	1.78676	0.00235558	2.24882	0.00410053	1.76	0.00322998	2.24552	0.00395301	0.00439705	2.05507	0.310733
BS00109991_51	1A	94	BLUEs	5.648	T	2.50729	0.00796461	1.87256	0.00379423	1.6927	0.00238925	2.3269	0.00470669	1.78676	0.00235558	2.24882	0.00410053	1.76	0.00322998	2.24552	0.00395301	0.00439705	2.05507	0.310733
BS00110627_51	1A	94	09AND	6.399	G	2.50729	0.00796461	1.87256	0.00379423	1.6927	0.00238925	2.3269	0.00470669	1.78676	0.00235558	2.24882	0.00410053	1.76	0.00322998	2.24552	0.00395301	0.00439705	2.05507	0.310733
BS00110627_51	1A	94	09SEL	5.236	G	2.50729	0.00796461	1.87256	0.00379423	1.6927	0.00238925	2.3269	0.00470669	1.78676	0.00235558	2.24882	0.00410053	1.76	0.00322998	2.24552	0.00395301	0.00439705	2.05507	0.310733
BS00110627_51	1A	94	09WOH	4.738	G	2.50729	0.00796461	1.87256	0.00379423	1.6927	0.00238925	2.3269	0.00470669	1.78676	0.00235558	2.24882	0.00410053	1.76	0.00322998	2.24552	0.00395301	0.00439705	2.05507	0.310733
BS00110627_51	1A	94	10AND	4.906	G	2.50729	0.00796461	1.87256	0.00379423	1.6927	0.00238925	2.3269	0.00470669	1.78676	0.00235558	2.24882	0.00410053	1.76	0.00322998	2.24552	0.00395301	0.00439705	2.05507	0.310733
BS00110627_51	1A	94	10SAU	4.606	G	2.50729	0.00796461	1.87256	0.00379423	1.6927	0.00238925	2.3269	0.00470669	1.78676	0.00235558	2.24882	0.00410053	1.76	0.00322998	2.24552	0.00395301	0.00439705	2.05507	0.310733
BS00110627_51	1A	94	10SEL	4.978	G	2.50729	0.00796461	1.87256	0.00379423	1.6927	0.00238925	2.3269	0.00470669	1.78676	0.00235558	2.24882	0.00410053	1.76	0.00322998	2.24552	0.00395301	0.00439705	2.05507	0.310733
BS00110627_51	1A	94	10WOH	6.191	G	2.50729	0.00796461	1.87256	0.00379423	1.6927	0.00238925	2.3269	0.00470669	1.78676	0.00235558	2.24882	0.00410053	1.76	0.00322998	2.24552	0.00395301	0.00439705	2.05507	0.310733
BS00110627_51	1A	94	BLUEs	5.648	G	2.50729	0.00796461	1.87256	0.00379423	1.6927	0.00238925	2.3269	0.00470669	1.78676	0.00235558	2.24882	0.00410053	1.76	0.00322998	2.24552	0.00395301	0.00439705	2.05507	0.310733
Ex_c4060_510	1A	94	09AND	6.274	C	2.49012	0.00698817	1.86812	0.00354591	1.67774	0.00198087	2.29973	0.00400457	1.78051	0.0022809	2.24482	0.0038741	1.75762	0.0030725	2.24079	0.00370339	0.00395469	2.04493	0.307057
Ex_c4060_510	1A	94	09SEL	5.171	C	2.49012	0.00698817	1.86812	0.00354591	1.67774	0.00198087	2.29973	0.00400457	1.78051	0.0022809	2.24482	0.0038741	1.75762	0.0030725	2.24079	0.00370339	0.00395469	2.04493	0.307057
Ex_c4060_510	1A	94	09WOH	4.63	C	2.49012	0.00698817	1.86812	0.00354591	1.67774	0.00198087	2.29973	0.00400457	1.78051	0.0022809	2.24482	0.0038741	1.75762	0.0030725	2.24079	0.00370339	0.00395469	2.04493	0.307057
Ex_c4060_510	1A	94	10AND	4.77	C	2.49012	0.00698817	1.86812	0.00354591	1.67774	0.00198087	2.29973	0.00400457	1.78051	0.0022809	2.24482	0.0038741	1.75762	0.0030725	2.24079	0.00370339	0.00395469	2.04493	0.307057
Ex_c4060_510	1A	94	10SAU	4.56	C	2.49012	0.00698817	1.86812	0.00354591	1.67774	0.00198087	2.29973	0.00400457	1.78051	0.0022809	2.24482	0.0038741	1.75762	0.0030725	2.24079	0.00370339	0.00395469	2.04493	0.307057
Ex_c4060_510	1A	94	10SEL	4.939	C	2.49012	0.00698817	1.86812	0.00354591	1.67774	0.00198087	2.29973	0.00400457	1.78051	0.0022809	2.24482	0.0038741	1.75762	0.0030725	2.24079	0.00370339	0.00395469	2.04493	0.307057
Ex_c4060_510	1A	94	10WOH	6.112	C	2.49012	0.00698817	1.86812	0.00354591	1.67774	0.00198087	2.29973	0.00400457	1.78051	0.0022809	2.24482	0.0038741	1.75762	0.0030725	2.24079	0.00370339	0.00395469	2.04493	0.307057
Ex_c4060_510	1A	94	BLUEs	5.555	C	2.49012	0.00698817	1.86812	0.00354591	1.67774	0.00198087	2.29973	0.00400457	1.78051	0.0022809	2.24482	0.0038741	1.75762	0.0030725	2.24079	0.00370339	0.00395469	2.04493	0.307057
GENE-0262_431	1A	94	09AND	4.33	G	2.0696	0.0125521	1.58549	0.00538639	1.46835	0.00367445	1.94702	0.00812452	1.55117	0.00660352	1.80668	0.00516419	1.45974	0.00410441	1.8303	0.00492886	0.00712811	1.71479	0.23018
GENE-0262_431	1A	94	10WOH	4.086	G	2.0696	0.0125521	1.58549	0.00538639	1.46835	0.00367445	1.94702	0.00812452	1.55117	0.00660352	1.80668	0.00516419	1.45974	0.00410441	1.8303	0.00492886	0.00712811	1.71479	0.23018
RAC875_c6798_467	1A	94	09AND	6.115	A	2.44334	0.00750285	1.8225	0.00338023	1.63704	0.00205684	2.28025	0.00450798	1.7675	0.00225272	2.1486	0.00360158	1.70139	0.00284245	2.20262	0.00363926	0.00401246	2.0004	0.303479
RAC875_c6798_467	1A	94	09SEL	4.99	A	2.44334	0.00750285	1.8225	0.00338023	1.63704	0.00205684	2.28025	0.00450798	1.7675	0.00225272	2.1486	0.00360158	1.70139	0.00284245	2.20262	0.00363926	0.00401246	2.0004	0.303479
RAC875_c6798_467	1A	94	09WOH	4.479	A	2.44334	0.00750285	1.8225	0.00338023	1.63704	0.00205684	2.28025	0.00450798	1.7675	0.00225272	2.1486	0.00360158	1.70139	0.00284245	2.20262	0.00363926	0.00401246	2.0004	0.303479
RAC875_c6798_467	1A	94	10AND	4.718	A	2.44334	0.00750285	1.8225	0.00338023	1.63704	0.00205684	2.28025	0.00450798	1.7675	0.00225272	2.1486	0.00360158	1.70139	0.00284245	2.20262	0.00363926	0.00401246	2.0004	0.303479
RAC875_c6798_467	1A	94	10SAU	4.294	A	2.44334	0.00750285	1.8225	0.00338023	1.63704	0.00205684	2.28025	0.00450798	1.7675	0.00225272	2.1486	0.00360158	1.70139	0.00284245	2.20262	0.00363926	0.00401246	2.0004	0.303479
RAC875_c6798_467	1A	94	10SEL	4.703	A	2.44334	0.00750285	1.8225	0.00338023	1.63704	0.00205684	2.28025	0.00450798	1.7675	0.00225272	2.1486	0.00360158	1.70139	0.00284245	2.20262	0.00363926	0.00401246	2.0004	0.303479
RAC875_c6798_467	1A	94	10WOH	5.959	A	2.44334	0.00750285	1.8225	0.00338023	1.63704	0.00205684	2.28025	0.00450798	1.7675	0.00225272	2.1486	0.00360158	1.70139	0.00284245	2.20262	0.00363926	0.00401246	2.0004	0.303479
RAC875_c6798_467	1A	94	BLUEs	5.384	A	2.44334	0.00750285	1.8225	0.00338023	1.63704	0.00205684	2.28025	0.00450798	1.7675	0.00225272	2.1486	0.00360158	1.70139	0.00284245	2.20262	0.00363926	0.00401246	2.0004	0.303479
Ra_c110766_321	1A	96.3	10WOH	4.165	A	1.55274	0.000327528	1.53937	0.00261367	1.57823	0.00347603	1.86202	0.00353211	1.40406	0.00073743	1.7357	0.000702155	1.34385	0.000952488	1.86625	0.00282567	0.00177408	1.61028	0.195484
BS00066212_51	1A	103.7	09SEL	4.515	C	2.23714	0.00573165	2.32178	0.0185905	1.99343	0.0166827	2.29811	0.00357808	1.59699	0.000786285	1.87475	0.00425906	1.75268	0.00781563	2.51504	0.0119235	0.00775436	2.07374	0.318417
BS00066212_51	1A	103.7	10WOH	4.399	C	2.23714	0.00573165	2.32178	0.0185905	1.99343	0.0166827	2.29811	0.00357808	1.59699	0.000786285	1.87475	0.00425906	1.75268	0.00781563	2.51504	0.0119235	0.00775436	2.07374	0.318417
RAC875_c23587_271	1B	15.7	10SEL	4.115	A	-1.91945	0.00275619	-1.64097	0.00914277	-1.41468	0.00518618	-2.0669	0.013342	-1.58737	0.00509842	-1.91256	0.00484675	-1.68241	0.0117575	-1.46427	0.00192536	0.00686624	-1.71107	0.233124
GENE-0427_442	1B	29.4	09SEL	5.133	A	-1.8965	0.00775525	-2.15975	0.0228271	-2.08342	0.0262534	-2.19792	0.0139249	-2.01795	0.0100981	-2.32029	0.0165764	-1.71463	0.0123965	-1.94105	0.00955362	0.0177194	-2.04144	0.191404
GENE-0427_442	1B	29.4	09WOH	5.198	A	-1.8965	0.00775525	-2.15975	0.0228271	-2.08342	0.0262534	-2.19792	0.0139249	-2.01795	0.0100981	-2.32029	0.0165764	-1.71463	0.0123965	-1.94105	0.00955362	0.0177194	-2.04144	0.191404
GENE-0427_442	1B	29.4	BLUEs	4.19	A	-1.8965	0.00775525	-2.15975	0.0228271	-2.08342	0.0262534	-2.19792	0.0139249	-2.01795	0.0100981	-2.32029	0.0165764	-1.71463	0.0123965	-1.94105	0.00955362	0.0177194	-2.04144	0.191404
IAAV2324	1B	39.7	09WOH	4.145	G	-1.34657	0.0035245	-1.78924	0.014518	-1.92623	0.0228288	-1.73231	0.00508681	-1.73085	0.00533299	-2.04049	0.0135613	-1.37408	0.0068411	-1.43064	0.00522507	0.011329	-1.6713	0.260267
Ku_c7557_607	1B	39.7	09WOH	4.391	A	-1.44967	0.00380696	-1.85975	0.0145494	-1.97593	0.0223087	-1.84651	0.00568992	-1.79861	0.00513862	-2.12716	0.0136846	-1.47212	0.00712448	-1.50236	0.00520138	0.0113677	-1.75401	0.252313
BobWhite_c9316_300	1B	40.5	09SEL	4.669	C	-1.39912	0.00444103	-2.05458	0.0214049	-1.86111	0.0223504	-1.89852	0.00872295	-1.71112	0.0061735	-2.16438	0.0147879	-1.35159	0.00695628	-1.53338	0.00787664	0.0132997	-1.74672	0.29978
BobWhite_c9316_300	1B	40.5	09WOH	4.233	C	-1.39912	0.00444103	-2.05458	0.0214049	-1.86111	0.0223504	-1.89852	0.00872295	-1.71112	0.0061735	-2.16438	0.0147879	-1.35159	0.00695628	-1.53338	0.00787664	0.0132997	-1.74672	0.29978
IAAV6464	1B	40.5	09WOH	4.303	G	-1.36747	0.00353325	-1.793	0.0142097	-1.90206	0.0223242	-1.79177	0.00546	-1.74338	0.00481223	-2.0979	0.013831	-1.40357	0.00668929	-1.42321	0.00480257	0.0110452	-1.69029	0.265223
IAAV9176	1B	40.5	09SEL	4.807	G	-1.67434	0.00445531	-2.11809	0.017888	-2.06489	0.0216787	-2.04849	0.00556865	-1.9864	0.00571868	-2.41279	0.0166175	-1.6771	0.00913468	-1.66028	0.00504347	0.0124057	-1.9553	0.267481
IAAV9176	1B	40.5	09WOH	4.987	G	-1.67434	0.00445531	-2.11809	0.017888	-2.06489	0.0216787	-2.04849	0.00556865	-1.9864	0.00571868	-2.41279	0.0166175	-1.6771	0.00913468	-1.66028	0.00504347	0.0124057	-1.9553	0.267481
RAC875_c90431_275	1B	40.5	09SEL	4.669	C	-1.39912	0.00444103	-2.05458	0.0214049	-1.86111	0.0223504	-1.89852	0.00872295	-1.71112	0.0061735	-2.16438	0.0147879	-1.35159	0.00695628	-1.53338	0.00787664	0.0132997	-1.74672	0.29978
RAC875_c90431_275	1B	40.5	09WOH	4.233	C	-1.39912	0.00444103	-2.05458	0.0214049	-1.86111	0.0223504	-1.89852	0.00872295	-1.71112	0.0061735	-2.16438	0.0147879	-1.35159	0.00695628	-1.53338	0.00787664	0.0132997	-1.74672	0.29978
wsnp_Ra_c8484_14372815	1B	42.9	09AND	4.291	T	1.89476	0.0140929	1.1935	0.00583443	1.27292	0.00758933	2.01758	0.0154451	1.85954	0.020851	1.60597	0.00587744	1.45246	0.0120803	1.86237	0.0164586	0.013936	1.64489	0.310612
wsnp_Ra_c8484_14372815	1B	42.9	10AND	4.274	T	1.89476	0.0140929	1.1935	0.00583443	1.27292	0.00758933	2.01758	0.0154451	1.85954	0.020851	1.60597	0.00587744	1.45246	0.0120803	1.86237	0.0164586	0.013936	1.64489	0.310612
wsnp_Ra_c8484_14372815	1B	42.9	10JAN	4.549	T	1.89476	0.0140929	1.1935	0.00583443	1.27292	0.00758933	2.01758	0.0154451	1.85954	0.020851	1.60597	0.00587744	1.45246	0.0120803	1.86237	0.0164586	0.013936	1.64489	0.310612
wsnp_Ra_c8484_14372815	1B	42.9	10WOH	4.974	T	1.89476	0.0140929	1.1935	0.00583443	1.27292	0.00758933	2.01758	0.0154451	1.85954	0.020851	1.60597	0.00587744	1.45246	0.0120803	1.86237	0.0164586	0.013936	1.64489	0.310612
wsnp_Ra_c8484_14372815	1B	42.9	BLUEs	4.235	T	1.89476	0.0140929	1.1935	0.00583443	1.27292	0.00758933	2.01758	0.0154451	1.85954	0.020851	1.60597	0.00587744	1.45246	0.0120803	1.86237	0.0164586	0.013936	1.64489	0.310612
BS00001835_51	1B	54	09SEL	4.09	T	-1.66969	0.00065252	-1.47158	0.00272812	-1.19813	0.00064845	-1.41722	0.000410854	-1.31657	5.69863e-06	-1.87885	0.00190681	-1.21424	0.000158288	-1.51306	2.59638e-05	0.000201434	-1.45992	0.231064
BS00001835_51	1B	54	10SAU	4.023	T	-1.66969	0.00065252	-1.47158	0.00272812	-1.19813	0.00064845	-1.41722	0.000410854	-1.31657	5.69863e-06	-1.87885	0.00190681	-1.21424	0.000158288	-1.51306	2.59638e-05	0.000201434	-1.45992	0.231064
BS00063092_51	1B	54	09AND	5.649	A	2.18838	0.0019741	1.91526	0.00450475	1.7214	0.00311839	2.19385	0.000789566	1.72283	0.000414849	2.38846	0.00575128	1.7343	0.00196407	2.1691	0.00264872	0.00234811	2.0042	0.263123
BS00063092_51	1B	54	09SEL	6.258	A	2.18838	0.0019741	1.91526	0.00450475	1.7214	0.00311839	2.19385	0.000789566	1.72283	0.000414849	2.38846	0.00575128	1.7343	0.00196407	2.1691	0.00264872	0.00234811	2.0042	0.263123
BS00063092_51	1B	54	09WOH	5.557	A	2.18838	0.0019741	1.91526	0.00450475	1.7214	0.00311839	2.19385	0.000789566	1.72283	0.000414849	2.38846	0.00575128	1.7343	0.00196407	2.1691	0.00264872	0.00234811	2.0042	0.263123
BS00063092_51	1B	54	10AND	5.05	A	2.18838	0.0019741	1.91526	0.00450475	1.7214	0.00311839	2.19385	0.000789566	1.72283	0.000414849	2.38846	0.00575128	1.7343	0.00196407	2.1691	0.00264872	0.00234811	2.0042	0.263123
BS00063092_51	1B	54	10SAU	5.87	A	2.18838	0.0019741	1.91526	0.00450475	1.7214	0.00311839	2.19385	0.000789566	1.72283	0.000414849	2.38846	0.00575128	1.7343	0.00196407	2.1691	0.00264872	0.00234811	2.0042	0.263123
BS00063092_51	1B	54	10SEL	5.484	A	2.18838	0.0019741	1.91526	0.00450475	1.7214	0.00311839	2.19385	0.000789566	1.72283	0.000414849	2.38846	0.00575128	1.7343	0.00196407	2.1691	0.00264872	0.00234811	2.0042	0.263123
BS00063092_51	1B	54	10WOH	6.689	A	2.18838	0.0019741	1.91526	0.00450475	1.7214	0.00311839	2.19385	0.000789566	1.72283	0.000414849	2.38846	0.00575128	1.7343	0.00196407	2.1691	0.00264872	0.00234811	2.0042	0.263123
BS00063092_51	1B	54	BLUEs	6.07	A	2.18838	0.0019741	1.91526	0.00450475	1.7214	0.00311839	2.19385	0.000789566	1.72283	0.000414849	2.38846	0.00575128	1.7343	0.00196407	2.1691	0.00264872	0.00234811	2.0042	0.263123
BS00076405_51	1B	54	09AND	5.868	T	2.25647	0.00212854	1.93676	0.00414329	1.75572	0.00317973	2.24541	0.000883888	1.78405	0.000473137	2.34891	0.00488669	1.76553	0.00188913	2.17595	0.00232744	0.00215255	2.0336	0.249272
BS00076405_51	1B	54	09SEL	6.235	T	2.25647	0.00212854	1.93676	0.00414329	1.75572	0.00317973	2.24541	0.000883888	1.78405	0.000473137	2.34891	0.00488669	1.76553	0.00188913	2.17595	0.00232744	0.00215255	2.0336	0.249272
BS00076405_51	1B	54	09WOH	5.664	T	2.25647	0.00212854	1.93676	0.00414329	1.75572	0.00317973	2.24541	0.000883888	1.78405	0.000473137	2.34891	0.00488669	1.76553	0.00188913	2.17595	0.00232744	0.00215255	2.0336	0.249272
BS00076405_51	1B	54	10AND	5.14	T	2.25647	0.00212854	1.93676	0.00414329	1.75572	0.00317973	2.24541	0.000883888	1.78405	0.000473137	2.34891	0.00488669	1.76553	0.00188913	2.17595	0.00232744	0.00215255	2.0336	0.249272
BS00076405_51	1B	54	10JAN	4.1	T	2.25647	0.00212854	1.93676	0.00414329	1.75572	0.00317973	2.24541	0.000883888	1.78405	0.000473137	2.34891	0.00488669	1.76553	0.00188913	2.17595	0.00232744	0.00215255	2.0336	0.249272
BS00076405_51	1B	54	10SAU	5.635	T	2.25647	0.00212854	1.93676	0.00414329	1.75572	0.00317973	2.24541	0.000883888	1.78405	0.000473137	2.34891	0.00488669	1.76553	0.00188913	2.17595	0.00232744	0.00215255	2.0336	0.249272
BS00076405_51	1B	54	10SEL	5.584	T	2.25647	0.00212854	1.93676	0.00414329	1.75572	0.00317973	2.24541	0.000883888	1.78405	0.000473137	2.34891	0.00488669	1.76553	0.00188913	2.17595	0.00232744	0.00215255	2.0336	0.249272
BS00076405_51	1B	54	10WOH	6.535	T	2.25647	0.00212854	1.93676	0.00414329	1.75572	0.00317973	2.24541	0.000883888	1.78405	0.000473137	2.34891	0.00488669	1.76553	0.00188913	2.17595	0.00232744	0.00215255	2.0336	0.249272
BS00076405_51	1B	54	BLUEs	6.103	T	2.25647	0.00212854	1.93676	0.00414329	1.75572	0.00317973	2.24541	0.000883888	1.78405	0.000473137	2.34891	0.00488669	1.76553	0.00188913	2.17595	0.00232744	0.00215255	2.0336	0.249272
Excalibur_c60931_1260	1B	54	09AND	4.569	C	1.89658	0.000417571	1.83206	0.000924885	1.37682	5.05622e-05	1.95518	0.000414476	1.4507	0.000799764	2.24827	0.00115513	1.43448	0.000215491	1.94126	1.00616e-06	0.000103296	1.76692	0.311969
Excalibur_c60931_1260	1B	54	09SEL	6.085	C	1.89658	0.000417571	1.83206	0.000924885	1.37682	5.05622e-05	1.95518	0.000414476	1.4507	0.000799764	2.24827	0.00115513	1.43448	0.000215491	1.94126	1.00616e-06	0.000103296	1.76692	0.311969
Excalibur_c60931_1260	1B	54	10AND	4.331	C	1.89658	0.000417571	1.83206	0.000924885	1.37682	5.05622e-05	1.95518	0.000414476	1.4507	0.000799764	2.24827	0.00115513	1.43448	0.000215491	1.94126	1.00616e-06	0.000103296	1.76692	0.311969
Excalibur_c60931_1260	1B	54	10SAU	5.529	C	1.89658	0.000417571	1.83206	0.000924885	1.37682	5.05622e-05	1.95518	0.000414476	1.4507	0.000799764	2.24827	0.00115513	1.43448	0.000215491	1.94126	1.00616e-06	0.000103296	1.76692	0.311969
Excalibur_c60931_1260	1B	54	10SEL	4.078	C	1.89658	0.000417571	1.83206	0.000924885	1.37682	5.05622e-05	1.95518	0.000414476	1.4507	0.000799764	2.24827	0.00115513	1.43448	0.000215491	1.94126	1.00616e-06	0.000103296	1.76692	0.311969
Excalibur_c60931_1260	1B	54	10WOH	5.735	C	1.89658	0.000417571	1.83206	0.000924885	1.37682	5.05622e-05	1.95518	0.000414476	1.4507	0.000799764	2.24827	0.00115513	1.43448	0.000215491	1.94126	1.00616e-06	0.000103296	1.76692	0.311969
Excalibur_c60931_1260	1B	54	BLUEs	5.076	C	1.89658	0.000417571	1.83206	0.000924885	1.37682	5.05622e-05	1.95518	0.000414476	1.4507	0.000799764	2.24827	0.00115513	1.43448	0.000215491	1.94126	1.00616e-06	0.000103296	1.76692	0.311969
RAC875_c45678_1083	1B	54.9	10SAU	4.163	G	-1.49868	0.00315762	-1.42446	0.0046815	-1.1235	0.00482256	-1.67118	0.00150527	-1.04416	3.36847e-05	-1.90734	0.00619106	-1.2551	0.00230511	-1.63778	0.00875	0.00312667	-1.44528	0.294105
RAC875_c45678_1083	1B	54.9	10WOH	4.159	G	-1.49868	0.00315762	-1.42446	0.0046815	-1.1235	0.00482256	-1.67118	0.00150527	-1.04416	3.36847e-05	-1.90734	0.00619106	-1.2551	0.00230511	-1.63778	0.00875	0.00312667	-1.44528	0.294105
Excalibur_c49496_705	1B	84.9	09AND	4.007	T	2.83799	0.0023661	2.33542	0.00707707	2.23364	0.00317077	3.06403	0.00450815	2.55293	0.00539008	3.37864	0.00978536	2.38797	0.0126457	2.6885	0.00171458	0.00639269	2.68489	0.392759
Excalibur_c49496_705	1B	84.9	10AND	4.13	T	2.83799	0.0023661	2.33542	0.00707707	2.23364	0.00317077	3.06403	0.00450815	2.55293	0.00539008	3.37864	0.00978536	2.38797	0.0126457	2.6885	0.00171458	0.00639269	2.68489	0.392759
Excalibur_c49496_705	1B	84.9	10SAU	4.893	T	2.83799	0.0023661	2.33542	0.00707707	2.23364	0.00317077	3.06403	0.00450815	2.55293	0.00539008	3.37864	0.00978536	2.38797	0.0126457	2.6885	0.00171458	0.00639269	2.68489	0.392759
Excalibur_c49496_705	1B	84.9	10SEL	4.389	T	2.83799	0.0023661	2.33542	0.00707707	2.23364	0.00317077	3.06403	0.00450815	2.55293	0.00539008	3.37864	0.00978536	2.38797	0.0126457	2.6885	0.00171458	0.00639269	2.68489	0.392759
Excalibur_c49496_705	1B	84.9	10WOH	4.337	T	2.83799	0.0023661	2.33542	0.00707707	2.23364	0.00317077	3.06403	0.00450815	2.55293	0.00539008	3.37864	0.00978536	2.38797	0.0126457	2.6885	0.00171458	0.00639269	2.68489	0.392759
Excalibur_c49496_705	1B	84.9	BLUEs	4.666	T	2.83799	0.0023661	2.33542	0.00707707	2.23364	0.00317077	3.06403	0.00450815	2.55293	0.00539008	3.37864	0.00978536	2.38797	0.0126457	2.6885	0.00171458	0.00639269	2.68489	0.392759
BS00035267_51	1B	85.6	09AND	4.007	T	2.83799	0.0023661	2.33542	0.00707707	2.23364	0.00317077	3.06403	0.00450815	2.55293	0.00539008	3.37864	0.00978536	2.38797	0.0126457	2.6885	0.00171458	0.00639269	2.68489	0.392759
BS00035267_51	1B	85.6	10AND	4.13	T	2.83799	0.0023661	2.33542	0.00707707	2.23364	0.00317077	3.06403	0.00450815	2.55293	0.00539008	3.37864	0.00978536	2.38797	0.0126457	2.6885	0.00171458	0.00639269	2.68489	0.392759
BS00035267_51	1B	85.6	10SAU	4.893	T	2.83799	0.0023661	2.33542	0.00707707	2.23364	0.00317077	3.06403	0.00450815	2.55293	0.00539008	3.37864	0.00978536	2.38797	0.0126457	2.6885	0.00171458	0.00639269	2.68489	0.392759
BS00035267_51	1B	85.6	10SEL	4.389	T	2.83799	0.0023661	2.33542	0.00707707	2.23364	0.00317077	3.06403	0.00450815	2.55293	0.00539008	3.37864	0.00978536	2.38797	0.0126457	2.6885	0.00171458	0.00639269	2.68489	0.392759
BS00035267_51	1B	85.6	10WOH	4.337	T	2.83799	0.0023661	2.33542	0.00707707	2.23364	0.00317077	3.06403	0.00450815	2.55293	0.00539008	3.37864	0.00978536	2.38797	0.0126457	2.6885	0.00171458	0.00639269	2.68489	0.392759
BS00035267_51	1B	85.6	BLUEs	4.666	T	2.83799	0.0023661	2.33542	0.00707707	2.23364	0.00317077	3.06403	0.00450815	2.55293	0.00539008	3.37864	0.00978536	2.38797	0.0126457	2.6885	0.00171458	0.00639269	2.68489	0.392759
BS00068077_51	1B	85.6	09SEL	4.106	A	2.79905	0.00167472	2.37251	0.00646842	2.20771	0.00213117	3.04638	0.00353044	2.4912	0.0035367	3.2821	0.00779273	2.41757	0.0126182	2.67176	0.0011997	0.00497468	2.66104	0.364544
BS00068077_51	1B	85.6	10AND	4.099	A	2.79905	0.00167472	2.37251	0.00646842	2.20771	0.00213117	3.04638	0.00353044	2.4912	0.0035367	3.2821	0.00779273	2.41757	0.0126182	2.67176	0.0011997	0.00497468	2.66104	0.364544
BS00068077_51	1B	85.6	10SAU	4.647	A	2.79905	0.00167472	2.37251	0.00646842	2.20771	0.00213117	3.04638	0.00353044	2.4912	0.0035367	3.2821	0.00779273	2.41757	0.0126182	2.67176	0.0011997	0.00497468	2.66104	0.364544
BS00068077_51	1B	85.6	10SEL	4.516	A	2.79905	0.00167472	2.37251	0.00646842	2.20771	0.00213117	3.04638	0.00353044	2.4912	0.0035367	3.2821	0.00779273	2.41757	0.0126182	2.67176	0.0011997	0.00497468	2.66104	0.364544
BS00068077_51	1B	85.6	10WOH	4.302	A	2.79905	0.00167472	2.37251	0.00646842	2.20771	0.00213117	3.04638	0.00353044	2.4912	0.0035367	3.2821	0.00779273	2.41757	0.0126182	2.67176	0.0011997	0.00497468	2.66104	0.364544
BS00068077_51	1B	85.6	BLUEs	4.598	A	2.79905	0.00167472	2.37251	0.00646842	2.20771	0.00213117	3.04638	0.00353044	2.4912	0.0035367	3.2821	0.00779273	2.41757	0.0126182	2.67176	0.0011997	0.00497468	2.66104	0.364544
D_contig12192_450	1B	85.6	10SAU	4.38	T	2.68352	0.00109109	2.2089	0.0044099	2.05381	0.00112534	2.83443	0.00218237	2.32595	0.00272337	3.13995	0.00611949	2.23797	0.00858106	2.50067	0.000478278	0.00334773	2.49815	0.366023
D_contig12192_450	1B	85.6	BLUEs	4.18	T	2.68352	0.00109109	2.2089	0.0044099	2.05381	0.00112534	2.83443	0.00218237	2.32595	0.00272337	3.13995	0.00611949	2.23797	0.00858106	2.50067	0.000478278	0.00334773	2.49815	0.366023
IAAV565	1B	85.6	10SAU	4.407	C	2.71613	0.00110449	2.22675	0.00436463	2.08719	0.00117855	2.89413	0.00237581	2.37016	0.0028356	3.1584	0.00607672	2.2679	0.00871324	2.53905	0.00047605	0.0033565	2.53246	0.367313
IAAV565	1B	85.6	10SEL	4.073	C	2.71613	0.00110449	2.22675	0.00436463	2.08719	0.00117855	2.89413	0.00237581	2.37016	0.0028356	3.1584	0.00607672	2.2679	0.00871324	2.53905	0.00047605	0.0033565	2.53246	0.367313
IAAV565	1B	85.6	BLUEs	4.274	C	2.71613	0.00110449	2.22675	0.00436463	2.08719	0.00117855	2.89413	0.00237581	2.37016	0.0028356	3.1584	0.00607672	2.2679	0.00871324	2.53905	0.00047605	0.0033565	2.53246	0.367313
IACX2984	1B	85.6	09AND	4.208	C	2.88196	0.00317257	2.40826	0.00878015	2.2415	0.00347714	3.18833	0.00637024	2.65996	0.00728432	3.42553	0.0109109	2.41215	0.0133989	2.76975	0.00272723	0.00796143	2.74843	0.407757
IACX2984	1B	85.6	09SEL	4.274	C	2.88196	0.00317257	2.40826	0.00878015	2.2415	0.00347714	3.18833	0.00637024	2.65996	0.00728432	3.42553	0.0109109	2.41215	0.0133989	2.76975	0.00272723	0.00796143	2.74843	0.407757
IACX2984	1B	85.6	09WOH	4.072	C	2.88196	0.00317257	2.40826	0.00878015	2.2415	0.00347714	3.18833	0.00637024	2.65996	0.00728432	3.42553	0.0109109	2.41215	0.0133989	2.76975	0.00272723	0.00796143	2.74843	0.407757
IACX2984	1B	85.6	10AND	4.516	C	2.88196	0.00317257	2.40826	0.00878015	2.2415	0.00347714	3.18833	0.00637024	2.65996	0.00728432	3.42553	0.0109109	2.41215	0.0133989	2.76975	0.00272723	0.00796143	2.74843	0.407757
IACX2984	1B	85.6	10SAU	5.123	C	2.88196	0.00317257	2.40826	0.00878015	2.2415	0.00347714	3.18833	0.00637024	2.65996	0.00728432	3.42553	0.0109109	2.41215	0.0133989	2.76975	0.00272723	0.00796143	2.74843	0.407757
IACX2984	1B	85.6	10SEL	4.559	C	2.88196	0.00317257	2.40826	0.00878015	2.2415	0.00347714	3.18833	0.00637024	2.65996	0.00728432	3.42553	0.0109109	2.41215	0.0133989	2.76975	0.00272723	0.00796143	2.74843	0.407757
IACX2984	1B	85.6	10WOH	4.666	C	2.88196	0.00317257	2.40826	0.00878015	2.2415	0.00347714	3.18833	0.00637024	2.65996	0.00728432	3.42553	0.0109109	2.41215	0.0133989	2.76975	0.00272723	0.00796143	2.74843	0.407757
IACX2984	1B	85.6	BLUEs	4.964	C	2.88196	0.00317257	2.40826	0.00878015	2.2415	0.00347714	3.18833	0.00637024	2.65996	0.00728432	3.42553	0.0109109	2.41215	0.0133989	2.76975	0.00272723	0.00796143	2.74843	0.407757
RFL_Contig2971_282	1B	85.6	10SAU	4.389	A	2.72124	0.00112451	2.25494	0.00471834	2.12009	0.00140655	2.93921	0.00271331	2.39292	0.00296236	3.13852	0.00596289	2.24376	0.00836668	2.53986	0.000467654	0.00347905	2.54382	0.361997
RFL_Contig2971_282	1B	85.6	10SEL	4.021	A	2.72124	0.00112451	2.25494	0.00471834	2.12009	0.00140655	2.93921	0.00271331	2.39292	0.00296236	3.13852	0.00596289	2.24376	0.00836668	2.53986	0.000467654	0.00347905	2.54382	0.361997
RFL_Contig2971_282	1B	85.6	10WOH	4.01	A	2.72124	0.00112451	2.25494	0.00471834	2.12009	0.00140655	2.93921	0.00271331	2.39292	0.00296236	3.13852	0.00596289	2.24376	0.00836668	2.53986	0.000467654	0.00347905	2.54382	0.361997
RFL_Contig2971_282	1B	85.6	BLUEs	4.334	A	2.72124	0.00112451	2.25494	0.00471834	2.12009	0.00140655	2.93921	0.00271331	2.39292	0.00296236	3.13852	0.00596289	2.24376	0.00836668	2.53986	0.000467654	0.00347905	2.54382	0.361997
wsnp_CAP7_c266_144809	1B	85.6	09AND	4.046	G	2.84245	0.00239362	2.36361	0.00752448	2.26628	0.00353599	3.10916	0.00496783	2.57529	0.00556195	3.35705	0.00963151	2.3627	0.0122117	2.68855	0.00169598	0.00655831	2.69564	0.387299
wsnp_CAP7_c266_144809	1B	85.6	09SEL	4.074	G	2.84245	0.00239362	2.36361	0.00752448	2.26628	0.00353599	3.10916	0.00496783	2.57529	0.00556195	3.35705	0.00963151	2.3627	0.0122117	2.68855	0.00169598	0.00655831	2.69564	0.387299
wsnp_CAP7_c266_144809	1B	85.6	09WOH	4.09	G	2.84245	0.00239362	2.36361	0.00752448	2.26628	0.00353599	3.10916	0.00496783	2.57529	0.00556195	3.35705	0.00963151	2.3627	0.0122117	2.68855	0.00169598	0.00655831	2.69564	0.387299
wsnp_CAP7_c266_144809	1B	85.6	10AND	4.259	G	2.84245	0.00239362	2.36361	0.00752448	2.26628	0.00353599	3.10916	0.00496783	2.57529	0.00556195	3.35705	0.00963151	2.3627	0.0122117	2.68855	0.00169598	0.00655831	2.69564	0.387299
wsnp_CAP7_c266_144809	1B	85.6	10SAU	4.872	G	2.84245	0.00239362	2.36361	0.00752448	2.26628	0.00353599	3.10916	0.00496783	2.57529	0.00556195	3.35705	0.00963151	2.3627	0.0122117	2.68855	0.00169598	0.00655831	2.69564	0.387299
wsnp_CAP7_c266_144809	1B	85.6	10SEL	4.333	G	2.84245	0.00239362	2.36361	0.00752448	2.26628	0.00353599	3.10916	0.00496783	2.57529	0.00556195	3.35705	0.00963151	2.3627	0.0122117	2.68855	0.00169598	0.00655831	2.69564	0.387299
wsnp_CAP7_c266_144809	1B	85.6	10WOH	4.365	G	2.84245	0.00239362	2.36361	0.00752448	2.26628	0.00353599	3.10916	0.00496783	2.57529	0.00556195	3.35705	0.00963151	2.3627	0.0122117	2.68855	0.00169598	0.00655831	2.69564	0.387299
wsnp_CAP7_c266_144809	1B	85.6	BLUEs	4.729	G	2.84245	0.00239362	2.36361	0.00752448	2.26628	0.00353599	3.10916	0.00496783	2.57529	0.00556195	3.35705	0.00963151	2.3627	0.0122117	2.68855	0.00169598	0.00655831	2.69564	0.387299
wsnp_Ex_c13878_21738866	1B	85.6	10SAU	4.407	T	2.71613	0.00110449	2.22675	0.00436463	2.08719	0.00117855	2.89413	0.00237581	2.37016	0.0028356	3.1584	0.00607672	2.2679	0.00871324	2.53905	0.00047605	0.0033565	2.53246	0.367313
wsnp_Ex_c13878_21738866	1B	85.6	10SEL	4.073	T	2.71613	0.00110449	2.22675	0.00436463	2.08719	0.00117855	2.89413	0.00237581	2.37016	0.0028356	3.1584	0.00607672	2.2679	0.00871324	2.53905	0.00047605	0.0033565	2.53246	0.367313
wsnp_Ex_c13878_21738866	1B	85.6	BLUEs	4.274	T	2.71613	0.00110449	2.22675	0.00436463	2.08719	0.00117855	2.89413	0.00237581	2.37016	0.0028356	3.1584	0.00607672	2.2679	0.00871324	2.53905	0.00047605	0.0033565	2.53246	0.367313
wsnp_Ex_c26296_35541303	1B	85.6	10SAU	4.407	T	2.71613	0.00110449	2.22675	0.00436463	2.08719	0.00117855	2.89413	0.00237581	2.37016	0.0028356	3.1584	0.00607672	2.2679	0.00871324	2.53905	0.00047605	0.0033565	2.53246	0.367313
wsnp_Ex_c26296_35541303	1B	85.6	10SEL	4.073	T	2.71613	0.00110449	2.22675	0.00436463	2.08719	0.00117855	2.89413	0.00237581	2.37016	0.0028356	3.1584	0.00607672	2.2679	0.00871324	2.53905	0.00047605	0.0033565	2.53246	0.367313
wsnp_Ex_c26296_35541303	1B	85.6	BLUEs	4.274	T	2.71613	0.00110449	2.22675	0.00436463	2.08719	0.00117855	2.89413	0.00237581	2.37016	0.0028356	3.1584	0.00607672	2.2679	0.00871324	2.53905	0.00047605	0.0033565	2.53246	0.367313
BS00023173_51	1B	88.8	09AND	6.196	A	2.47052	0.00625698	1.87679	0.00521953	1.5191	0.000147137	2.63478	0.00757276	2.63783	0.0213904	2.52817	0.00760695	1.82427	0.00359985	1.90359	0.00192929	0.00572931	2.17438	0.439719
BS00023173_51	1B	88.8	09SEL	5.195	A	2.47052	0.00625698	1.87679	0.00521953	1.5191	0.000147137	2.63478	0.00757276	2.63783	0.0213904	2.52817	0.00760695	1.82427	0.00359985	1.90359	0.00192929	0.00572931	2.17438	0.439719
BS00023173_51	1B	88.8	10AND	6.199	A	2.47052	0.00625698	1.87679	0.00521953	1.5191	0.000147137	2.63478	0.00757276	2.63783	0.0213904	2.52817	0.00760695	1.82427	0.00359985	1.90359	0.00192929	0.00572931	2.17438	0.439719
BS00023173_51	1B	88.8	10JAN	7.785	A	2.47052	0.00625698	1.87679	0.00521953	1.5191	0.000147137	2.63478	0.00757276	2.63783	0.0213904	2.52817	0.00760695	1.82427	0.00359985	1.90359	0.00192929	0.00572931	2.17438	0.439719
BS00023173_51	1B	88.8	10SAU	5.702	A	2.47052	0.00625698	1.87679	0.00521953	1.5191	0.000147137	2.63478	0.00757276	2.63783	0.0213904	2.52817	0.00760695	1.82427	0.00359985	1.90359	0.00192929	0.00572931	2.17438	0.439719
BS00023173_51	1B	88.8	10SEL	5.311	A	2.47052	0.00625698	1.87679	0.00521953	1.5191	0.000147137	2.63478	0.00757276	2.63783	0.0213904	2.52817	0.00760695	1.82427	0.00359985	1.90359	0.00192929	0.00572931	2.17438	0.439719
BS00023173_51	1B	88.8	10WOH	4.508	A	2.47052	0.00625698	1.87679	0.00521953	1.5191	0.000147137	2.63478	0.00757276	2.63783	0.0213904	2.52817	0.00760695	1.82427	0.00359985	1.90359	0.00192929	0.00572931	2.17438	0.439719
BS00023173_51	1B	88.8	BLUEs	6.209	A	2.47052	0.00625698	1.87679	0.00521953	1.5191	0.000147137	2.63478	0.00757276	2.63783	0.0213904	2.52817	0.00760695	1.82427	0.00359985	1.90359	0.00192929	0.00572931	2.17438	0.439719
BS00028476_51	1B	88.8	09SEL	4.722	A	-1.65597	2.475e-05	-1.70937	0.000733585	-1.28758	0.000528537	-1.94381	4.65495e-05	-1.99389	0.00409638	-1.96115	0.000106175	-1.27891	0.000746826	-1.24128	0.00209916	1.94725e-05	-1.634	0.324921
BS00028476_51	1B	88.8	10JAN	4.891	A	-1.65597	2.475e-05	-1.70937	0.000733585	-1.28758	0.000528537	-1.94381	4.65495e-05	-1.99389	0.00409638	-1.96115	0.000106175	-1.27891	0.000746826	-1.24128	0.00209916	1.94725e-05	-1.634	0.324921
BS00045568_51	1B	88.8	09AND	5.984	G	2.27408	0.0162207	1.54001	0.0101605	1.29367	0.00232884	2.28864	0.0163967	2.40975	0.0333803	2.35848	0.0191579	1.70722	0.0112084	1.70342	0.00905498	0.0154439	1.94691	0.433666
BS00045568_51	1B	88.8	09SEL	4.065	G	2.27408	0.0162207	1.54001	0.0101605	1.29367	0.00232884	2.28864	0.0163967	2.40975	0.0333803	2.35848	0.0191579	1.70722	0.0112084	1.70342	0.00905498	0.0154439	1.94691	0.433666
BS00045568_51	1B	88.8	10AND	5.348	G	2.27408	0.0162207	1.54001	0.0101605	1.29367	0.00232884	2.28864	0.0163967	2.40975	0.0333803	2.35848	0.0191579	1.70722	0.0112084	1.70342	0.00905498	0.0154439	1.94691	0.433666
BS00045568_51	1B	88.8	10JAN	7.342	G	2.27408	0.0162207	1.54001	0.0101605	1.29367	0.00232884	2.28864	0.0163967	2.40975	0.0333803	2.35848	0.0191579	1.70722	0.0112084	1.70342	0.00905498	0.0154439	1.94691	0.433666
BS00045568_51	1B	88.8	10SAU	5.674	G	2.27408	0.0162207	1.54001	0.0101605	1.29367	0.00232884	2.28864	0.0163967	2.40975	0.0333803	2.35848	0.0191579	1.70722	0.0112084	1.70342	0.00905498	0.0154439	1.94691	0.433666
BS00045568_51	1B	88.8	10SEL	5.286	G	2.27408	0.0162207	1.54001	0.0101605	1.29367	0.00232884	2.28864	0.0163967	2.40975	0.0333803	2.35848	0.0191579	1.70722	0.0112084	1.70342	0.00905498	0.0154439	1.94691	0.433666
BS00045568_51	1B	88.8	10WOH	4.133	G	2.27408	0.0162207	1.54001	0.0101605	1.29367	0.00232884	2.28864	0.0163967	2.40975	0.0333803	2.35848	0.0191579	1.70722	0.0112084	1.70342	0.00905498	0.0154439	1.94691	0.433666
BS00045568_51	1B	88.8	BLUEs	5.652	G	2.27408	0.0162207	1.54001	0.0101605	1.29367	0.00232884	2.28864	0.0163967	2.40975	0.0333803	2.35848	0.0191579	1.70722	0.0112084	1.70342	0.00905498	0.0154439	1.94691	0.433666
BS00064052_51	1B	88.8	09SEL	4.632	A	-1.62393	0.000273226	-1.69208	0.000162977	-1.27579	0.0011741	-1.89538	0.000324331	-1.93514	0.00249781	-1.90805	1.07413e-05	-1.29135	0.00132024	-1.20575	0.0038015	0.000407662	-1.60343	0.306882
BS00064052_51	1B	88.8	10JAN	4.633	A	-1.62393	0.000273226	-1.69208	0.000162977	-1.27579	0.0011741	-1.89538	0.000324331	-1.93514	0.00249781	-1.90805	1.07413e-05	-1.29135	0.00132024	-1.20575	0.0038015	0.000407662	-1.60343	0.306882
Tdurum_contig75731_537	1B	89.6	09AND	5.762	G	2.38027	0.0041363	1.86257	0.00495811	1.47439	3.15668e-05	2.61808	0.00708078	2.61179	0.0205815	2.48142	0.00639554	1.77204	0.00225935	1.88125	0.00157815	0.00470259	2.13523	0.438764
Tdurum_contig75731_537	1B	89.6	09SEL	5.122	G	2.38027	0.0041363	1.86257	0.00495811	1.47439	3.15668e-05	2.61808	0.00708078	2.61179	0.0205815	2.48142	0.00639554	1.77204	0.00225935	1.88125	0.00157815	0.00470259	2.13523	0.438764
Tdurum_contig75731_537	1B	89.6	10AND	6.082	G	2.38027	0.0041363	1.86257	0.00495811	1.47439	3.15668e-05	2.61808	0.00708078	2.61179	0.0205815	2.48142	0.00639554	1.77204	0.00225935	1.88125	0.00157815	0.00470259	2.13523	0.438764
Tdurum_contig75731_537	1B	89.6	10JAN	7.663	G	2.38027	0.0041363	1.86257	0.00495811	1.47439	3.15668e-05	2.61808	0.00708078	2.61179	0.0205815	2.48142	0.00639554	1.77204	0.00225935	1.88125	0.00157815	0.00470259	2.13523	0.438764
Tdurum_contig75731_537	1B	89.6	10SAU	5.496	G	2.38027	0.0041363	1.86257	0.00495811	1.47439	3.15668e-05	2.61808	0.00708078	2.61179	0.0205815	2.48142	0.00639554	1.77204	0.00225935	1.88125	0.00157815	0.00470259	2.13523	0.438764
Tdurum_contig75731_537	1B	89.6	10SEL	5.018	G	2.38027	0.0041363	1.86257	0.00495811	1.47439	3.15668e-05	2.61808	0.00708078	2.61179	0.0205815	2.48142	0.00639554	1.77204	0.00225935	1.88125	0.00157815	0.00470259	2.13523	0.438764
Tdurum_contig75731_537	1B	89.6	10WOH	4.394	G	2.38027	0.0041363	1.86257	0.00495811	1.47439	3.15668e-05	2.61808	0.00708078	2.61179	0.0205815	2.48142	0.00639554	1.77204	0.00225935	1.88125	0.00157815	0.00470259	2.13523	0.438764
Tdurum_contig75731_537	1B	89.6	BLUEs	5.988	G	2.38027	0.0041363	1.86257	0.00495811	1.47439	3.15668e-05	2.61808	0.00708078	2.61179	0.0205815	2.48142	0.00639554	1.77204	0.00225935	1.88125	0.00157815	0.00470259	2.13523	0.438764
BobWhite_c9963_51	1B	99.3	09SEL	4.021	A	1.65499	9.87938e-05	1.50015	2.40529e-05	1.30464	1.90581e-06	1.64013	0.000709275	1.36335	0.000431921	1.60597	2.50326e-06	1.20206	0.000429606	1.65658	1.86203e-05	7.04441e-05	1.49098	0.17903
BobWhite_c9963_51	1B	99.3	10WOH	4.094	A	1.65499	9.87938e-05	1.50015	2.40529e-05	1.30464	1.90581e-06	1.64013	0.000709275	1.36335	0.000431921	1.60597	2.50326e-06	1.20206	0.000429606	1.65658	1.86203e-05	7.04441e-05	1.49098	0.17903
Excalibur_c88292_81	1B	99.3	10WOH	4.047	C	1.6242	7.14568e-05	1.45306	1.18136e-05	1.24212	6.74689e-06	1.62277	0.000518487	1.39523	0.000219638	1.5625	1.17798e-07	1.20566	0.000286776	1.63936	8.27888e-05	4.24705e-05	1.46811	0.174032
Excalibur_rep_c69522_83	1B	111.7	10SEL	4.977	T	-1.73919	0.00689473	-1.32728	0.00741582	-1.3828	0.00798837	-1.78544	0.00485068	-1.51137	0.00286118	-1.94101	0.0105669	-1.6451	0.0188247	-1.64536	0.0146587	0.00810544	-1.62219	0.206883
Excalibur_rep_c69522_83	1B	111.7	BLUEs	4.097	T	-1.73919	0.00689473	-1.32728	0.00741582	-1.3828	0.00798837	-1.78544	0.00485068	-1.51137	0.00286118	-1.94101	0.0105669	-1.6451	0.0188247	-1.64536	0.0146587	0.00810544	-1.62219	0.206883
Excalibur_c12254_2003	1D	3.4	09AND	4.317	A	4.94721	0.0401596	4.15569	0.0443825	4.23355	0.047654	5.66584	0.0474783	4.7634	0.0346394	5.86138	0.0482329	3.4352	0.033954	4.86043	0.0484712	0.0526638	4.74034	0.799381
Excalibur_c12254_2003	1D	3.4	09SEL	4.455	A	4.94721	0.0401596	4.15569	0.0443825	4.23355	0.047654	5.66584	0.0474783	4.7634	0.0346394	5.86138	0.0482329	3.4352	0.033954	4.86043	0.0484712	0.0526638	4.74034	0.799381
Excalibur_c12254_2003	1D	3.4	09WOH	4.998	A	4.94721	0.0401596	4.15569	0.0443825	4.23355	0.047654	5.66584	0.0474783	4.7634	0.0346394	5.86138	0.0482329	3.4352	0.033954	4.86043	0.0484712	0.0526638	4.74034	0.799381
Excalibur_c12254_2003	1D	3.4	10AND	4.941	A	4.94721	0.0401596	4.15569	0.0443825	4.23355	0.047654	5.66584	0.0474783	4.7634	0.0346394	5.86138	0.0482329	3.4352	0.033954	4.86043	0.0484712	0.0526638	4.74034	0.799381
Excalibur_c12254_2003	1D	3.4	10JAN	4.42	A	4.94721	0.0401596	4.15569	0.0443825	4.23355	0.047654	5.66584	0.0474783	4.7634	0.0346394	5.86138	0.0482329	3.4352	0.033954	4.86043	0.0484712	0.0526638	4.74034	0.799381
Excalibur_c12254_2003	1D	3.4	10SAU	5.227	A	4.94721	0.0401596	4.15569	0.0443825	4.23355	0.047654	5.66584	0.0474783	4.7634	0.0346394	5.86138	0.0482329	3.4352	0.033954	4.86043	0.0484712	0.0526638	4.74034	0.799381
Excalibur_c12254_2003	1D	3.4	10WOH	5.012	A	4.94721	0.0401596	4.15569	0.0443825	4.23355	0.047654	5.66584	0.0474783	4.7634	0.0346394	5.86138	0.0482329	3.4352	0.033954	4.86043	0.0484712	0.0526638	4.74034	0.799381
Excalibur_c12254_2003	1D	3.4	BLUEs	5.104	A	4.94721	0.0401596	4.15569	0.0443825	4.23355	0.047654	5.66584	0.0474783	4.7634	0.0346394	5.86138	0.0482329	3.4352	0.033954	4.86043	0.0484712	0.0526638	4.74034	0.799381
tplb0025b13_2687	1D	3.4	09AND	4.317	A	4.94721	0.0401596	4.15569	0.0443825	4.23355	0.047654	5.66584	0.0474783	4.7634	0.0346394	5.86138	0.0482329	3.4352	0.033954	4.86043	0.0484712	0.0526638	4.74034	0.799381
tplb0025b13_2687	1D	3.4	09SEL	4.455	A	4.94721	0.0401596	4.15569	0.0443825	4.23355	0.047654	5.66584	0.0474783	4.7634	0.0346394	5.86138	0.0482329	3.4352	0.033954	4.86043	0.0484712	0.0526638	4.74034	0.799381
tplb0025b13_2687	1D	3.4	09WOH	4.998	A	4.94721	0.0401596	4.15569	0.0443825	4.23355	0.047654	5.66584	0.0474783	4.7634	0.0346394	5.86138	0.0482329	3.4352	0.033954	4.86043	0.0484712	0.0526638	4.74034	0.799381
tplb0025b13_2687	1D	3.4	10AND	4.941	A	4.94721	0.0401596	4.15569	0.0443825	4.23355	0.047654	5.66584	0.0474783	4.7634	0.0346394	5.86138	0.0482329	3.4352	0.033954	4.86043	0.0484712	0.0526638	4.74034	0.799381
tplb0025b13_2687	1D	3.4	10JAN	4.42	A	4.94721	0.0401596	4.15569	0.0443825	4.23355	0.047654	5.66584	0.0474783	4.7634	0.0346394	5.86138	0.0482329	3.4352	0.033954	4.86043	0.0484712	0.0526638	4.74034	0.799381
tplb0025b13_2687	1D	3.4	10SAU	5.227	A	4.94721	0.0401596	4.15569	0.0443825	4.23355	0.047654	5.66584	0.0474783	4.7634	0.0346394	5.86138	0.0482329	3.4352	0.033954	4.86043	0.0484712	0.0526638	4.74034	0.799381
tplb0025b13_2687	1D	3.4	10WOH	5.012	A	4.94721	0.0401596	4.15569	0.0443825	4.23355	0.047654	5.66584	0.0474783	4.7634	0.0346394	5.86138	0.0482329	3.4352	0.033954	4.86043	0.0484712	0.0526638	4.74034	0.799381
tplb0025b13_2687	1D	3.4	BLUEs	5.104	A	4.94721	0.0401596	4.15569	0.0443825	4.23355	0.047654	5.66584	0.0474783	4.7634	0.0346394	5.86138	0.0482329	3.4352	0.033954	4.86043	0.0484712	0.0526638	4.74034	0.799381
wsnp_Ex_c1358_2602235	1D	12.1	09SEL	4.482	C	3.8373	0.000494061	3.86337	0.00542106	3.98492	0.0111808	4.77947	0.00211943	3.66596	5.8527e-05	5.18647	0.00461701	3.50513	0.0061692	3.63744	0.0011432	0.00240823	4.05751	0.600251
wsnp_Ex_c1358_2602235	1D	12.1	09WOH	5.121	C	3.8373	0.000494061	3.86337	0.00542106	3.98492	0.0111808	4.77947	0.00211943	3.66596	5.8527e-05	5.18647	0.00461701	3.50513	0.0061692	3.63744	0.0011432	0.00240823	4.05751	0.600251
wsnp_Ex_c1358_2602235	1D	12.1	10AND	4.142	C	3.8373	0.000494061	3.86337	0.00542106	3.98492	0.0111808	4.77947	0.00211943	3.66596	5.8527e-05	5.18647	0.00461701	3.50513	0.0061692	3.63744	0.0011432	0.00240823	4.05751	0.600251
wsnp_Ex_c1358_2602235	1D	12.1	10SAU	4.783	C	3.8373	0.000494061	3.86337	0.00542106	3.98492	0.0111808	4.77947	0.00211943	3.66596	5.8527e-05	5.18647	0.00461701	3.50513	0.0061692	3.63744	0.0011432	0.00240823	4.05751	0.600251
wsnp_Ex_c1358_2602235	1D	12.1	BLUEs	4.358	C	3.8373	0.000494061	3.86337	0.00542106	3.98492	0.0111808	4.77947	0.00211943	3.66596	5.8527e-05	5.18647	0.00461701	3.50513	0.0061692	3.63744	0.0011432	0.00240823	4.05751	0.600251
CAP7_c973_156	1D	18.4	09SEL	4.207	C	2.40153	0.0010665	2.40144	0.0132113	2.49919	0.0142425	2.5707	0.0015571	2.2086	0.00317902	2.92342	0.0102778	2.41557	0.0201287	2.69729	0.00726316	0.00789777	2.51472	0.218085
CAP7_c973_156	1D	18.4	09WOH	4.908	C	2.40153	0.0010665	2.40144	0.0132113	2.49919	0.0142425	2.5707	0.0015571	2.2086	0.00317902	2.92342	0.0102778	2.41557	0.0201287	2.69729	0.00726316	0.00789777	2.51472	0.218085
CAP7_c973_156	1D	18.4	10SEL	4.49	C	2.40153	0.0010665	2.40144	0.0132113	2.49919	0.0142425	2.5707	0.0015571	2.2086	0.00317902	2.92342	0.0102778	2.41557	0.0201287	2.69729	0.00726316	0.00789777	2.51472	0.218085
CAP7_c973_156	1D	18.4	10WOH	4.381	C	2.40153	0.0010665	2.40144	0.0132113	2.49919	0.0142425	2.5707	0.0015571	2.2086	0.00317902	2.92342	0.0102778	2.41557	0.0201287	2.69729	0.00726316	0.00789777	2.51472	0.218085
CAP7_c973_156	1D	18.4	BLUEs	4.088	C	2.40153	0.0010665	2.40144	0.0132113	2.49919	0.0142425	2.5707	0.0015571	2.2086	0.00317902	2.92342	0.0102778	2.41557	0.0201287	2.69729	0.00726316	0.00789777	2.51472	0.218085
D_GB5Y7FA02I369B_378	1D	18.4	09AND	4.814	C	2.08682	0.00544413	1.83838	0.00511575	1.85834	0.00546794	2.17256	0.00305396	1.838	0.00249829	2.19878	0.00596896	1.6737	0.00143814	2.03044	0.0045518	0.00485995	1.96213	0.187152
D_GB5Y7FA02I369B_378	1D	18.4	09SEL	5.414	C	2.08682	0.00544413	1.83838	0.00511575	1.85834	0.00546794	2.17256	0.00305396	1.838	0.00249829	2.19878	0.00596896	1.6737	0.00143814	2.03044	0.0045518	0.00485995	1.96213	0.187152
D_GB5Y7FA02I369B_378	1D	18.4	09WOH	6.005	C	2.08682	0.00544413	1.83838	0.00511575	1.85834	0.00546794	2.17256	0.00305396	1.838	0.00249829	2.19878	0.00596896	1.6737	0.00143814	2.03044	0.0045518	0.00485995	1.96213	0.187152
D_GB5Y7FA02I369B_378	1D	18.4	10AND	4.661	C	2.08682	0.00544413	1.83838	0.00511575	1.85834	0.00546794	2.17256	0.00305396	1.838	0.00249829	2.19878	0.00596896	1.6737	0.00143814	2.03044	0.0045518	0.00485995	1.96213	0.187152
D_GB5Y7FA02I369B_378	1D	18.4	10JAN	4.262	C	2.08682	0.00544413	1.83838	0.00511575	1.85834	0.00546794	2.17256	0.00305396	1.838	0.00249829	2.19878	0.00596896	1.6737	0.00143814	2.03044	0.0045518	0.00485995	1.96213	0.187152
D_GB5Y7FA02I369B_378	1D	18.4	10SAU	4.718	C	2.08682	0.00544413	1.83838	0.00511575	1.85834	0.00546794	2.17256	0.00305396	1.838	0.00249829	2.19878	0.00596896	1.6737	0.00143814	2.03044	0.0045518	0.00485995	1.96213	0.187152
D_GB5Y7FA02I369B_378	1D	18.4	10SEL	4.821	C	2.08682	0.00544413	1.83838	0.00511575	1.85834	0.00546794	2.17256	0.00305396	1.838	0.00249829	2.19878	0.00596896	1.6737	0.00143814	2.03044	0.0045518	0.00485995	1.96213	0.187152
D_GB5Y7FA02I369B_378	1D	18.4	10WOH	5.407	C	2.08682	0.00544413	1.83838	0.00511575	1.85834	0.00546794	2.17256	0.00305396	1.838	0.00249829	2.19878	0.00596896	1.6737	0.00143814	2.03044	0.0045518	0.00485995	1.96213	0.187152
D_GB5Y7FA02I369B_378	1D	18.4	BLUEs	5.51	C	2.08682	0.00544413	1.83838	0.00511575	1.85834	0.00546794	2.17256	0.00305396	1.838	0.00249829	2.19878	0.00596896	1.6737	0.00143814	2.03044	0.0045518	0.00485995	1.96213	0.187152
D_F5XZDLF01A85DT_301	1D	27.1	09AND	6.931	G	2.4295	0.0201375	1.80474	0.00996926	1.65977	0.00698428	2.67217	0.02193	2.09429	0.0121851	2.33763	0.0117702	1.79426	0.0123663	2.21747	0.0158614	0.0158018	2.12623	0.353594
D_F5XZDLF01A85DT_301	1D	27.1	09SEL	5.646	G	2.4295	0.0201375	1.80474	0.00996926	1.65977	0.00698428	2.67217	0.02193	2.09429	0.0121851	2.33763	0.0117702	1.79426	0.0123663	2.21747	0.0158614	0.0158018	2.12623	0.353594
D_F5XZDLF01A85DT_301	1D	27.1	09WOH	5.222	G	2.4295	0.0201375	1.80474	0.00996926	1.65977	0.00698428	2.67217	0.02193	2.09429	0.0121851	2.33763	0.0117702	1.79426	0.0123663	2.21747	0.0158614	0.0158018	2.12623	0.353594
D_F5XZDLF01A85DT_301	1D	27.1	10AND	7.321	G	2.4295	0.0201375	1.80474	0.00996926	1.65977	0.00698428	2.67217	0.02193	2.09429	0.0121851	2.33763	0.0117702	1.79426	0.0123663	2.21747	0.0158614	0.0158018	2.12623	0.353594
D_F5XZDLF01A85DT_301	1D	27.1	10JAN	5.736	G	2.4295	0.0201375	1.80474	0.00996926	1.65977	0.00698428	2.67217	0.02193	2.09429	0.0121851	2.33763	0.0117702	1.79426	0.0123663	2.21747	0.0158614	0.0158018	2.12623	0.353594
D_F5XZDLF01A85DT_301	1D	27.1	10SAU	5.69	G	2.4295	0.0201375	1.80474	0.00996926	1.65977	0.00698428	2.67217	0.02193	2.09429	0.0121851	2.33763	0.0117702	1.79426	0.0123663	2.21747	0.0158614	0.0158018	2.12623	0.353594
D_F5XZDLF01A85DT_301	1D	27.1	10SEL	5.93	G	2.4295	0.0201375	1.80474	0.00996926	1.65977	0.00698428	2.67217	0.02193	2.09429	0.0121851	2.33763	0.0117702	1.79426	0.0123663	2.21747	0.0158614	0.0158018	2.12623	0.353594
D_F5XZDLF01A85DT_301	1D	27.1	10WOH	6.976	G	2.4295	0.0201375	1.80474	0.00996926	1.65977	0.00698428	2.67217	0.02193	2.09429	0.0121851	2.33763	0.0117702	1.79426	0.0123663	2.21747	0.0158614	0.0158018	2.12623	0.353594
D_F5XZDLF01A85DT_301	1D	27.1	BLUEs	6.841	G	2.4295	0.0201375	1.80474	0.00996926	1.65977	0.00698428	2.67217	0.02193	2.09429	0.0121851	2.33763	0.0117702	1.79426	0.0123663	2.21747	0.0158614	0.0158018	2.12623	0.353594
IAAV7510	1D	27.1	09AND	7.042	A	2.42278	0.0190822	1.82126	0.0099911	1.67834	0.00749794	2.66364	0.0216138	2.13361	0.0134667	2.4128	0.0134793	1.82495	0.0132193	2.23642	0.0167655	0.0166836	2.14923	0.348716
IAAV7510	1D	27.1	09SEL	5.845	A	2.42278	0.0190822	1.82126	0.0099911	1.67834	0.00749794	2.66364	0.0216138	2.13361	0.0134667	2.4128	0.0134793	1.82495	0.0132193	2.23642	0.0167655	0.0166836	2.14923	0.348716
IAAV7510	1D	27.1	09WOH	5.446	A	2.42278	0.0190822	1.82126	0.0099911	1.67834	0.00749794	2.66364	0.0216138	2.13361	0.0134667	2.4128	0.0134793	1.82495	0.0132193	2.23642	0.0167655	0.0166836	2.14923	0.348716
IAAV7510	1D	27.1	10AND	7.476	A	2.42278	0.0190822	1.82126	0.0099911	1.67834	0.00749794	2.66364	0.0216138	2.13361	0.0134667	2.4128	0.0134793	1.82495	0.0132193	2.23642	0.0167655	0.0166836	2.14923	0.348716
IAAV7510	1D	27.1	10JAN	6.064	A	2.42278	0.0190822	1.82126	0.0099911	1.67834	0.00749794	2.66364	0.0216138	2.13361	0.0134667	2.4128	0.0134793	1.82495	0.0132193	2.23642	0.0167655	0.0166836	2.14923	0.348716
IAAV7510	1D	27.1	10SAU	6.131	A	2.42278	0.0190822	1.82126	0.0099911	1.67834	0.00749794	2.66364	0.0216138	2.13361	0.0134667	2.4128	0.0134793	1.82495	0.0132193	2.23642	0.0167655	0.0166836	2.14923	0.348716
IAAV7510	1D	27.1	10SEL	6.245	A	2.42278	0.0190822	1.82126	0.0099911	1.67834	0.00749794	2.66364	0.0216138	2.13361	0.0134667	2.4128	0.0134793	1.82495	0.0132193	2.23642	0.0167655	0.0166836	2.14923	0.348716
IAAV7510	1D	27.1	10WOH	7.267	A	2.42278	0.0190822	1.82126	0.0099911	1.67834	0.00749794	2.66364	0.0216138	2.13361	0.0134667	2.4128	0.0134793	1.82495	0.0132193	2.23642	0.0167655	0.0166836	2.14923	0.348716
IAAV7510	1D	27.1	BLUEs	7.138	A	2.42278	0.0190822	1.82126	0.0099911	1.67834	0.00749794	2.66364	0.0216138	2.13361	0.0134667	2.4128	0.0134793	1.82495	0.0132193	2.23642	0.0167655	0.0166836	2.14923	0.348716
IACX9354	1D	27.1	09AND	6.768	T	2.38799	0.0184024	1.7964	0.00908057	1.67829	0.00707204	2.6094	0.0209087	2.0867	0.0130868	2.35914	0.0131024	1.79139	0.0118196	2.20009	0.015292	0.0155893	2.11367	0.334566
IACX9354	1D	27.1	09SEL	5.624	T	2.38799	0.0184024	1.7964	0.00908057	1.67829	0.00707204	2.6094	0.0209087	2.0867	0.0130868	2.35914	0.0131024	1.79139	0.0118196	2.20009	0.015292	0.0155893	2.11367	0.334566
IACX9354	1D	27.1	09WOH	5.345	T	2.38799	0.0184024	1.7964	0.00908057	1.67829	0.00707204	2.6094	0.0209087	2.0867	0.0130868	2.35914	0.0131024	1.79139	0.0118196	2.20009	0.015292	0.0155893	2.11367	0.334566
IACX9354	1D	27.1	10AND	7.141	T	2.38799	0.0184024	1.7964	0.00908057	1.67829	0.00707204	2.6094	0.0209087	2.0867	0.0130868	2.35914	0.0131024	1.79139	0.0118196	2.20009	0.015292	0.0155893	2.11367	0.334566
IACX9354	1D	27.1	10JAN	5.782	T	2.38799	0.0184024	1.7964	0.00908057	1.67829	0.00707204	2.6094	0.0209087	2.0867	0.0130868	2.35914	0.0131024	1.79139	0.0118196	2.20009	0.015292	0.0155893	2.11367	0.334566
IACX9354	1D	27.1	10SAU	5.842	T	2.38799	0.0184024	1.7964	0.00908057	1.67829	0.00707204	2.6094	0.0209087	2.0867	0.0130868	2.35914	0.0131024	1.79139	0.0118196	2.20009	0.015292	0.0155893	2.11367	0.334566
IACX9354	1D	27.1	10SEL	5.947	T	2.38799	0.0184024	1.7964	0.00908057	1.67829	0.00707204	2.6094	0.0209087	2.0867	0.0130868	2.35914	0.0131024	1.79139	0.0118196	2.20009	0.015292	0.0155893	2.11367	0.334566
IACX9354	1D	27.1	10WOH	6.979	T	2.38799	0.0184024	1.7964	0.00908057	1.67829	0.00707204	2.6094	0.0209087	2.0867	0.0130868	2.35914	0.0131024	1.79139	0.0118196	2.20009	0.015292	0.0155893	2.11367	0.334566
IACX9354	1D	27.1	BLUEs	6.85	T	2.38799	0.0184024	1.7964	0.00908057	1.67829	0.00707204	2.6094	0.0209087	2.0867	0.0130868	2.35914	0.0131024	1.79139	0.0118196	2.20009	0.015292	0.0155893	2.11367	0.334566
RAC875_c48997_1160	1D	48.1	09AND	4.271	T	-2.20367	0.0166724	-2.02084	0.013685	-1.30793	0.0089742	-2.23748	0.0122022	-1.88671	0.00713032	-2.36939	0.0141035	-1.96791	0.0260391	-1.9852	0.0133629	0.0158608	-1.99739	0.322435
RAC875_c48997_1160	1D	48.1	09SEL	5.111	T	-2.20367	0.0166724	-2.02084	0.013685	-1.30793	0.0089742	-2.23748	0.0122022	-1.88671	0.00713032	-2.36939	0.0141035	-1.96791	0.0260391	-1.9852	0.0133629	0.0158608	-1.99739	0.322435
RAC875_c48997_1160	1D	48.1	10SAU	4.347	T	-2.20367	0.0166724	-2.02084	0.013685	-1.30793	0.0089742	-2.23748	0.0122022	-1.88671	0.00713032	-2.36939	0.0141035	-1.96791	0.0260391	-1.9852	0.0133629	0.0158608	-1.99739	0.322435
RAC875_c48997_1160	1D	48.1	10SEL	5.214	T	-2.20367	0.0166724	-2.02084	0.013685	-1.30793	0.0089742	-2.23748	0.0122022	-1.88671	0.00713032	-2.36939	0.0141035	-1.96791	0.0260391	-1.9852	0.0133629	0.0158608	-1.99739	0.322435
RAC875_c48997_1160	1D	48.1	10WOH	4.154	T	-2.20367	0.0166724	-2.02084	0.013685	-1.30793	0.0089742	-2.23748	0.0122022	-1.88671	0.00713032	-2.36939	0.0141035	-1.96791	0.0260391	-1.9852	0.0133629	0.0158608	-1.99739	0.322435
RAC875_c48997_1160	1D	48.1	BLUEs	4.488	T	-2.20367	0.0166724	-2.02084	0.013685	-1.30793	0.0089742	-2.23748	0.0122022	-1.88671	0.00713032	-2.36939	0.0141035	-1.96791	0.0260391	-1.9852	0.0133629	0.0158608	-1.99739	0.322435
wsnp_CAP8_c458_368125	1D	48.1	09AND	4.161	A	-2.15577	0.0150572	-1.97679	0.0127118	-1.30627	0.00905785	-2.21397	0.0115992	-1.87878	0.00714949	-2.38221	0.0141453	-1.97436	0.026204	-1.96789	0.0127351	0.0153465	-1.98201	0.318865
wsnp_CAP8_c458_368125	1D	48.1	09SEL	4.979	A	-2.15577	0.0150572	-1.97679	0.0127118	-1.30627	0.00905785	-2.21397	0.0115992	-1.87878	0.00714949	-2.38221	0.0141453	-1.97436	0.026204	-1.96789	0.0127351	0.0153465	-1.98201	0.318865
wsnp_CAP8_c458_368125	1D	48.1	10SAU	4.448	A	-2.15577	0.0150572	-1.97679	0.0127118	-1.30627	0.00905785	-2.21397	0.0115992	-1.87878	0.00714949	-2.38221	0.0141453	-1.97436	0.026204	-1.96789	0.0127351	0.0153465	-1.98201	0.318865
wsnp_CAP8_c458_368125	1D	48.1	10SEL	5.318	A	-2.15577	0.0150572	-1.97679	0.0127118	-1.30627	0.00905785	-2.21397	0.0115992	-1.87878	0.00714949	-2.38221	0.0141453	-1.97436	0.026204	-1.96789	0.0127351	0.0153465	-1.98201	0.318865
wsnp_CAP8_c458_368125	1D	48.1	10WOH	4.15	A	-2.15577	0.0150572	-1.97679	0.0127118	-1.30627	0.00905785	-2.21397	0.0115992	-1.87878	0.00714949	-2.38221	0.0141453	-1.97436	0.026204	-1.96789	0.0127351	0.0153465	-1.98201	0.318865
wsnp_CAP8_c458_368125	1D	48.1	BLUEs	4.49	A	-2.15577	0.0150572	-1.97679	0.0127118	-1.30627	0.00905785	-2.21397	0.0115992	-1.87878	0.00714949	-2.38221	0.0141453	-1.97436	0.026204	-1.96789	0.0127351	0.0153465	-1.98201	0.318865
RAC875_rep_c105196_532	1D	55.1	09SEL	5.113	A	-2.26558	0.0116041	-2.19792	0.0110705	-1.60169	0.00631934	-2.41365	0.00972451	-1.98253	0.00533468	-2.20538	0.0059043	-1.38521	0.00258731	-2.13448	0.0116465	0.00852442	-2.0233	0.353283
RAC875_rep_c105196_532	1D	55.1	10WOH	4.072	A	-2.26558	0.0116041	-2.19792	0.0110705	-1.60169	0.00631934	-2.41365	0.00972451	-1.98253	0.00533468	-2.20538	0.0059043	-1.38521	0.00258731	-2.13448	0.0116465	0.00852442	-2.0233	0.353283
BS00063907_51	1D	81	09WOH	4.056	C	-1.06512	0.000129541	-1.32564	0.00238691	-1.45495	0.00293956	-1.51281	0.000803383	-1.48723	0.000971948	-1.57345	0.00259095	-1.14042	0.000681035	-1.31946	0.000527352	0.00140373	-1.35989	0.182095
RFL_Contig174_406	2A	0.8	09AND	6.168	G	2.37872	0.0281678	2.14482	0.0350125	1.71857	0.02086	2.60257	0.0396241	2.22998	0.0319173	2.29062	0.0159708	2.08647	0.0394787	2.10704	0.0323591	0.0329913	2.19485	0.25614
RFL_Contig174_406	2A	0.8	09SEL	7.221	G	2.37872	0.0281678	2.14482	0.0350125	1.71857	0.02086	2.60257	0.0396241	2.22998	0.0319173	2.29062	0.0159708	2.08647	0.0394787	2.10704	0.0323591	0.0329913	2.19485	0.25614
RFL_Contig174_406	2A	0.8	09WOH	5.164	G	2.37872	0.0281678	2.14482	0.0350125	1.71857	0.02086	2.60257	0.0396241	2.22998	0.0319173	2.29062	0.0159708	2.08647	0.0394787	2.10704	0.0323591	0.0329913	2.19485	0.25614
RFL_Contig174_406	2A	0.8	10AND	6.436	G	2.37872	0.0281678	2.14482	0.0350125	1.71857	0.02086	2.60257	0.0396241	2.22998	0.0319173	2.29062	0.0159708	2.08647	0.0394787	2.10704	0.0323591	0.0329913	2.19485	0.25614
RFL_Contig174_406	2A	0.8	10JAN	5.966	G	2.37872	0.0281678	2.14482	0.0350125	1.71857	0.02086	2.60257	0.0396241	2.22998	0.0319173	2.29062	0.0159708	2.08647	0.0394787	2.10704	0.0323591	0.0329913	2.19485	0.25614
RFL_Contig174_406	2A	0.8	10SAU	5.037	G	2.37872	0.0281678	2.14482	0.0350125	1.71857	0.02086	2.60257	0.0396241	2.22998	0.0319173	2.29062	0.0159708	2.08647	0.0394787	2.10704	0.0323591	0.0329913	2.19485	0.25614
RFL_Contig174_406	2A	0.8	10SEL	7.307	G	2.37872	0.0281678	2.14482	0.0350125	1.71857	0.02086	2.60257	0.0396241	2.22998	0.0319173	2.29062	0.0159708	2.08647	0.0394787	2.10704	0.0323591	0.0329913	2.19485	0.25614
RFL_Contig174_406	2A	0.8	10WOH	5.767	G	2.37872	0.0281678	2.14482	0.0350125	1.71857	0.02086	2.60257	0.0396241	2.22998	0.0319173	2.29062	0.0159708	2.08647	0.0394787	2.10704	0.0323591	0.0329913	2.19485	0.25614
RFL_Contig174_406	2A	0.8	BLUEs	6.639	G	2.37872	0.0281678	2.14482	0.0350125	1.71857	0.02086	2.60257	0.0396241	2.22998	0.0319173	2.29062	0.0159708	2.08647	0.0394787	2.10704	0.0323591	0.0329913	2.19485	0.25614
TA012412-0412	2A	0.8	09AND	5.992	G	2.326	0.0239109	2.07402	0.0316843	1.66905	0.0180282	2.58278	0.0359471	2.18145	0.0289424	2.2093	0.0140372	2.02783	0.0352308	2.06136	0.030281	0.0295118	2.14147	0.262425
TA012412-0412	2A	0.8	09SEL	6.877	G	2.326	0.0239109	2.07402	0.0316843	1.66905	0.0180282	2.58278	0.0359471	2.18145	0.0289424	2.2093	0.0140372	2.02783	0.0352308	2.06136	0.030281	0.0295118	2.14147	0.262425
TA012412-0412	2A	0.8	09WOH	4.972	G	2.326	0.0239109	2.07402	0.0316843	1.66905	0.0180282	2.58278	0.0359471	2.18145	0.0289424	2.2093	0.0140372	2.02783	0.0352308	2.06136	0.030281	0.0295118	2.14147	0.262425
TA012412-0412	2A	0.8	10AND	6.44	G	2.326	0.0239109	2.07402	0.0316843	1.66905	0.0180282	2.58278	0.0359471	2.18145	0.0289424	2.2093	0.0140372	2.02783	0.0352308	2.06136	0.030281	0.0295118	2.14147	0.262425
TA012412-0412	2A	0.8	10JAN	5.833	G	2.326	0.0239109	2.07402	0.0316843	1.66905	0.0180282	2.58278	0.0359471	2.18145	0.0289424	2.2093	0.0140372	2.02783	0.0352308	2.06136	0.030281	0.0295118	2.14147	0.262425
TA012412-0412	2A	0.8	10SAU	4.813	G	2.326	0.0239109	2.07402	0.0316843	1.66905	0.0180282	2.58278	0.0359471	2.18145	0.0289424	2.2093	0.0140372	2.02783	0.0352308	2.06136	0.030281	0.0295118	2.14147	0.262425
TA012412-0412	2A	0.8	10SEL	7.039	G	2.326	0.0239109	2.07402	0.0316843	1.66905	0.0180282	2.58278	0.0359471	2.18145	0.0289424	2.2093	0.0140372	2.02783	0.0352308	2.06136	0.030281	0.0295118	2.14147	0.262425
TA012412-0412	2A	0.8	10WOH	5.662	G	2.326	0.0239109	2.07402	0.0316843	1.66905	0.0180282	2.58278	0.0359471	2.18145	0.0289424	2.2093	0.0140372	2.02783	0.0352308	2.06136	0.030281	0.0295118	2.14147	0.262425
TA012412-0412	2A	0.8	BLUEs	6.46	G	2.326	0.0239109	2.07402	0.0316843	1.66905	0.0180282	2.58278	0.0359471	2.18145	0.0289424	2.2093	0.0140372	2.02783	0.0352308	2.06136	0.030281	0.0295118	2.14147	0.262425
wsnp_Ex_c19516_28481857	2A	0.8	09AND	5.992	C	2.326	0.0239109	2.07402	0.0316843	1.66905	0.0180282	2.58278	0.0359471	2.18145	0.0289424	2.2093	0.0140372	2.02783	0.0352308	2.06136	0.030281	0.0295118	2.14147	0.262425
wsnp_Ex_c19516_28481857	2A	0.8	09SEL	6.877	C	2.326	0.0239109	2.07402	0.0316843	1.66905	0.0180282	2.58278	0.0359471	2.18145	0.0289424	2.2093	0.0140372	2.02783	0.0352308	2.06136	0.030281	0.0295118	2.14147	0.262425
wsnp_Ex_c19516_28481857	2A	0.8	09WOH	4.972	C	2.326	0.0239109	2.07402	0.0316843	1.66905	0.0180282	2.58278	0.0359471	2.18145	0.0289424	2.2093	0.0140372	2.02783	0.0352308	2.06136	0.030281	0.0295118	2.14147	0.262425
wsnp_Ex_c19516_28481857	2A	0.8	10AND	6.44	C	2.326	0.0239109	2.07402	0.0316843	1.66905	0.0180282	2.58278	0.0359471	2.18145	0.0289424	2.2093	0.0140372	2.02783	0.0352308	2.06136	0.030281	0.0295118	2.14147	0.262425
wsnp_Ex_c19516_28481857	2A	0.8	10JAN	5.833	C	2.326	0.0239109	2.07402	0.0316843	1.66905	0.0180282	2.58278	0.0359471	2.18145	0.0289424	2.2093	0.0140372	2.02783	0.0352308	2.06136	0.030281	0.0295118	2.14147	0.262425
wsnp_Ex_c19516_28481857	2A	0.8	10SAU	4.813	C	2.326	0.0239109	2.07402	0.0316843	1.66905	0.0180282	2.58278	0.0359471	2.18145	0.0289424	2.2093	0.0140372	2.02783	0.0352308	2.06136	0.030281	0.0295118	2.14147	0.262425
wsnp_Ex_c19516_28481857	2A	0.8	10SEL	7.039	C	2.326	0.0239109	2.07402	0.0316843	1.66905	0.0180282	2.58278	0.0359471	2.18145	0.0289424	2.2093	0.0140372	2.02783	0.0352308	2.06136	0.030281	0.0295118	2.14147	0.262425
wsnp_Ex_c19516_28481857	2A	0.8	10WOH	5.662	C	2.326	0.0239109	2.07402	0.0316843	1.66905	0.0180282	2.58278	0.0359471	2.18145	0.0289424	2.2093	0.0140372	2.02783	0.0352308	2.06136	0.030281	0.0295118	2.14147	0.262425
wsnp_Ex_c19516_28481857	2A	0.8	BLUEs	6.46	C	2.326	0.0239109	2.07402	0.0316843	1.66905	0.0180282	2.58278	0.0359471	2.18145	0.0289424	2.2093	0.0140372	2.02783	0.0352308	2.06136	0.030281	0.0295118	2.14147	0.262425
wsnp_Ex_c19516_28483751	2A	0.8	09AND	5.741	A	2.27114	0.0232332	2.05131	0.0320693	1.63704	0.0179435	2.51783	0.0340884	2.10251	0.0258254	2.173	0.0138232	2.00335	0.0354463	1.99388	0.0279357	0.0285275	2.09376	0.252474
wsnp_Ex_c19516_28483751	2A	0.8	09SEL	6.751	A	2.27114	0.0232332	2.05131	0.0320693	1.63704	0.0179435	2.51783	0.0340884	2.10251	0.0258254	2.173	0.0138232	2.00335	0.0354463	1.99388	0.0279357	0.0285275	2.09376	0.252474
wsnp_Ex_c19516_28483751	2A	0.8	09WOH	4.809	A	2.27114	0.0232332	2.05131	0.0320693	1.63704	0.0179435	2.51783	0.0340884	2.10251	0.0258254	2.173	0.0138232	2.00335	0.0354463	1.99388	0.0279357	0.0285275	2.09376	0.252474
wsnp_Ex_c19516_28483751	2A	0.8	10AND	6.149	A	2.27114	0.0232332	2.05131	0.0320693	1.63704	0.0179435	2.51783	0.0340884	2.10251	0.0258254	2.173	0.0138232	2.00335	0.0354463	1.99388	0.0279357	0.0285275	2.09376	0.252474
wsnp_Ex_c19516_28483751	2A	0.8	10JAN	5.453	A	2.27114	0.0232332	2.05131	0.0320693	1.63704	0.0179435	2.51783	0.0340884	2.10251	0.0258254	2.173	0.0138232	2.00335	0.0354463	1.99388	0.0279357	0.0285275	2.09376	0.252474
wsnp_Ex_c19516_28483751	2A	0.8	10SAU	4.679	A	2.27114	0.0232332	2.05131	0.0320693	1.63704	0.0179435	2.51783	0.0340884	2.10251	0.0258254	2.173	0.0138232	2.00335	0.0354463	1.99388	0.0279357	0.0285275	2.09376	0.252474
wsnp_Ex_c19516_28483751	2A	0.8	10SEL	6.893	A	2.27114	0.0232332	2.05131	0.0320693	1.63704	0.0179435	2.51783	0.0340884	2.10251	0.0258254	2.173	0.0138232	2.00335	0.0354463	1.99388	0.0279357	0.0285275	2.09376	0.252474
wsnp_Ex_c19516_28483751	2A	0.8	10WOH	5.333	A	2.27114	0.0232332	2.05131	0.0320693	1.63704	0.0179435	2.51783	0.0340884	2.10251	0.0258254	2.173	0.0138232	2.00335	0.0354463	1.99388	0.0279357	0.0285275	2.09376	0.252474
wsnp_Ex_c19516_28483751	2A	0.8	BLUEs	6.201	A	2.27114	0.0232332	2.05131	0.0320693	1.63704	0.0179435	2.51783	0.0340884	2.10251	0.0258254	2.173	0.0138232	2.00335	0.0354463	1.99388	0.0279357	0.0285275	2.09376	0.252474
wsnp_Ku_c23598_33524490	2A	0.8	09AND	5.155	A	2.1475	0.0383609	1.91999	0.0384773	1.51866	0.0261222	2.25822	0.042029	2.01555	0.0366272	1.88354	0.019246	1.76821	0.0366801	1.97123	0.0443449	0.0387952	1.93536	0.22724
wsnp_Ku_c23598_33524490	2A	0.8	09SEL	5.906	A	2.1475	0.0383609	1.91999	0.0384773	1.51866	0.0261222	2.25822	0.042029	2.01555	0.0366272	1.88354	0.019246	1.76821	0.0366801	1.97123	0.0443449	0.0387952	1.93536	0.22724
wsnp_Ku_c23598_33524490	2A	0.8	09WOH	4.158	A	2.1475	0.0383609	1.91999	0.0384773	1.51866	0.0261222	2.25822	0.042029	2.01555	0.0366272	1.88354	0.019246	1.76821	0.0366801	1.97123	0.0443449	0.0387952	1.93536	0.22724
wsnp_Ku_c23598_33524490	2A	0.8	10AND	4.975	A	2.1475	0.0383609	1.91999	0.0384773	1.51866	0.0261222	2.25822	0.042029	2.01555	0.0366272	1.88354	0.019246	1.76821	0.0366801	1.97123	0.0443449	0.0387952	1.93536	0.22724
wsnp_Ku_c23598_33524490	2A	0.8	10JAN	4.991	A	2.1475	0.0383609	1.91999	0.0384773	1.51866	0.0261222	2.25822	0.042029	2.01555	0.0366272	1.88354	0.019246	1.76821	0.0366801	1.97123	0.0443449	0.0387952	1.93536	0.22724
wsnp_Ku_c23598_33524490	2A	0.8	10SEL	5.431	A	2.1475	0.0383609	1.91999	0.0384773	1.51866	0.0261222	2.25822	0.042029	2.01555	0.0366272	1.88354	0.019246	1.76821	0.0366801	1.97123	0.0443449	0.0387952	1.93536	0.22724
wsnp_Ku_c23598_33524490	2A	0.8	10WOH	5.219	A	2.1475	0.0383609	1.91999	0.0384773	1.51866	0.0261222	2.25822	0.042029	2.01555	0.0366272	1.88354	0.019246	1.76821	0.0366801	1.97123	0.0443449	0.0387952	1.93536	0.22724
wsnp_Ku_c23598_33524490	2A	0.8	BLUEs	5.326	A	2.1475	0.0383609	1.91999	0.0384773	1.51866	0.0261222	2.25822	0.042029	2.01555	0.0366272	1.88354	0.019246	1.76821	0.0366801	1.97123	0.0443449	0.0387952	1.93536	0.22724
Kukri_c33374_1048	2A	4	09SEL	4.441	C	1.67945	0.0156419	1.65583	0.0296198	1.35064	0.0223072	1.68705	0.0233397	1.12913	0.0103609	1.47091	0.00746482	1.64132	0.0299225	1.41326	0.0195472	0.0198705	1.50345	0.199849
Kukri_c33374_1048	2A	4	10SEL	4.679	C	1.67945	0.0156419	1.65583	0.0296198	1.35064	0.0223072	1.68705	0.0233397	1.12913	0.0103609	1.47091	0.00746482	1.64132	0.0299225	1.41326	0.0195472	0.0198705	1.50345	0.199849
TA002254-0660	2A	4	09AND	4.397	T	-2.06091	#N/A	-2.0245	#N/A	-1.62696	#N/A	-2.77768	#N/A	-2.43411	#N/A	-2.53076	#N/A	-2.06082	#N/A	-2.07508	#N/A	#N/A	-2.19885	0.360836
TA002254-0660	2A	4	09SEL	5.93	T	-2.06091	#N/A	-2.0245	#N/A	-1.62696	#N/A	-2.77768	#N/A	-2.43411	#N/A	-2.53076	#N/A	-2.06082	#N/A	-2.07508	#N/A	#N/A	-2.19885	0.360836
TA002254-0660	2A	4	09WOH	4.336	T	-2.06091	#N/A	-2.0245	#N/A	-1.62696	#N/A	-2.77768	#N/A	-2.43411	#N/A	-2.53076	#N/A	-2.06082	#N/A	-2.07508	#N/A	#N/A	-2.19885	0.360836
TA002254-0660	2A	4	10AND	6.834	T	-2.06091	#N/A	-2.0245	#N/A	-1.62696	#N/A	-2.77768	#N/A	-2.43411	#N/A	-2.53076	#N/A	-2.06082	#N/A	-2.07508	#N/A	#N/A	-2.19885	0.360836
TA002254-0660	2A	4	10JAN	6.547	T	-2.06091	#N/A	-2.0245	#N/A	-1.62696	#N/A	-2.77768	#N/A	-2.43411	#N/A	-2.53076	#N/A	-2.06082	#N/A	-2.07508	#N/A	#N/A	-2.19885	0.360836
TA002254-0660	2A	4	10SAU	5.662	T	-2.06091	#N/A	-2.0245	#N/A	-1.62696	#N/A	-2.77768	#N/A	-2.43411	#N/A	-2.53076	#N/A	-2.06082	#N/A	-2.07508	#N/A	#N/A	-2.19885	0.360836
TA002254-0660	2A	4	10SEL	6.598	T	-2.06091	#N/A	-2.0245	#N/A	-1.62696	#N/A	-2.77768	#N/A	-2.43411	#N/A	-2.53076	#N/A	-2.06082	#N/A	-2.07508	#N/A	#N/A	-2.19885	0.360836
TA002254-0660	2A	4	10WOH	5.248	T	-2.06091	#N/A	-2.0245	#N/A	-1.62696	#N/A	-2.77768	#N/A	-2.43411	#N/A	-2.53076	#N/A	-2.06082	#N/A	-2.07508	#N/A	#N/A	-2.19885	0.360836
TA002254-0660	2A	4	BLUEs	6.336	T	-2.06091	#N/A	-2.0245	#N/A	-1.62696	#N/A	-2.77768	#N/A	-2.43411	#N/A	-2.53076	#N/A	-2.06082	#N/A	-2.07508	#N/A	#N/A	-2.19885	0.360836
BobWhite_c26296_83	2A	10.5	09AND	4.756	C	-2.16666	0.0139719	-2.09295	0.0230918	-1.68983	0.0130049	-2.80348	0.0394198	-2.40646	0.039647	-2.23346	0.0148414	-2.01815	0.0258335	-2.14949	0.0197888	0.0262241	-2.19506	0.319866
BobWhite_c26296_83	2A	10.5	09SEL	6.311	C	-2.16666	0.0139719	-2.09295	0.0230918	-1.68983	0.0130049	-2.80348	0.0394198	-2.40646	0.039647	-2.23346	0.0148414	-2.01815	0.0258335	-2.14949	0.0197888	0.0262241	-2.19506	0.319866
BobWhite_c26296_83	2A	10.5	09WOH	4.61	C	-2.16666	0.0139719	-2.09295	0.0230918	-1.68983	0.0130049	-2.80348	0.0394198	-2.40646	0.039647	-2.23346	0.0148414	-2.01815	0.0258335	-2.14949	0.0197888	0.0262241	-2.19506	0.319866
BobWhite_c26296_83	2A	10.5	10AND	6.797	C	-2.16666	0.0139719	-2.09295	0.0230918	-1.68983	0.0130049	-2.80348	0.0394198	-2.40646	0.039647	-2.23346	0.0148414	-2.01815	0.0258335	-2.14949	0.0197888	0.0262241	-2.19506	0.319866
BobWhite_c26296_83	2A	10.5	10JAN	6.39	C	-2.16666	0.0139719	-2.09295	0.0230918	-1.68983	0.0130049	-2.80348	0.0394198	-2.40646	0.039647	-2.23346	0.0148414	-2.01815	0.0258335	-2.14949	0.0197888	0.0262241	-2.19506	0.319866
BobWhite_c26296_83	2A	10.5	10SAU	4.48	C	-2.16666	0.0139719	-2.09295	0.0230918	-1.68983	0.0130049	-2.80348	0.0394198	-2.40646	0.039647	-2.23346	0.0148414	-2.01815	0.0258335	-2.14949	0.0197888	0.0262241	-2.19506	0.319866
BobWhite_c26296_83	2A	10.5	10SEL	6.311	C	-2.16666	0.0139719	-2.09295	0.0230918	-1.68983	0.0130049	-2.80348	0.0394198	-2.40646	0.039647	-2.23346	0.0148414	-2.01815	0.0258335	-2.14949	0.0197888	0.0262241	-2.19506	0.319866
BobWhite_c26296_83	2A	10.5	10WOH	5.532	C	-2.16666	0.0139719	-2.09295	0.0230918	-1.68983	0.0130049	-2.80348	0.0394198	-2.40646	0.039647	-2.23346	0.0148414	-2.01815	0.0258335	-2.14949	0.0197888	0.0262241	-2.19506	0.319866
BobWhite_c26296_83	2A	10.5	BLUEs	6.237	C	-2.16666	0.0139719	-2.09295	0.0230918	-1.68983	0.0130049	-2.80348	0.0394198	-2.40646	0.039647	-2.23346	0.0148414	-2.01815	0.0258335	-2.14949	0.0197888	0.0262241	-2.19506	0.319866
BS00004112_51	2A	10.5	09SEL	4.888	C	-1.8503	0.0110696	-1.78084	0.0161452	-1.4831	0.0106231	-2.36396	0.0293787	-2.05065	0.0309878	-1.89463	0.0121984	-1.78826	0.0208143	-1.80923	0.0125107	0.020825	-1.87762	0.252185
BS00004112_51	2A	10.5	10AND	5.162	C	-1.8503	0.0110696	-1.78084	0.0161452	-1.4831	0.0106231	-2.36396	0.0293787	-2.05065	0.0309878	-1.89463	0.0121984	-1.78826	0.0208143	-1.80923	0.0125107	0.020825	-1.87762	0.252185
BS00004112_51	2A	10.5	10JAN	4.961	C	-1.8503	0.0110696	-1.78084	0.0161452	-1.4831	0.0106231	-2.36396	0.0293787	-2.05065	0.0309878	-1.89463	0.0121984	-1.78826	0.0208143	-1.80923	0.0125107	0.020825	-1.87762	0.252185
BS00004112_51	2A	10.5	10SEL	5.271	C	-1.8503	0.0110696	-1.78084	0.0161452	-1.4831	0.0106231	-2.36396	0.0293787	-2.05065	0.0309878	-1.89463	0.0121984	-1.78826	0.0208143	-1.80923	0.0125107	0.020825	-1.87762	0.252185
BS00004112_51	2A	10.5	10WOH	4.219	C	-1.8503	0.0110696	-1.78084	0.0161452	-1.4831	0.0106231	-2.36396	0.0293787	-2.05065	0.0309878	-1.89463	0.0121984	-1.78826	0.0208143	-1.80923	0.0125107	0.020825	-1.87762	0.252185
BS00004112_51	2A	10.5	BLUEs	4.902	C	-1.8503	0.0110696	-1.78084	0.0161452	-1.4831	0.0106231	-2.36396	0.0293787	-2.05065	0.0309878	-1.89463	0.0121984	-1.78826	0.0208143	-1.80923	0.0125107	0.020825	-1.87762	0.252185
BS00004243_51	2A	10.5	09SEL	4.888	G	-1.8503	0.0110696	-1.78084	0.0161452	-1.4831	0.0106231	-2.36396	0.0293787	-2.05065	0.0309878	-1.89463	0.0121984	-1.78826	0.0208143	-1.80923	0.0125107	0.020825	-1.87762	0.252185
BS00004243_51	2A	10.5	10AND	5.162	G	-1.8503	0.0110696	-1.78084	0.0161452	-1.4831	0.0106231	-2.36396	0.0293787	-2.05065	0.0309878	-1.89463	0.0121984	-1.78826	0.0208143	-1.80923	0.0125107	0.020825	-1.87762	0.252185
BS00004243_51	2A	10.5	10JAN	4.961	G	-1.8503	0.0110696	-1.78084	0.0161452	-1.4831	0.0106231	-2.36396	0.0293787	-2.05065	0.0309878	-1.89463	0.0121984	-1.78826	0.0208143	-1.80923	0.0125107	0.020825	-1.87762	0.252185
BS00004243_51	2A	10.5	10SEL	5.271	G	-1.8503	0.0110696	-1.78084	0.0161452	-1.4831	0.0106231	-2.36396	0.0293787	-2.05065	0.0309878	-1.89463	0.0121984	-1.78826	0.0208143	-1.80923	0.0125107	0.020825	-1.87762	0.252185
BS00004243_51	2A	10.5	10WOH	4.219	G	-1.8503	0.0110696	-1.78084	0.0161452	-1.4831	0.0106231	-2.36396	0.0293787	-2.05065	0.0309878	-1.89463	0.0121984	-1.78826	0.0208143	-1.80923	0.0125107	0.020825	-1.87762	0.252185
BS00004243_51	2A	10.5	BLUEs	4.902	G	-1.8503	0.0110696	-1.78084	0.0161452	-1.4831	0.0106231	-2.36396	0.0293787	-2.05065	0.0309878	-1.89463	0.0121984	-1.78826	0.0208143	-1.80923	0.0125107	0.020825	-1.87762	0.252185
BS00013534_51	2A	10.5	09AND	4.595	G	-2.14903	0.0129414	-2.09017	0.022348	-1.6883	0.0125034	-2.79771	0.0386117	-2.39208	0.0388797	-2.22622	0.0143277	-2.0089	0.0247626	-2.17384	0.0197909	0.0253198	-2.19078	0.317999
BS00013534_51	2A	10.5	09SEL	6.169	G	-2.14903	0.0129414	-2.09017	0.022348	-1.6883	0.0125034	-2.79771	0.0386117	-2.39208	0.0388797	-2.22622	0.0143277	-2.0089	0.0247626	-2.17384	0.0197909	0.0253198	-2.19078	0.317999
BS00013534_51	2A	10.5	09WOH	4.518	G	-2.14903	0.0129414	-2.09017	0.022348	-1.6883	0.0125034	-2.79771	0.0386117	-2.39208	0.0388797	-2.22622	0.0143277	-2.0089	0.0247626	-2.17384	0.0197909	0.0253198	-2.19078	0.317999
BS00013534_51	2A	10.5	10AND	6.631	G	-2.14903	0.0129414	-2.09017	0.022348	-1.6883	0.0125034	-2.79771	0.0386117	-2.39208	0.0388797	-2.22622	0.0143277	-2.0089	0.0247626	-2.17384	0.0197909	0.0253198	-2.19078	0.317999
BS00013534_51	2A	10.5	10JAN	6.189	G	-2.14903	0.0129414	-2.09017	0.022348	-1.6883	0.0125034	-2.79771	0.0386117	-2.39208	0.0388797	-2.22622	0.0143277	-2.0089	0.0247626	-2.17384	0.0197909	0.0253198	-2.19078	0.317999
BS00013534_51	2A	10.5	10SAU	4.368	G	-2.14903	0.0129414	-2.09017	0.022348	-1.6883	0.0125034	-2.79771	0.0386117	-2.39208	0.0388797	-2.22622	0.0143277	-2.0089	0.0247626	-2.17384	0.0197909	0.0253198	-2.19078	0.317999
BS00013534_51	2A	10.5	10SEL	6.121	G	-2.14903	0.0129414	-2.09017	0.022348	-1.6883	0.0125034	-2.79771	0.0386117	-2.39208	0.0388797	-2.22622	0.0143277	-2.0089	0.0247626	-2.17384	0.0197909	0.0253198	-2.19078	0.317999
BS00013534_51	2A	10.5	10WOH	5.546	G	-2.14903	0.0129414	-2.09017	0.022348	-1.6883	0.0125034	-2.79771	0.0386117	-2.39208	0.0388797	-2.22622	0.0143277	-2.0089	0.0247626	-2.17384	0.0197909	0.0253198	-2.19078	0.317999
BS00013534_51	2A	10.5	BLUEs	6.099	G	-2.14903	0.0129414	-2.09017	0.022348	-1.6883	0.0125034	-2.79771	0.0386117	-2.39208	0.0388797	-2.22622	0.0143277	-2.0089	0.0247626	-2.17384	0.0197909	0.0253198	-2.19078	0.317999
BS00022760_51	2A	10.5	09AND	4.756	C	-2.16666	0.0139719	-2.09295	0.0230918	-1.68983	0.0130049	-2.80348	0.0394198	-2.40646	0.039647	-2.23346	0.0148414	-2.01815	0.0258335	-2.14949	0.0197888	0.0262241	-2.19506	0.319866
BS00022760_51	2A	10.5	09SEL	6.311	C	-2.16666	0.0139719	-2.09295	0.0230918	-1.68983	0.0130049	-2.80348	0.0394198	-2.40646	0.039647	-2.23346	0.0148414	-2.01815	0.0258335	-2.14949	0.0197888	0.0262241	-2.19506	0.319866
BS00022760_51	2A	10.5	09WOH	4.61	C	-2.16666	0.0139719	-2.09295	0.0230918	-1.68983	0.0130049	-2.80348	0.0394198	-2.40646	0.039647	-2.23346	0.0148414	-2.01815	0.0258335	-2.14949	0.0197888	0.0262241	-2.19506	0.319866
BS00022760_51	2A	10.5	10AND	6.797	C	-2.16666	0.0139719	-2.09295	0.0230918	-1.68983	0.0130049	-2.80348	0.0394198	-2.40646	0.039647	-2.23346	0.0148414	-2.01815	0.0258335	-2.14949	0.0197888	0.0262241	-2.19506	0.319866
BS00022760_51	2A	10.5	10JAN	6.39	C	-2.16666	0.0139719	-2.09295	0.0230918	-1.68983	0.0130049	-2.80348	0.0394198	-2.40646	0.039647	-2.23346	0.0148414	-2.01815	0.0258335	-2.14949	0.0197888	0.0262241	-2.19506	0.319866
BS00022760_51	2A	10.5	10SAU	4.48	C	-2.16666	0.0139719	-2.09295	0.0230918	-1.68983	0.0130049	-2.80348	0.0394198	-2.40646	0.039647	-2.23346	0.0148414	-2.01815	0.0258335	-2.14949	0.0197888	0.0262241	-2.19506	0.319866
BS00022760_51	2A	10.5	10SEL	6.311	C	-2.16666	0.0139719	-2.09295	0.0230918	-1.68983	0.0130049	-2.80348	0.0394198	-2.40646	0.039647	-2.23346	0.0148414	-2.01815	0.0258335	-2.14949	0.0197888	0.0262241	-2.19506	0.319866
BS00022760_51	2A	10.5	10WOH	5.532	C	-2.16666	0.0139719	-2.09295	0.0230918	-1.68983	0.0130049	-2.80348	0.0394198	-2.40646	0.039647	-2.23346	0.0148414	-2.01815	0.0258335	-2.14949	0.0197888	0.0262241	-2.19506	0.319866
BS00022760_51	2A	10.5	BLUEs	6.237	C	-2.16666	0.0139719	-2.09295	0.0230918	-1.68983	0.0130049	-2.80348	0.0394198	-2.40646	0.039647	-2.23346	0.0148414	-2.01815	0.0258335	-2.14949	0.0197888	0.0262241	-2.19506	0.319866
BS00067214_51	2A	10.5	09SEL	4.888	A	-1.8503	0.0110696	-1.78084	0.0161452	-1.4831	0.0106231	-2.36396	0.0293787	-2.05065	0.0309878	-1.89463	0.0121984	-1.78826	0.0208143	-1.80923	0.0125107	0.020825	-1.87762	0.252185
BS00067214_51	2A	10.5	10AND	5.162	A	-1.8503	0.0110696	-1.78084	0.0161452	-1.4831	0.0106231	-2.36396	0.0293787	-2.05065	0.0309878	-1.89463	0.0121984	-1.78826	0.0208143	-1.80923	0.0125107	0.020825	-1.87762	0.252185
BS00067214_51	2A	10.5	10JAN	4.961	A	-1.8503	0.0110696	-1.78084	0.0161452	-1.4831	0.0106231	-2.36396	0.0293787	-2.05065	0.0309878	-1.89463	0.0121984	-1.78826	0.0208143	-1.80923	0.0125107	0.020825	-1.87762	0.252185
BS00067214_51	2A	10.5	10SEL	5.271	A	-1.8503	0.0110696	-1.78084	0.0161452	-1.4831	0.0106231	-2.36396	0.0293787	-2.05065	0.0309878	-1.89463	0.0121984	-1.78826	0.0208143	-1.80923	0.0125107	0.020825	-1.87762	0.252185
BS00067214_51	2A	10.5	10WOH	4.219	A	-1.8503	0.0110696	-1.78084	0.0161452	-1.4831	0.0106231	-2.36396	0.0293787	-2.05065	0.0309878	-1.89463	0.0121984	-1.78826	0.0208143	-1.80923	0.0125107	0.020825	-1.87762	0.252185
BS00067214_51	2A	10.5	BLUEs	4.902	A	-1.8503	0.0110696	-1.78084	0.0161452	-1.4831	0.0106231	-2.36396	0.0293787	-2.05065	0.0309878	-1.89463	0.0121984	-1.78826	0.0208143	-1.80923	0.0125107	0.020825	-1.87762	0.252185
BS00071630_51	2A	10.5	09AND	4.731	G	-2.16284	0.0137828	-2.08561	0.0227232	-1.68635	0.0128534	-2.79517	0.0389915	-2.39742	0.0392318	-2.22393	0.0145568	-2.00791	0.0254379	-2.1462	0.0195122	0.0258449	-2.18818	0.318647
BS00071630_51	2A	10.5	09SEL	6.267	G	-2.16284	0.0137828	-2.08561	0.0227232	-1.68635	0.0128534	-2.79517	0.0389915	-2.39742	0.0392318	-2.22393	0.0145568	-2.00791	0.0254379	-2.1462	0.0195122	0.0258449	-2.18818	0.318647
BS00071630_51	2A	10.5	09WOH	4.584	G	-2.16284	0.0137828	-2.08561	0.0227232	-1.68635	0.0128534	-2.79517	0.0389915	-2.39742	0.0392318	-2.22393	0.0145568	-2.00791	0.0254379	-2.1462	0.0195122	0.0258449	-2.18818	0.318647
BS00071630_51	2A	10.5	10AND	6.754	G	-2.16284	0.0137828	-2.08561	0.0227232	-1.68635	0.0128534	-2.79517	0.0389915	-2.39742	0.0392318	-2.22393	0.0145568	-2.00791	0.0254379	-2.1462	0.0195122	0.0258449	-2.18818	0.318647
BS00071630_51	2A	10.5	10JAN	6.346	G	-2.16284	0.0137828	-2.08561	0.0227232	-1.68635	0.0128534	-2.79517	0.0389915	-2.39742	0.0392318	-2.22393	0.0145568	-2.00791	0.0254379	-2.1462	0.0195122	0.0258449	-2.18818	0.318647
BS00071630_51	2A	10.5	10SAU	4.445	G	-2.16284	0.0137828	-2.08561	0.0227232	-1.68635	0.0128534	-2.79517	0.0389915	-2.39742	0.0392318	-2.22393	0.0145568	-2.00791	0.0254379	-2.1462	0.0195122	0.0258449	-2.18818	0.318647
BS00071630_51	2A	10.5	10SEL	6.262	G	-2.16284	0.0137828	-2.08561	0.0227232	-1.68635	0.0128534	-2.79517	0.0389915	-2.39742	0.0392318	-2.22393	0.0145568	-2.00791	0.0254379	-2.1462	0.0195122	0.0258449	-2.18818	0.318647
BS00071630_51	2A	10.5	10WOH	5.504	G	-2.16284	0.0137828	-2.08561	0.0227232	-1.68635	0.0128534	-2.79517	0.0389915	-2.39742	0.0392318	-2.22393	0.0145568	-2.00791	0.0254379	-2.1462	0.0195122	0.0258449	-2.18818	0.318647
BS00071630_51	2A	10.5	BLUEs	6.197	G	-2.16284	0.0137828	-2.08561	0.0227232	-1.68635	0.0128534	-2.79517	0.0389915	-2.39742	0.0392318	-2.22393	0.0145568	-2.00791	0.0254379	-2.1462	0.0195122	0.0258449	-2.18818	0.318647
BS00080836_51	2A	10.5	09SEL	4.888	A	-1.8503	0.0110696	-1.78084	0.0161452	-1.4831	0.0106231	-2.36396	0.0293787	-2.05065	0.0309878	-1.89463	0.0121984	-1.78826	0.0208143	-1.80923	0.0125107	0.020825	-1.87762	0.252185
BS00080836_51	2A	10.5	10AND	5.162	A	-1.8503	0.0110696	-1.78084	0.0161452	-1.4831	0.0106231	-2.36396	0.0293787	-2.05065	0.0309878	-1.89463	0.0121984	-1.78826	0.0208143	-1.80923	0.0125107	0.020825	-1.87762	0.252185
BS00080836_51	2A	10.5	10JAN	4.961	A	-1.8503	0.0110696	-1.78084	0.0161452	-1.4831	0.0106231	-2.36396	0.0293787	-2.05065	0.0309878	-1.89463	0.0121984	-1.78826	0.0208143	-1.80923	0.0125107	0.020825	-1.87762	0.252185
BS00080836_51	2A	10.5	10SEL	5.271	A	-1.8503	0.0110696	-1.78084	0.0161452	-1.4831	0.0106231	-2.36396	0.0293787	-2.05065	0.0309878	-1.89463	0.0121984	-1.78826	0.0208143	-1.80923	0.0125107	0.020825	-1.87762	0.252185
BS00080836_51	2A	10.5	10WOH	4.219	A	-1.8503	0.0110696	-1.78084	0.0161452	-1.4831	0.0106231	-2.36396	0.0293787	-2.05065	0.0309878	-1.89463	0.0121984	-1.78826	0.0208143	-1.80923	0.0125107	0.020825	-1.87762	0.252185
BS00080836_51	2A	10.5	BLUEs	4.902	A	-1.8503	0.0110696	-1.78084	0.0161452	-1.4831	0.0106231	-2.36396	0.0293787	-2.05065	0.0309878	-1.89463	0.0121984	-1.78826	0.0208143	-1.80923	0.0125107	0.020825	-1.87762	0.252185
BS00110224_51	2A	10.5	09SEL	5.073	C	-1.88689	0.0115903	-1.81057	0.0170214	-1.51064	0.0112647	-2.39882	0.0302029	-2.10151	0.0326208	-1.93748	0.0128048	-1.80423	0.0212862	-1.83436	0.0129091	0.0216676	-1.91056	0.257236
BS00110224_51	2A	10.5	10AND	5.334	C	-1.88689	0.0115903	-1.81057	0.0170214	-1.51064	0.0112647	-2.39882	0.0302029	-2.10151	0.0326208	-1.93748	0.0128048	-1.80423	0.0212862	-1.83436	0.0129091	0.0216676	-1.91056	0.257236
BS00110224_51	2A	10.5	10JAN	5.213	C	-1.88689	0.0115903	-1.81057	0.0170214	-1.51064	0.0112647	-2.39882	0.0302029	-2.10151	0.0326208	-1.93748	0.0128048	-1.80423	0.0212862	-1.83436	0.0129091	0.0216676	-1.91056	0.257236
BS00110224_51	2A	10.5	10SEL	5.351	C	-1.88689	0.0115903	-1.81057	0.0170214	-1.51064	0.0112647	-2.39882	0.0302029	-2.10151	0.0326208	-1.93748	0.0128048	-1.80423	0.0212862	-1.83436	0.0129091	0.0216676	-1.91056	0.257236
BS00110224_51	2A	10.5	10WOH	4.343	C	-1.88689	0.0115903	-1.81057	0.0170214	-1.51064	0.0112647	-2.39882	0.0302029	-2.10151	0.0326208	-1.93748	0.0128048	-1.80423	0.0212862	-1.83436	0.0129091	0.0216676	-1.91056	0.257236
BS00110224_51	2A	10.5	BLUEs	5.08	C	-1.88689	0.0115903	-1.81057	0.0170214	-1.51064	0.0112647	-2.39882	0.0302029	-2.10151	0.0326208	-1.93748	0.0128048	-1.80423	0.0212862	-1.83436	0.0129091	0.0216676	-1.91056	0.257236
CAP12_c259_307	2A	10.5	09SEL	4.888	T	-1.8503	0.0110696	-1.78084	0.0161452	-1.4831	0.0106231	-2.36396	0.0293787	-2.05065	0.0309878	-1.89463	0.0121984	-1.78826	0.0208143	-1.80923	0.0125107	0.020825	-1.87762	0.252185
CAP12_c259_307	2A	10.5	10AND	5.162	T	-1.8503	0.0110696	-1.78084	0.0161452	-1.4831	0.0106231	-2.36396	0.0293787	-2.05065	0.0309878	-1.89463	0.0121984	-1.78826	0.0208143	-1.80923	0.0125107	0.020825	-1.87762	0.252185
CAP12_c259_307	2A	10.5	10JAN	4.961	T	-1.8503	0.0110696	-1.78084	0.0161452	-1.4831	0.0106231	-2.36396	0.0293787	-2.05065	0.0309878	-1.89463	0.0121984	-1.78826	0.0208143	-1.80923	0.0125107	0.020825	-1.87762	0.252185
CAP12_c259_307	2A	10.5	10SEL	5.271	T	-1.8503	0.0110696	-1.78084	0.0161452	-1.4831	0.0106231	-2.36396	0.0293787	-2.05065	0.0309878	-1.89463	0.0121984	-1.78826	0.0208143	-1.80923	0.0125107	0.020825	-1.87762	0.252185
CAP12_c259_307	2A	10.5	10WOH	4.219	T	-1.8503	0.0110696	-1.78084	0.0161452	-1.4831	0.0106231	-2.36396	0.0293787	-2.05065	0.0309878	-1.89463	0.0121984	-1.78826	0.0208143	-1.80923	0.0125107	0.020825	-1.87762	0.252185
CAP12_c259_307	2A	10.5	BLUEs	4.902	T	-1.8503	0.0110696	-1.78084	0.0161452	-1.4831	0.0106231	-2.36396	0.0293787	-2.05065	0.0309878	-1.89463	0.0121984	-1.78826	0.0208143	-1.80923	0.0125107	0.020825	-1.87762	0.252185
Excalibur_c40567_1857	2A	10.5	09SEL	4.76	G	-1.8318	0.01098	-1.75559	0.0159502	-1.46236	0.0105534	-2.33566	0.0291487	-2.01975	0.0306521	-1.86319	0.0120219	-1.76753	0.020615	-1.79	0.012444	0.0206294	-1.85324	0.249192
Excalibur_c40567_1857	2A	10.5	10AND	5.053	G	-1.8318	0.01098	-1.75559	0.0159502	-1.46236	0.0105534	-2.33566	0.0291487	-2.01975	0.0306521	-1.86319	0.0120219	-1.76753	0.020615	-1.79	0.012444	0.0206294	-1.85324	0.249192
Excalibur_c40567_1857	2A	10.5	10JAN	4.817	G	-1.8318	0.01098	-1.75559	0.0159502	-1.46236	0.0105534	-2.33566	0.0291487	-2.01975	0.0306521	-1.86319	0.0120219	-1.76753	0.020615	-1.79	0.012444	0.0206294	-1.85324	0.249192
Excalibur_c40567_1857	2A	10.5	10SEL	5.161	G	-1.8318	0.01098	-1.75559	0.0159502	-1.46236	0.0105534	-2.33566	0.0291487	-2.01975	0.0306521	-1.86319	0.0120219	-1.76753	0.020615	-1.79	0.012444	0.0206294	-1.85324	0.249192
Excalibur_c40567_1857	2A	10.5	10WOH	4.148	G	-1.8318	0.01098	-1.75559	0.0159502	-1.46236	0.0105534	-2.33566	0.0291487	-2.01975	0.0306521	-1.86319	0.0120219	-1.76753	0.020615	-1.79	0.012444	0.0206294	-1.85324	0.249192
Excalibur_c40567_1857	2A	10.5	BLUEs	4.789	G	-1.8318	0.01098	-1.75559	0.0159502	-1.46236	0.0105534	-2.33566	0.0291487	-2.01975	0.0306521	-1.86319	0.0120219	-1.76753	0.020615	-1.79	0.012444	0.0206294	-1.85324	0.249192
Excalibur_c4748_859	2A	10.5	09AND	4.747	C	-2.17101	0.0139769	-2.09613	0.0230907	-1.69554	0.0130534	-2.82163	0.0397813	-2.40117	0.0391699	-2.22473	0.0147529	-2.00626	0.025718	-2.15908	0.0198261	0.0262061	-2.19694	0.323541
Excalibur_c4748_859	2A	10.5	09SEL	6.291	C	-2.17101	0.0139769	-2.09613	0.0230907	-1.69554	0.0130534	-2.82163	0.0397813	-2.40117	0.0391699	-2.22473	0.0147529	-2.00626	0.025718	-2.15908	0.0198261	0.0262061	-2.19694	0.323541
Excalibur_c4748_859	2A	10.5	09WOH	4.612	C	-2.17101	0.0139769	-2.09613	0.0230907	-1.69554	0.0130534	-2.82163	0.0397813	-2.40117	0.0391699	-2.22473	0.0147529	-2.00626	0.025718	-2.15908	0.0198261	0.0262061	-2.19694	0.323541
Excalibur_c4748_859	2A	10.5	10AND	6.842	C	-2.17101	0.0139769	-2.09613	0.0230907	-1.69554	0.0130534	-2.82163	0.0397813	-2.40117	0.0391699	-2.22473	0.0147529	-2.00626	0.025718	-2.15908	0.0198261	0.0262061	-2.19694	0.323541
Excalibur_c4748_859	2A	10.5	10JAN	6.329	C	-2.17101	0.0139769	-2.09613	0.0230907	-1.69554	0.0130534	-2.82163	0.0397813	-2.40117	0.0391699	-2.22473	0.0147529	-2.00626	0.025718	-2.15908	0.0198261	0.0262061	-2.19694	0.323541
Excalibur_c4748_859	2A	10.5	10SAU	4.427	C	-2.17101	0.0139769	-2.09613	0.0230907	-1.69554	0.0130534	-2.82163	0.0397813	-2.40117	0.0391699	-2.22473	0.0147529	-2.00626	0.025718	-2.15908	0.0198261	0.0262061	-2.19694	0.323541
Excalibur_c4748_859	2A	10.5	10SEL	6.212	C	-2.17101	0.0139769	-2.09613	0.0230907	-1.69554	0.0130534	-2.82163	0.0397813	-2.40117	0.0391699	-2.22473	0.0147529	-2.00626	0.025718	-2.15908	0.0198261	0.0262061	-2.19694	0.323541
Excalibur_c4748_859	2A	10.5	10WOH	5.544	C	-2.17101	0.0139769	-2.09613	0.0230907	-1.69554	0.0130534	-2.82163	0.0397813	-2.40117	0.0391699	-2.22473	0.0147529	-2.00626	0.025718	-2.15908	0.0198261	0.0262061	-2.19694	0.323541
Excalibur_c4748_859	2A	10.5	BLUEs	6.208	C	-2.17101	0.0139769	-2.09613	0.0230907	-1.69554	0.0130534	-2.82163	0.0397813	-2.40117	0.0391699	-2.22473	0.0147529	-2.00626	0.025718	-2.15908	0.0198261	0.0262061	-2.19694	0.323541
Excalibur_rep_c107932_225	2A	10.5	09SEL	5.029	T	-1.86755	0.0147042	-1.80582	0.0211329	-1.49144	0.013598	-2.38815	0.0342263	-2.07581	0.034199	-1.92849	0.0169093	-1.7771	0.024015	-1.80661	0.0160871	0.0259494	-1.89262	0.259186
Excalibur_rep_c107932_225	2A	10.5	10AND	5.267	T	-1.86755	0.0147042	-1.80582	0.0211329	-1.49144	0.013598	-2.38815	0.0342263	-2.07581	0.034199	-1.92849	0.0169093	-1.7771	0.024015	-1.80661	0.0160871	0.0259494	-1.89262	0.259186
Excalibur_rep_c107932_225	2A	10.5	10JAN	5.058	T	-1.86755	0.0147042	-1.80582	0.0211329	-1.49144	0.013598	-2.38815	0.0342263	-2.07581	0.034199	-1.92849	0.0169093	-1.7771	0.024015	-1.80661	0.0160871	0.0259494	-1.89262	0.259186
Excalibur_rep_c107932_225	2A	10.5	10SEL	5.229	T	-1.86755	0.0147042	-1.80582	0.0211329	-1.49144	0.013598	-2.38815	0.0342263	-2.07581	0.034199	-1.92849	0.0169093	-1.7771	0.024015	-1.80661	0.0160871	0.0259494	-1.89262	0.259186
Excalibur_rep_c107932_225	2A	10.5	10WOH	4.196	T	-1.86755	0.0147042	-1.80582	0.0211329	-1.49144	0.013598	-2.38815	0.0342263	-2.07581	0.034199	-1.92849	0.0169093	-1.7771	0.024015	-1.80661	0.0160871	0.0259494	-1.89262	0.259186
Excalibur_rep_c107932_225	2A	10.5	BLUEs	4.977	T	-1.86755	0.0147042	-1.80582	0.0211329	-1.49144	0.013598	-2.38815	0.0342263	-2.07581	0.034199	-1.92849	0.0169093	-1.7771	0.024015	-1.80661	0.0160871	0.0259494	-1.89262	0.259186
Excalibur_rep_c112367_329	2A	10.5	09SEL	4.888	T	-1.8503	0.0110696	-1.78084	0.0161452	-1.4831	0.0106231	-2.36396	0.0293787	-2.05065	0.0309878	-1.89463	0.0121984	-1.78826	0.0208143	-1.80923	0.0125107	0.020825	-1.87762	0.252185
Excalibur_rep_c112367_329	2A	10.5	10AND	5.162	T	-1.8503	0.0110696	-1.78084	0.0161452	-1.4831	0.0106231	-2.36396	0.0293787	-2.05065	0.0309878	-1.89463	0.0121984	-1.78826	0.0208143	-1.80923	0.0125107	0.020825	-1.87762	0.252185
Excalibur_rep_c112367_329	2A	10.5	10JAN	4.961	T	-1.8503	0.0110696	-1.78084	0.0161452	-1.4831	0.0106231	-2.36396	0.0293787	-2.05065	0.0309878	-1.89463	0.0121984	-1.78826	0.0208143	-1.80923	0.0125107	0.020825	-1.87762	0.252185
Excalibur_rep_c112367_329	2A	10.5	10SEL	5.271	T	-1.8503	0.0110696	-1.78084	0.0161452	-1.4831	0.0106231	-2.36396	0.0293787	-2.05065	0.0309878	-1.89463	0.0121984	-1.78826	0.0208143	-1.80923	0.0125107	0.020825	-1.87762	0.252185
Excalibur_rep_c112367_329	2A	10.5	10WOH	4.219	T	-1.8503	0.0110696	-1.78084	0.0161452	-1.4831	0.0106231	-2.36396	0.0293787	-2.05065	0.0309878	-1.89463	0.0121984	-1.78826	0.0208143	-1.80923	0.0125107	0.020825	-1.87762	0.252185
Excalibur_rep_c112367_329	2A	10.5	BLUEs	4.902	T	-1.8503	0.0110696	-1.78084	0.0161452	-1.4831	0.0106231	-2.36396	0.0293787	-2.05065	0.0309878	-1.89463	0.0121984	-1.78826	0.0208143	-1.80923	0.0125107	0.020825	-1.87762	0.252185
Excalibur_rep_c70913_93	2A	10.5	09AND	4.138	C	-1.99538	0.0120696	-1.89146	0.0178322	-1.57237	0.0111154	-2.40919	0.026837	-2.15454	0.0339229	-1.98573	0.0140294	-1.89247	0.0215797	-1.93047	0.0147915	0.0218467	-1.97895	0.23876
Excalibur_rep_c70913_93	2A	10.5	09SEL	5.224	C	-1.99538	0.0120696	-1.89146	0.0178322	-1.57237	0.0111154	-2.40919	0.026837	-2.15454	0.0339229	-1.98573	0.0140294	-1.89247	0.0215797	-1.93047	0.0147915	0.0218467	-1.97895	0.23876
Excalibur_rep_c70913_93	2A	10.5	09WOH	4.109	C	-1.99538	0.0120696	-1.89146	0.0178322	-1.57237	0.0111154	-2.40919	0.026837	-2.15454	0.0339229	-1.98573	0.0140294	-1.89247	0.0215797	-1.93047	0.0147915	0.0218467	-1.97895	0.23876
Excalibur_rep_c70913_93	2A	10.5	10AND	5.087	C	-1.99538	0.0120696	-1.89146	0.0178322	-1.57237	0.0111154	-2.40919	0.026837	-2.15454	0.0339229	-1.98573	0.0140294	-1.89247	0.0215797	-1.93047	0.0147915	0.0218467	-1.97895	0.23876
Excalibur_rep_c70913_93	2A	10.5	10JAN	5.125	C	-1.99538	0.0120696	-1.89146	0.0178322	-1.57237	0.0111154	-2.40919	0.026837	-2.15454	0.0339229	-1.98573	0.0140294	-1.89247	0.0215797	-1.93047	0.0147915	0.0218467	-1.97895	0.23876
Excalibur_rep_c70913_93	2A	10.5	10SEL	5.608	C	-1.99538	0.0120696	-1.89146	0.0178322	-1.57237	0.0111154	-2.40919	0.026837	-2.15454	0.0339229	-1.98573	0.0140294	-1.89247	0.0215797	-1.93047	0.0147915	0.0218467	-1.97895	0.23876
Excalibur_rep_c70913_93	2A	10.5	10WOH	4.601	C	-1.99538	0.0120696	-1.89146	0.0178322	-1.57237	0.0111154	-2.40919	0.026837	-2.15454	0.0339229	-1.98573	0.0140294	-1.89247	0.0215797	-1.93047	0.0147915	0.0218467	-1.97895	0.23876
Excalibur_rep_c70913_93	2A	10.5	BLUEs	5.145	C	-1.99538	0.0120696	-1.89146	0.0178322	-1.57237	0.0111154	-2.40919	0.026837	-2.15454	0.0339229	-1.98573	0.0140294	-1.89247	0.0215797	-1.93047	0.0147915	0.0218467	-1.97895	0.23876
GENE-1422_774	2A	10.5	09AND	4.357	G	-2.06656	0.0102605	-2.01771	0.0192464	-1.59146	0.00965594	-2.64959	0.0315042	-2.26315	0.0318457	-2.19856	0.0133018	-1.96426	0.0220812	-2.04241	0.0150367	0.020808	-2.09921	0.299194
GENE-1422_774	2A	10.5	09SEL	5.876	G	-2.06656	0.0102605	-2.01771	0.0192464	-1.59146	0.00965594	-2.64959	0.0315042	-2.26315	0.0318457	-2.19856	0.0133018	-1.96426	0.0220812	-2.04241	0.0150367	0.020808	-2.09921	0.299194
GENE-1422_774	2A	10.5	09WOH	4.128	G	-2.06656	0.0102605	-2.01771	0.0192464	-1.59146	0.00965594	-2.64959	0.0315042	-2.26315	0.0318457	-2.19856	0.0133018	-1.96426	0.0220812	-2.04241	0.0150367	0.020808	-2.09921	0.299194
GENE-1422_774	2A	10.5	10AND	6.088	G	-2.06656	0.0102605	-2.01771	0.0192464	-1.59146	0.00965594	-2.64959	0.0315042	-2.26315	0.0318457	-2.19856	0.0133018	-1.96426	0.0220812	-2.04241	0.0150367	0.020808	-2.09921	0.299194
GENE-1422_774	2A	10.5	10JAN	5.68	G	-2.06656	0.0102605	-2.01771	0.0192464	-1.59146	0.00965594	-2.64959	0.0315042	-2.26315	0.0318457	-2.19856	0.0133018	-1.96426	0.0220812	-2.04241	0.0150367	0.020808	-2.09921	0.299194
GENE-1422_774	2A	10.5	10SAU	4.352	G	-2.06656	0.0102605	-2.01771	0.0192464	-1.59146	0.00965594	-2.64959	0.0315042	-2.26315	0.0318457	-2.19856	0.0133018	-1.96426	0.0220812	-2.04241	0.0150367	0.020808	-2.09921	0.299194
GENE-1422_774	2A	10.5	10SEL	5.987	G	-2.06656	0.0102605	-2.01771	0.0192464	-1.59146	0.00965594	-2.64959	0.0315042	-2.26315	0.0318457	-2.19856	0.0133018	-1.96426	0.0220812	-2.04241	0.0150367	0.020808	-2.09921	0.299194
GENE-1422_774	2A	10.5	10WOH	5.019	G	-2.06656	0.0102605	-2.01771	0.0192464	-1.59146	0.00965594	-2.64959	0.0315042	-2.26315	0.0318457	-2.19856	0.0133018	-1.96426	0.0220812	-2.04241	0.0150367	0.020808	-2.09921	0.299194
GENE-1422_774	2A	10.5	BLUEs	5.722	G	-2.06656	0.0102605	-2.01771	0.0192464	-1.59146	0.00965594	-2.64959	0.0315042	-2.26315	0.0318457	-2.19856	0.0133018	-1.96426	0.0220812	-2.04241	0.0150367	0.020808	-2.09921	0.299194
GENE-1711_304	2A	10.5	09AND	4.635	G	-2.14662	0.0138959	-2.10075	0.0233343	-1.68308	0.0130558	-2.7793	0.0388868	-2.36867	0.0384964	-2.22943	0.0148454	-2.02195	0.0260422	-2.11749	0.0191676	0.0260754	-2.18091	0.311771
GENE-1711_304	2A	10.5	09SEL	6.286	G	-2.14662	0.0138959	-2.10075	0.0233343	-1.68308	0.0130558	-2.7793	0.0388868	-2.36867	0.0384964	-2.22943	0.0148454	-2.02195	0.0260422	-2.11749	0.0191676	0.0260754	-2.18091	0.311771
GENE-1711_304	2A	10.5	09WOH	4.532	G	-2.14662	0.0138959	-2.10075	0.0233343	-1.68308	0.0130558	-2.7793	0.0388868	-2.36867	0.0384964	-2.22943	0.0148454	-2.02195	0.0260422	-2.11749	0.0191676	0.0260754	-2.18091	0.311771
GENE-1711_304	2A	10.5	10AND	6.624	G	-2.14662	0.0138959	-2.10075	0.0233343	-1.68308	0.0130558	-2.7793	0.0388868	-2.36867	0.0384964	-2.22943	0.0148454	-2.02195	0.0260422	-2.11749	0.0191676	0.0260754	-2.18091	0.311771
GENE-1711_304	2A	10.5	10JAN	6.159	G	-2.14662	0.0138959	-2.10075	0.0233343	-1.68308	0.0130558	-2.7793	0.0388868	-2.36867	0.0384964	-2.22943	0.0148454	-2.02195	0.0260422	-2.11749	0.0191676	0.0260754	-2.18091	0.311771
GENE-1711_304	2A	10.5	10SAU	4.424	G	-2.14662	0.0138959	-2.10075	0.0233343	-1.68308	0.0130558	-2.7793	0.0388868	-2.36867	0.0384964	-2.22943	0.0148454	-2.02195	0.0260422	-2.11749	0.0191676	0.0260754	-2.18091	0.311771
GENE-1711_304	2A	10.5	10SEL	6.268	G	-2.14662	0.0138959	-2.10075	0.0233343	-1.68308	0.0130558	-2.7793	0.0388868	-2.36867	0.0384964	-2.22943	0.0148454	-2.02195	0.0260422	-2.11749	0.0191676	0.0260754	-2.18091	0.311771
GENE-1711_304	2A	10.5	10WOH	5.335	G	-2.14662	0.0138959	-2.10075	0.0233343	-1.68308	0.0130558	-2.7793	0.0388868	-2.36867	0.0384964	-2.22943	0.0148454	-2.02195	0.0260422	-2.11749	0.0191676	0.0260754	-2.18091	0.311771
GENE-1711_304	2A	10.5	BLUEs	6.103	G	-2.14662	0.0138959	-2.10075	0.0233343	-1.68308	0.0130558	-2.7793	0.0388868	-2.36867	0.0384964	-2.22943	0.0148454	-2.02195	0.0260422	-2.11749	0.0191676	0.0260754	-2.18091	0.311771
IACX11417	2A	10.5	09SEL	4.888	A	-1.8503	0.0110696	-1.78084	0.0161452	-1.4831	0.0106231	-2.36396	0.0293787	-2.05065	0.0309878	-1.89463	0.0121984	-1.78826	0.0208143	-1.80923	0.0125107	0.020825	-1.87762	0.252185
IACX11417	2A	10.5	10AND	5.162	A	-1.8503	0.0110696	-1.78084	0.0161452	-1.4831	0.0106231	-2.36396	0.0293787	-2.05065	0.0309878	-1.89463	0.0121984	-1.78826	0.0208143	-1.80923	0.0125107	0.020825	-1.87762	0.252185
IACX11417	2A	10.5	10JAN	4.961	A	-1.8503	0.0110696	-1.78084	0.0161452	-1.4831	0.0106231	-2.36396	0.0293787	-2.05065	0.0309878	-1.89463	0.0121984	-1.78826	0.0208143	-1.80923	0.0125107	0.020825	-1.87762	0.252185
IACX11417	2A	10.5	10SEL	5.271	A	-1.8503	0.0110696	-1.78084	0.0161452	-1.4831	0.0106231	-2.36396	0.0293787	-2.05065	0.0309878	-1.89463	0.0121984	-1.78826	0.0208143	-1.80923	0.0125107	0.020825	-1.87762	0.252185
IACX11417	2A	10.5	10WOH	4.219	A	-1.8503	0.0110696	-1.78084	0.0161452	-1.4831	0.0106231	-2.36396	0.0293787	-2.05065	0.0309878	-1.89463	0.0121984	-1.78826	0.0208143	-1.80923	0.0125107	0.020825	-1.87762	0.252185
IACX11417	2A	10.5	BLUEs	4.902	A	-1.8503	0.0110696	-1.78084	0.0161452	-1.4831	0.0106231	-2.36396	0.0293787	-2.05065	0.0309878	-1.89463	0.0121984	-1.78826	0.0208143	-1.80923	0.0125107	0.020825	-1.87762	0.252185
IACX6178	2A	10.5	09AND	4.37	C	-2.07459	0.0101296	-2.02447	0.0191119	-1.60028	0.00952934	-2.66055	0.0312249	-2.26205	0.0315304	-2.20474	0.0131546	-1.9695	0.0217819	-2.04612	0.0147878	0.0205957	-2.10529	0.299338
IACX6178	2A	10.5	09SEL	5.889	C	-2.07459	0.0101296	-2.02447	0.0191119	-1.60028	0.00952934	-2.66055	0.0312249	-2.26205	0.0315304	-2.20474	0.0131546	-1.9695	0.0217819	-2.04612	0.0147878	0.0205957	-2.10529	0.299338
IACX6178	2A	10.5	09WOH	4.153	C	-2.07459	0.0101296	-2.02447	0.0191119	-1.60028	0.00952934	-2.66055	0.0312249	-2.26205	0.0315304	-2.20474	0.0131546	-1.9695	0.0217819	-2.04612	0.0147878	0.0205957	-2.10529	0.299338
IACX6178	2A	10.5	10AND	6.11	C	-2.07459	0.0101296	-2.02447	0.0191119	-1.60028	0.00952934	-2.66055	0.0312249	-2.26205	0.0315304	-2.20474	0.0131546	-1.9695	0.0217819	-2.04612	0.0147878	0.0205957	-2.10529	0.299338
IACX6178	2A	10.5	10JAN	5.65	C	-2.07459	0.0101296	-2.02447	0.0191119	-1.60028	0.00952934	-2.66055	0.0312249	-2.26205	0.0315304	-2.20474	0.0131546	-1.9695	0.0217819	-2.04612	0.0147878	0.0205957	-2.10529	0.299338
IACX6178	2A	10.5	10SAU	4.356	C	-2.07459	0.0101296	-2.02447	0.0191119	-1.60028	0.00952934	-2.66055	0.0312249	-2.26205	0.0315304	-2.20474	0.0131546	-1.9695	0.0217819	-2.04612	0.0147878	0.0205957	-2.10529	0.299338
IACX6178	2A	10.5	10SEL	5.992	C	-2.07459	0.0101296	-2.02447	0.0191119	-1.60028	0.00952934	-2.66055	0.0312249	-2.26205	0.0315304	-2.20474	0.0131546	-1.9695	0.0217819	-2.04612	0.0147878	0.0205957	-2.10529	0.299338
IACX6178	2A	10.5	10WOH	5.014	C	-2.07459	0.0101296	-2.02447	0.0191119	-1.60028	0.00952934	-2.66055	0.0312249	-2.26205	0.0315304	-2.20474	0.0131546	-1.9695	0.0217819	-2.04612	0.0147878	0.0205957	-2.10529	0.299338
IACX6178	2A	10.5	BLUEs	5.728	C	-2.07459	0.0101296	-2.02447	0.0191119	-1.60028	0.00952934	-2.66055	0.0312249	-2.26205	0.0315304	-2.20474	0.0131546	-1.9695	0.0217819	-2.04612	0.0147878	0.0205957	-2.10529	0.299338
Kukri_c19434_1170	2A	10.5	09SEL	4.888	A	-1.8503	0.0110696	-1.78084	0.0161452	-1.4831	0.0106231	-2.36396	0.0293787	-2.05065	0.0309878	-1.89463	0.0121984	-1.78826	0.0208143	-1.80923	0.0125107	0.020825	-1.87762	0.252185
Kukri_c19434_1170	2A	10.5	10AND	5.162	A	-1.8503	0.0110696	-1.78084	0.0161452	-1.4831	0.0106231	-2.36396	0.0293787	-2.05065	0.0309878	-1.89463	0.0121984	-1.78826	0.0208143	-1.80923	0.0125107	0.020825	-1.87762	0.252185
Kukri_c19434_1170	2A	10.5	10JAN	4.961	A	-1.8503	0.0110696	-1.78084	0.0161452	-1.4831	0.0106231	-2.36396	0.0293787	-2.05065	0.0309878	-1.89463	0.0121984	-1.78826	0.0208143	-1.80923	0.0125107	0.020825	-1.87762	0.252185
Kukri_c19434_1170	2A	10.5	10SEL	5.271	A	-1.8503	0.0110696	-1.78084	0.0161452	-1.4831	0.0106231	-2.36396	0.0293787	-2.05065	0.0309878	-1.89463	0.0121984	-1.78826	0.0208143	-1.80923	0.0125107	0.020825	-1.87762	0.252185
Kukri_c19434_1170	2A	10.5	10WOH	4.219	A	-1.8503	0.0110696	-1.78084	0.0161452	-1.4831	0.0106231	-2.36396	0.0293787	-2.05065	0.0309878	-1.89463	0.0121984	-1.78826	0.0208143	-1.80923	0.0125107	0.020825	-1.87762	0.252185
Kukri_c19434_1170	2A	10.5	BLUEs	4.902	A	-1.8503	0.0110696	-1.78084	0.0161452	-1.4831	0.0106231	-2.36396	0.0293787	-2.05065	0.0309878	-1.89463	0.0121984	-1.78826	0.0208143	-1.80923	0.0125107	0.020825	-1.87762	0.252185
Kukri_c23195_266	2A	10.5	09AND	4.756	G	-2.16666	0.0139719	-2.09295	0.0230918	-1.68983	0.0130049	-2.80348	0.0394198	-2.40646	0.039647	-2.23346	0.0148414	-2.01815	0.0258335	-2.14949	0.0197888	0.0262241	-2.19506	0.319866
Kukri_c23195_266	2A	10.5	09SEL	6.311	G	-2.16666	0.0139719	-2.09295	0.0230918	-1.68983	0.0130049	-2.80348	0.0394198	-2.40646	0.039647	-2.23346	0.0148414	-2.01815	0.0258335	-2.14949	0.0197888	0.0262241	-2.19506	0.319866
Kukri_c23195_266	2A	10.5	09WOH	4.61	G	-2.16666	0.0139719	-2.09295	0.0230918	-1.68983	0.0130049	-2.80348	0.0394198	-2.40646	0.039647	-2.23346	0.0148414	-2.01815	0.0258335	-2.14949	0.0197888	0.0262241	-2.19506	0.319866
Kukri_c23195_266	2A	10.5	10AND	6.797	G	-2.16666	0.0139719	-2.09295	0.0230918	-1.68983	0.0130049	-2.80348	0.0394198	-2.40646	0.039647	-2.23346	0.0148414	-2.01815	0.0258335	-2.14949	0.0197888	0.0262241	-2.19506	0.319866
Kukri_c23195_266	2A	10.5	10JAN	6.39	G	-2.16666	0.0139719	-2.09295	0.0230918	-1.68983	0.0130049	-2.80348	0.0394198	-2.40646	0.039647	-2.23346	0.0148414	-2.01815	0.0258335	-2.14949	0.0197888	0.0262241	-2.19506	0.319866
Kukri_c23195_266	2A	10.5	10SAU	4.48	G	-2.16666	0.0139719	-2.09295	0.0230918	-1.68983	0.0130049	-2.80348	0.0394198	-2.40646	0.039647	-2.23346	0.0148414	-2.01815	0.0258335	-2.14949	0.0197888	0.0262241	-2.19506	0.319866
Kukri_c23195_266	2A	10.5	10SEL	6.311	G	-2.16666	0.0139719	-2.09295	0.0230918	-1.68983	0.0130049	-2.80348	0.0394198	-2.40646	0.039647	-2.23346	0.0148414	-2.01815	0.0258335	-2.14949	0.0197888	0.0262241	-2.19506	0.319866
Kukri_c23195_266	2A	10.5	10WOH	5.532	G	-2.16666	0.0139719	-2.09295	0.0230918	-1.68983	0.0130049	-2.80348	0.0394198	-2.40646	0.039647	-2.23346	0.0148414	-2.01815	0.0258335	-2.14949	0.0197888	0.0262241	-2.19506	0.319866
Kukri_c23195_266	2A	10.5	BLUEs	6.237	G	-2.16666	0.0139719	-2.09295	0.0230918	-1.68983	0.0130049	-2.80348	0.0394198	-2.40646	0.039647	-2.23346	0.0148414	-2.01815	0.0258335	-2.14949	0.0197888	0.0262241	-2.19506	0.319866
Kukri_c5282_726	2A	10.5	09SEL	5.087	A	-1.88863	0.0117034	-1.8183	0.0168847	-1.51551	0.0110577	-2.4059	0.0302866	-2.10329	0.0322679	-1.92434	0.0125865	-1.8238	0.0216077	-1.83832	0.0128631	0.0216515	-1.91476	0.256448
Kukri_c5282_726	2A	10.5	10AND	5.329	A	-1.88863	0.0117034	-1.8183	0.0168847	-1.51551	0.0110577	-2.4059	0.0302866	-2.10329	0.0322679	-1.92434	0.0125865	-1.8238	0.0216077	-1.83832	0.0128631	0.0216515	-1.91476	0.256448
Kukri_c5282_726	2A	10.5	10JAN	5.241	A	-1.88863	0.0117034	-1.8183	0.0168847	-1.51551	0.0110577	-2.4059	0.0302866	-2.10329	0.0322679	-1.92434	0.0125865	-1.8238	0.0216077	-1.83832	0.0128631	0.0216515	-1.91476	0.256448
Kukri_c5282_726	2A	10.5	10SEL	5.472	A	-1.88863	0.0117034	-1.8183	0.0168847	-1.51551	0.0110577	-2.4059	0.0302866	-2.10329	0.0322679	-1.92434	0.0125865	-1.8238	0.0216077	-1.83832	0.0128631	0.0216515	-1.91476	0.256448
Kukri_c5282_726	2A	10.5	10WOH	4.333	A	-1.88863	0.0117034	-1.8183	0.0168847	-1.51551	0.0110577	-2.4059	0.0302866	-2.10329	0.0322679	-1.92434	0.0125865	-1.8238	0.0216077	-1.83832	0.0128631	0.0216515	-1.91476	0.256448
Kukri_c5282_726	2A	10.5	BLUEs	5.087	A	-1.88863	0.0117034	-1.8183	0.0168847	-1.51551	0.0110577	-2.4059	0.0302866	-2.10329	0.0322679	-1.92434	0.0125865	-1.8238	0.0216077	-1.83832	0.0128631	0.0216515	-1.91476	0.256448
RAC875_c15909_659	2A	10.5	09SEL	4.888	G	-1.8503	0.0110696	-1.78084	0.0161452	-1.4831	0.0106231	-2.36396	0.0293787	-2.05065	0.0309878	-1.89463	0.0121984	-1.78826	0.0208143	-1.80923	0.0125107	0.020825	-1.87762	0.252185
RAC875_c15909_659	2A	10.5	10AND	5.162	G	-1.8503	0.0110696	-1.78084	0.0161452	-1.4831	0.0106231	-2.36396	0.0293787	-2.05065	0.0309878	-1.89463	0.0121984	-1.78826	0.0208143	-1.80923	0.0125107	0.020825	-1.87762	0.252185
RAC875_c15909_659	2A	10.5	10JAN	4.961	G	-1.8503	0.0110696	-1.78084	0.0161452	-1.4831	0.0106231	-2.36396	0.0293787	-2.05065	0.0309878	-1.89463	0.0121984	-1.78826	0.0208143	-1.80923	0.0125107	0.020825	-1.87762	0.252185
RAC875_c15909_659	2A	10.5	10SEL	5.271	G	-1.8503	0.0110696	-1.78084	0.0161452	-1.4831	0.0106231	-2.36396	0.0293787	-2.05065	0.0309878	-1.89463	0.0121984	-1.78826	0.0208143	-1.80923	0.0125107	0.020825	-1.87762	0.252185
RAC875_c15909_659	2A	10.5	10WOH	4.219	G	-1.8503	0.0110696	-1.78084	0.0161452	-1.4831	0.0106231	-2.36396	0.0293787	-2.05065	0.0309878	-1.89463	0.0121984	-1.78826	0.0208143	-1.80923	0.0125107	0.020825	-1.87762	0.252185
RAC875_c15909_659	2A	10.5	BLUEs	4.902	G	-1.8503	0.0110696	-1.78084	0.0161452	-1.4831	0.0106231	-2.36396	0.0293787	-2.05065	0.0309878	-1.89463	0.0121984	-1.78826	0.0208143	-1.80923	0.0125107	0.020825	-1.87762	0.252185
RAC875_c26214_505	2A	10.5	09SEL	4.888	A	-1.8503	0.0110696	-1.78084	0.0161452	-1.4831	0.0106231	-2.36396	0.0293787	-2.05065	0.0309878	-1.89463	0.0121984	-1.78826	0.0208143	-1.80923	0.0125107	0.020825	-1.87762	0.252185
RAC875_c26214_505	2A	10.5	10AND	5.162	A	-1.8503	0.0110696	-1.78084	0.0161452	-1.4831	0.0106231	-2.36396	0.0293787	-2.05065	0.0309878	-1.89463	0.0121984	-1.78826	0.0208143	-1.80923	0.0125107	0.020825	-1.87762	0.252185
RAC875_c26214_505	2A	10.5	10JAN	4.961	A	-1.8503	0.0110696	-1.78084	0.0161452	-1.4831	0.0106231	-2.36396	0.0293787	-2.05065	0.0309878	-1.89463	0.0121984	-1.78826	0.0208143	-1.80923	0.0125107	0.020825	-1.87762	0.252185
RAC875_c26214_505	2A	10.5	10SEL	5.271	A	-1.8503	0.0110696	-1.78084	0.0161452	-1.4831	0.0106231	-2.36396	0.0293787	-2.05065	0.0309878	-1.89463	0.0121984	-1.78826	0.0208143	-1.80923	0.0125107	0.020825	-1.87762	0.252185
RAC875_c26214_505	2A	10.5	10WOH	4.219	A	-1.8503	0.0110696	-1.78084	0.0161452	-1.4831	0.0106231	-2.36396	0.0293787	-2.05065	0.0309878	-1.89463	0.0121984	-1.78826	0.0208143	-1.80923	0.0125107	0.020825	-1.87762	0.252185
RAC875_c26214_505	2A	10.5	BLUEs	4.902	A	-1.8503	0.0110696	-1.78084	0.0161452	-1.4831	0.0106231	-2.36396	0.0293787	-2.05065	0.0309878	-1.89463	0.0121984	-1.78826	0.0208143	-1.80923	0.0125107	0.020825	-1.87762	0.252185
RAC875_c36586_321	2A	10.5	09AND	4.313	T	-2.04011	0.0140758	-2.01054	0.0227055	-1.58765	0.0127945	-2.68713	0.038854	-2.30984	0.0396399	-2.11857	0.0143628	-1.92987	0.0257346	-2.0283	0.0195157	0.0258739	-2.089	0.315393
RAC875_c36586_321	2A	10.5	09SEL	5.892	T	-2.04011	0.0140758	-2.01054	0.0227055	-1.58765	0.0127945	-2.68713	0.038854	-2.30984	0.0396399	-2.11857	0.0143628	-1.92987	0.0257346	-2.0283	0.0195157	0.0258739	-2.089	0.315393
RAC875_c36586_321	2A	10.5	09WOH	4.187	T	-2.04011	0.0140758	-2.01054	0.0227055	-1.58765	0.0127945	-2.68713	0.038854	-2.30984	0.0396399	-2.11857	0.0143628	-1.92987	0.0257346	-2.0283	0.0195157	0.0258739	-2.089	0.315393
RAC875_c36586_321	2A	10.5	10AND	6.345	T	-2.04011	0.0140758	-2.01054	0.0227055	-1.58765	0.0127945	-2.68713	0.038854	-2.30984	0.0396399	-2.11857	0.0143628	-1.92987	0.0257346	-2.0283	0.0195157	0.0258739	-2.089	0.315393
RAC875_c36586_321	2A	10.5	10JAN	5.946	T	-2.04011	0.0140758	-2.01054	0.0227055	-1.58765	0.0127945	-2.68713	0.038854	-2.30984	0.0396399	-2.11857	0.0143628	-1.92987	0.0257346	-2.0283	0.0195157	0.0258739	-2.089	0.315393
RAC875_c36586_321	2A	10.5	10SAU	4.135	T	-2.04011	0.0140758	-2.01054	0.0227055	-1.58765	0.0127945	-2.68713	0.038854	-2.30984	0.0396399	-2.11857	0.0143628	-1.92987	0.0257346	-2.0283	0.0195157	0.0258739	-2.089	0.315393
RAC875_c36586_321	2A	10.5	10SEL	5.863	T	-2.04011	0.0140758	-2.01054	0.0227055	-1.58765	0.0127945	-2.68713	0.038854	-2.30984	0.0396399	-2.11857	0.0143628	-1.92987	0.0257346	-2.0283	0.0195157	0.0258739	-2.089	0.315393
RAC875_c36586_321	2A	10.5	10WOH	5.053	T	-2.04011	0.0140758	-2.01054	0.0227055	-1.58765	0.0127945	-2.68713	0.038854	-2.30984	0.0396399	-2.11857	0.0143628	-1.92987	0.0257346	-2.0283	0.0195157	0.0258739	-2.089	0.315393
RAC875_c36586_321	2A	10.5	BLUEs	5.755	T	-2.04011	0.0140758	-2.01054	0.0227055	-1.58765	0.0127945	-2.68713	0.038854	-2.30984	0.0396399	-2.11857	0.0143628	-1.92987	0.0257346	-2.0283	0.0195157	0.0258739	-2.089	0.315393
RAC875_c36586_360	2A	10.5	09AND	4.313	T	-2.04011	0.0140758	-2.01054	0.0227055	-1.58765	0.0127945	-2.68713	0.038854	-2.30984	0.0396399	-2.11857	0.0143628	-1.92987	0.0257346	-2.0283	0.0195157	0.0258739	-2.089	0.315393
RAC875_c36586_360	2A	10.5	09SEL	5.892	T	-2.04011	0.0140758	-2.01054	0.0227055	-1.58765	0.0127945	-2.68713	0.038854	-2.30984	0.0396399	-2.11857	0.0143628	-1.92987	0.0257346	-2.0283	0.0195157	0.0258739	-2.089	0.315393
RAC875_c36586_360	2A	10.5	09WOH	4.187	T	-2.04011	0.0140758	-2.01054	0.0227055	-1.58765	0.0127945	-2.68713	0.038854	-2.30984	0.0396399	-2.11857	0.0143628	-1.92987	0.0257346	-2.0283	0.0195157	0.0258739	-2.089	0.315393
RAC875_c36586_360	2A	10.5	10AND	6.345	T	-2.04011	0.0140758	-2.01054	0.0227055	-1.58765	0.0127945	-2.68713	0.038854	-2.30984	0.0396399	-2.11857	0.0143628	-1.92987	0.0257346	-2.0283	0.0195157	0.0258739	-2.089	0.315393
RAC875_c36586_360	2A	10.5	10JAN	5.946	T	-2.04011	0.0140758	-2.01054	0.0227055	-1.58765	0.0127945	-2.68713	0.038854	-2.30984	0.0396399	-2.11857	0.0143628	-1.92987	0.0257346	-2.0283	0.0195157	0.0258739	-2.089	0.315393
RAC875_c36586_360	2A	10.5	10SAU	4.135	T	-2.04011	0.0140758	-2.01054	0.0227055	-1.58765	0.0127945	-2.68713	0.038854	-2.30984	0.0396399	-2.11857	0.0143628	-1.92987	0.0257346	-2.0283	0.0195157	0.0258739	-2.089	0.315393
RAC875_c36586_360	2A	10.5	10SEL	5.863	T	-2.04011	0.0140758	-2.01054	0.0227055	-1.58765	0.0127945	-2.68713	0.038854	-2.30984	0.0396399	-2.11857	0.0143628	-1.92987	0.0257346	-2.0283	0.0195157	0.0258739	-2.089	0.315393
RAC875_c36586_360	2A	10.5	10WOH	5.053	T	-2.04011	0.0140758	-2.01054	0.0227055	-1.58765	0.0127945	-2.68713	0.038854	-2.30984	0.0396399	-2.11857	0.0143628	-1.92987	0.0257346	-2.0283	0.0195157	0.0258739	-2.089	0.315393
RAC875_c36586_360	2A	10.5	BLUEs	5.755	T	-2.04011	0.0140758	-2.01054	0.0227055	-1.58765	0.0127945	-2.68713	0.038854	-2.30984	0.0396399	-2.11857	0.0143628	-1.92987	0.0257346	-2.0283	0.0195157	0.0258739	-2.089	0.315393
RAC875_c47161_100	2A	10.5	09SEL	4.85	A	-1.7973	0.0109183	-1.79225	0.0178719	-1.45418	0.0110598	-2.31513	0.0278591	-2.01703	0.0287987	-1.89327	0.0123958	-1.78691	0.0220652	-1.74823	0.0115151	0.0207594	-1.85054	0.245891
RAC875_c47161_100	2A	10.5	10AND	4.848	A	-1.7973	0.0109183	-1.79225	0.0178719	-1.45418	0.0110598	-2.31513	0.0278591	-2.01703	0.0287987	-1.89327	0.0123958	-1.78691	0.0220652	-1.74823	0.0115151	0.0207594	-1.85054	0.245891
RAC875_c47161_100	2A	10.5	10JAN	4.702	A	-1.7973	0.0109183	-1.79225	0.0178719	-1.45418	0.0110598	-2.31513	0.0278591	-2.01703	0.0287987	-1.89327	0.0123958	-1.78691	0.0220652	-1.74823	0.0115151	0.0207594	-1.85054	0.245891
RAC875_c47161_100	2A	10.5	10SEL	5.136	A	-1.7973	0.0109183	-1.79225	0.0178719	-1.45418	0.0110598	-2.31513	0.0278591	-2.01703	0.0287987	-1.89327	0.0123958	-1.78691	0.0220652	-1.74823	0.0115151	0.0207594	-1.85054	0.245891
RAC875_c47161_100	2A	10.5	BLUEs	4.659	A	-1.7973	0.0109183	-1.79225	0.0178719	-1.45418	0.0110598	-2.31513	0.0278591	-2.01703	0.0287987	-1.89327	0.0123958	-1.78691	0.0220652	-1.74823	0.0115151	0.0207594	-1.85054	0.245891
RAC875_c829_1143	2A	10.5	09SEL	4.775	C	-1.82212	0.0111038	-1.75236	0.0162155	-1.45788	0.0106447	-2.32911	0.0294422	-2.02525	0.0310098	-1.8575	0.0122791	-1.75645	0.0211119	-1.77407	0.0126069	0.0209189	-1.84684	0.250377
RAC875_c829_1143	2A	10.5	10AND	5.048	C	-1.82212	0.0111038	-1.75236	0.0162155	-1.45788	0.0106447	-2.32911	0.0294422	-2.02525	0.0310098	-1.8575	0.0122791	-1.75645	0.0211119	-1.77407	0.0126069	0.0209189	-1.84684	0.250377
RAC875_c829_1143	2A	10.5	10JAN	4.862	C	-1.82212	0.0111038	-1.75236	0.0162155	-1.45788	0.0106447	-2.32911	0.0294422	-2.02525	0.0310098	-1.8575	0.0122791	-1.75645	0.0211119	-1.77407	0.0126069	0.0209189	-1.84684	0.250377
RAC875_c829_1143	2A	10.5	10SEL	5.172	C	-1.82212	0.0111038	-1.75236	0.0162155	-1.45788	0.0106447	-2.32911	0.0294422	-2.02525	0.0310098	-1.8575	0.0122791	-1.75645	0.0211119	-1.77407	0.0126069	0.0209189	-1.84684	0.250377
RAC875_c829_1143	2A	10.5	10WOH	4.105	C	-1.82212	0.0111038	-1.75236	0.0162155	-1.45788	0.0106447	-2.32911	0.0294422	-2.02525	0.0310098	-1.8575	0.0122791	-1.75645	0.0211119	-1.77407	0.0126069	0.0209189	-1.84684	0.250377
RAC875_c829_1143	2A	10.5	BLUEs	4.786	C	-1.82212	0.0111038	-1.75236	0.0162155	-1.45788	0.0106447	-2.32911	0.0294422	-2.02525	0.0310098	-1.8575	0.0122791	-1.75645	0.0211119	-1.77407	0.0126069	0.0209189	-1.84684	0.250377
RAC875_c98844_403	2A	10.5	09SEL	4.9	C	-1.87819	0.0117362	-1.78811	0.0166278	-1.48755	0.0109183	-2.38142	0.0300879	-2.06791	0.0318232	-1.91646	0.0126543	-1.80161	0.0214633	-1.82417	0.0130219	0.0215418	-1.89318	0.2559
RAC875_c98844_403	2A	10.5	10AND	5.208	C	-1.87819	0.0117362	-1.78811	0.0166278	-1.48755	0.0109183	-2.38142	0.0300879	-2.06791	0.0318232	-1.91646	0.0126543	-1.80161	0.0214633	-1.82417	0.0130219	0.0215418	-1.89318	0.2559
RAC875_c98844_403	2A	10.5	10JAN	5.015	C	-1.87819	0.0117362	-1.78811	0.0166278	-1.48755	0.0109183	-2.38142	0.0300879	-2.06791	0.0318232	-1.91646	0.0126543	-1.80161	0.0214633	-1.82417	0.0130219	0.0215418	-1.89318	0.2559
RAC875_c98844_403	2A	10.5	10SEL	5.319	C	-1.87819	0.0117362	-1.78811	0.0166278	-1.48755	0.0109183	-2.38142	0.0300879	-2.06791	0.0318232	-1.91646	0.0126543	-1.80161	0.0214633	-1.82417	0.0130219	0.0215418	-1.89318	0.2559
RAC875_c98844_403	2A	10.5	10WOH	4.263	C	-1.87819	0.0117362	-1.78811	0.0166278	-1.48755	0.0109183	-2.38142	0.0300879	-2.06791	0.0318232	-1.91646	0.0126543	-1.80161	0.0214633	-1.82417	0.0130219	0.0215418	-1.89318	0.2559
RAC875_c98844_403	2A	10.5	BLUEs	4.951	C	-1.87819	0.0117362	-1.78811	0.0166278	-1.48755	0.0109183	-2.38142	0.0300879	-2.06791	0.0318232	-1.91646	0.0126543	-1.80161	0.0214633	-1.82417	0.0130219	0.0215418	-1.89318	0.2559
RAC875_rep_c105053_57	2A	10.5	09SEL	5.051	A	-1.9362	0.0124743	-1.84405	0.0175849	-1.55958	0.0116845	-2.47406	0.0333874	-2.11868	0.0328276	-1.98143	0.014275	-1.82757	0.0226596	-1.91155	0.0140056	0.0232338	-1.95664	0.262962
RAC875_rep_c105053_57	2A	10.5	09WOH	4.046	A	-1.9362	0.0124743	-1.84405	0.0175849	-1.55958	0.0116845	-2.47406	0.0333874	-2.11868	0.0328276	-1.98143	0.014275	-1.82757	0.0226596	-1.91155	0.0140056	0.0232338	-1.95664	0.262962
RAC875_rep_c105053_57	2A	10.5	10AND	5.449	A	-1.9362	0.0124743	-1.84405	0.0175849	-1.55958	0.0116845	-2.47406	0.0333874	-2.11868	0.0328276	-1.98143	0.014275	-1.82757	0.0226596	-1.91155	0.0140056	0.0232338	-1.95664	0.262962
RAC875_rep_c105053_57	2A	10.5	10JAN	5.11	A	-1.9362	0.0124743	-1.84405	0.0175849	-1.55958	0.0116845	-2.47406	0.0333874	-2.11868	0.0328276	-1.98143	0.014275	-1.82757	0.0226596	-1.91155	0.0140056	0.0232338	-1.95664	0.262962
RAC875_rep_c105053_57	2A	10.5	10SEL	5.31	A	-1.9362	0.0124743	-1.84405	0.0175849	-1.55958	0.0116845	-2.47406	0.0333874	-2.11868	0.0328276	-1.98143	0.014275	-1.82757	0.0226596	-1.91155	0.0140056	0.0232338	-1.95664	0.262962
RAC875_rep_c105053_57	2A	10.5	10WOH	4.517	A	-1.9362	0.0124743	-1.84405	0.0175849	-1.55958	0.0116845	-2.47406	0.0333874	-2.11868	0.0328276	-1.98143	0.014275	-1.82757	0.0226596	-1.91155	0.0140056	0.0232338	-1.95664	0.262962
RAC875_rep_c105053_57	2A	10.5	BLUEs	5.137	A	-1.9362	0.0124743	-1.84405	0.0175849	-1.55958	0.0116845	-2.47406	0.0333874	-2.11868	0.0328276	-1.98143	0.014275	-1.82757	0.0226596	-1.91155	0.0140056	0.0232338	-1.95664	0.262962
RAC875_rep_c108412_116	2A	10.5	09SEL	4.888	A	-1.8503	0.0110696	-1.78084	0.0161452	-1.4831	0.0106231	-2.36396	0.0293787	-2.05065	0.0309878	-1.89463	0.0121984	-1.78826	0.0208143	-1.80923	0.0125107	0.020825	-1.87762	0.252185
RAC875_rep_c108412_116	2A	10.5	10AND	5.162	A	-1.8503	0.0110696	-1.78084	0.0161452	-1.4831	0.0106231	-2.36396	0.0293787	-2.05065	0.0309878	-1.89463	0.0121984	-1.78826	0.0208143	-1.80923	0.0125107	0.020825	-1.87762	0.252185
RAC875_rep_c108412_116	2A	10.5	10JAN	4.961	A	-1.8503	0.0110696	-1.78084	0.0161452	-1.4831	0.0106231	-2.36396	0.0293787	-2.05065	0.0309878	-1.89463	0.0121984	-1.78826	0.0208143	-1.80923	0.0125107	0.020825	-1.87762	0.252185
RAC875_rep_c108412_116	2A	10.5	10SEL	5.271	A	-1.8503	0.0110696	-1.78084	0.0161452	-1.4831	0.0106231	-2.36396	0.0293787	-2.05065	0.0309878	-1.89463	0.0121984	-1.78826	0.0208143	-1.80923	0.0125107	0.020825	-1.87762	0.252185
RAC875_rep_c108412_116	2A	10.5	10WOH	4.219	A	-1.8503	0.0110696	-1.78084	0.0161452	-1.4831	0.0106231	-2.36396	0.0293787	-2.05065	0.0309878	-1.89463	0.0121984	-1.78826	0.0208143	-1.80923	0.0125107	0.020825	-1.87762	0.252185
RAC875_rep_c108412_116	2A	10.5	BLUEs	4.902	A	-1.8503	0.0110696	-1.78084	0.0161452	-1.4831	0.0106231	-2.36396	0.0293787	-2.05065	0.0309878	-1.89463	0.0121984	-1.78826	0.0208143	-1.80923	0.0125107	0.020825	-1.87762	0.252185
RFL_Contig772_1037	2A	10.5	09SEL	4.888	A	-1.8503	0.0110696	-1.78084	0.0161452	-1.4831	0.0106231	-2.36396	0.0293787	-2.05065	0.0309878	-1.89463	0.0121984	-1.78826	0.0208143	-1.80923	0.0125107	0.020825	-1.87762	0.252185
RFL_Contig772_1037	2A	10.5	10AND	5.162	A	-1.8503	0.0110696	-1.78084	0.0161452	-1.4831	0.0106231	-2.36396	0.0293787	-2.05065	0.0309878	-1.89463	0.0121984	-1.78826	0.0208143	-1.80923	0.0125107	0.020825	-1.87762	0.252185
RFL_Contig772_1037	2A	10.5	10JAN	4.961	A	-1.8503	0.0110696	-1.78084	0.0161452	-1.4831	0.0106231	-2.36396	0.0293787	-2.05065	0.0309878	-1.89463	0.0121984	-1.78826	0.0208143	-1.80923	0.0125107	0.020825	-1.87762	0.252185
RFL_Contig772_1037	2A	10.5	10SEL	5.271	A	-1.8503	0.0110696	-1.78084	0.0161452	-1.4831	0.0106231	-2.36396	0.0293787	-2.05065	0.0309878	-1.89463	0.0121984	-1.78826	0.0208143	-1.80923	0.0125107	0.020825	-1.87762	0.252185
RFL_Contig772_1037	2A	10.5	10WOH	4.219	A	-1.8503	0.0110696	-1.78084	0.0161452	-1.4831	0.0106231	-2.36396	0.0293787	-2.05065	0.0309878	-1.89463	0.0121984	-1.78826	0.0208143	-1.80923	0.0125107	0.020825	-1.87762	0.252185
RFL_Contig772_1037	2A	10.5	BLUEs	4.902	A	-1.8503	0.0110696	-1.78084	0.0161452	-1.4831	0.0106231	-2.36396	0.0293787	-2.05065	0.0309878	-1.89463	0.0121984	-1.78826	0.0208143	-1.80923	0.0125107	0.020825	-1.87762	0.252185
TA004277-1088	2A	10.5	09AND	4.763	T	-2.1865	0.013322	-2.12552	0.0226869	-1.71211	0.0121052	-2.83691	0.0388833	-2.42821	0.0394328	-2.26944	0.0145872	-2.02859	0.0246304	-2.20825	0.0199237	0.0254439	-2.22444	0.323151
TA004277-1088	2A	10.5	09SEL	6.391	T	-2.1865	0.013322	-2.12552	0.0226869	-1.71211	0.0121052	-2.83691	0.0388833	-2.42821	0.0394328	-2.26944	0.0145872	-2.02859	0.0246304	-2.20825	0.0199237	0.0254439	-2.22444	0.323151
TA004277-1088	2A	10.5	09WOH	4.647	T	-2.1865	0.013322	-2.12552	0.0226869	-1.71211	0.0121052	-2.83691	0.0388833	-2.42821	0.0394328	-2.26944	0.0145872	-2.02859	0.0246304	-2.20825	0.0199237	0.0254439	-2.22444	0.323151
TA004277-1088	2A	10.5	10AND	6.825	T	-2.1865	0.013322	-2.12552	0.0226869	-1.71211	0.0121052	-2.83691	0.0388833	-2.42821	0.0394328	-2.26944	0.0145872	-2.02859	0.0246304	-2.20825	0.0199237	0.0254439	-2.22444	0.323151
TA004277-1088	2A	10.5	10JAN	6.376	T	-2.1865	0.013322	-2.12552	0.0226869	-1.71211	0.0121052	-2.83691	0.0388833	-2.42821	0.0394328	-2.26944	0.0145872	-2.02859	0.0246304	-2.20825	0.0199237	0.0254439	-2.22444	0.323151
TA004277-1088	2A	10.5	10SAU	4.53	T	-2.1865	0.013322	-2.12552	0.0226869	-1.71211	0.0121052	-2.83691	0.0388833	-2.42821	0.0394328	-2.26944	0.0145872	-2.02859	0.0246304	-2.20825	0.0199237	0.0254439	-2.22444	0.323151
TA004277-1088	2A	10.5	10SEL	6.258	T	-2.1865	0.013322	-2.12552	0.0226869	-1.71211	0.0121052	-2.83691	0.0388833	-2.42821	0.0394328	-2.26944	0.0145872	-2.02859	0.0246304	-2.20825	0.0199237	0.0254439	-2.22444	0.323151
TA004277-1088	2A	10.5	10WOH	5.725	T	-2.1865	0.013322	-2.12552	0.0226869	-1.71211	0.0121052	-2.83691	0.0388833	-2.42821	0.0394328	-2.26944	0.0145872	-2.02859	0.0246304	-2.20825	0.0199237	0.0254439	-2.22444	0.323151
TA004277-1088	2A	10.5	BLUEs	6.292	T	-2.1865	0.013322	-2.12552	0.0226869	-1.71211	0.0121052	-2.83691	0.0388833	-2.42821	0.0394328	-2.26944	0.0145872	-2.02859	0.0246304	-2.20825	0.0199237	0.0254439	-2.22444	0.323151
TA005687-0401	2A	10.5	09AND	4.756	G	-2.16666	0.0139719	-2.09295	0.0230918	-1.68983	0.0130049	-2.80348	0.0394198	-2.40646	0.039647	-2.23346	0.0148414	-2.01815	0.0258335	-2.14949	0.0197888	0.0262241	-2.19506	0.319866
TA005687-0401	2A	10.5	09SEL	6.311	G	-2.16666	0.0139719	-2.09295	0.0230918	-1.68983	0.0130049	-2.80348	0.0394198	-2.40646	0.039647	-2.23346	0.0148414	-2.01815	0.0258335	-2.14949	0.0197888	0.0262241	-2.19506	0.319866
TA005687-0401	2A	10.5	09WOH	4.61	G	-2.16666	0.0139719	-2.09295	0.0230918	-1.68983	0.0130049	-2.80348	0.0394198	-2.40646	0.039647	-2.23346	0.0148414	-2.01815	0.0258335	-2.14949	0.0197888	0.0262241	-2.19506	0.319866
TA005687-0401	2A	10.5	10AND	6.797	G	-2.16666	0.0139719	-2.09295	0.0230918	-1.68983	0.0130049	-2.80348	0.0394198	-2.40646	0.039647	-2.23346	0.0148414	-2.01815	0.0258335	-2.14949	0.0197888	0.0262241	-2.19506	0.319866
TA005687-0401	2A	10.5	10JAN	6.39	G	-2.16666	0.0139719	-2.09295	0.0230918	-1.68983	0.0130049	-2.80348	0.0394198	-2.40646	0.039647	-2.23346	0.0148414	-2.01815	0.0258335	-2.14949	0.0197888	0.0262241	-2.19506	0.319866
TA005687-0401	2A	10.5	10SAU	4.48	G	-2.16666	0.0139719	-2.09295	0.0230918	-1.68983	0.0130049	-2.80348	0.0394198	-2.40646	0.039647	-2.23346	0.0148414	-2.01815	0.0258335	-2.14949	0.0197888	0.0262241	-2.19506	0.319866
TA005687-0401	2A	10.5	10SEL	6.311	G	-2.16666	0.0139719	-2.09295	0.0230918	-1.68983	0.0130049	-2.80348	0.0394198	-2.40646	0.039647	-2.23346	0.0148414	-2.01815	0.0258335	-2.14949	0.0197888	0.0262241	-2.19506	0.319866
TA005687-0401	2A	10.5	10WOH	5.532	G	-2.16666	0.0139719	-2.09295	0.0230918	-1.68983	0.0130049	-2.80348	0.0394198	-2.40646	0.039647	-2.23346	0.0148414	-2.01815	0.0258335	-2.14949	0.0197888	0.0262241	-2.19506	0.319866
TA005687-0401	2A	10.5	BLUEs	6.237	G	-2.16666	0.0139719	-2.09295	0.0230918	-1.68983	0.0130049	-2.80348	0.0394198	-2.40646	0.039647	-2.23346	0.0148414	-2.01815	0.0258335	-2.14949	0.0197888	0.0262241	-2.19506	0.319866
Tdurum_contig15156_397	2A	10.5	09AND	4.756	A	-2.16666	0.0139719	-2.09295	0.0230918	-1.68983	0.0130049	-2.80348	0.0394198	-2.40646	0.039647	-2.23346	0.0148414	-2.01815	0.0258335	-2.14949	0.0197888	0.0262241	-2.19506	0.319866
Tdurum_contig15156_397	2A	10.5	09SEL	6.311	A	-2.16666	0.0139719	-2.09295	0.0230918	-1.68983	0.0130049	-2.80348	0.0394198	-2.40646	0.039647	-2.23346	0.0148414	-2.01815	0.0258335	-2.14949	0.0197888	0.0262241	-2.19506	0.319866
Tdurum_contig15156_397	2A	10.5	09WOH	4.61	A	-2.16666	0.0139719	-2.09295	0.0230918	-1.68983	0.0130049	-2.80348	0.0394198	-2.40646	0.039647	-2.23346	0.0148414	-2.01815	0.0258335	-2.14949	0.0197888	0.0262241	-2.19506	0.319866
Tdurum_contig15156_397	2A	10.5	10AND	6.797	A	-2.16666	0.0139719	-2.09295	0.0230918	-1.68983	0.0130049	-2.80348	0.0394198	-2.40646	0.039647	-2.23346	0.0148414	-2.01815	0.0258335	-2.14949	0.0197888	0.0262241	-2.19506	0.319866
Tdurum_contig15156_397	2A	10.5	10JAN	6.39	A	-2.16666	0.0139719	-2.09295	0.0230918	-1.68983	0.0130049	-2.80348	0.0394198	-2.40646	0.039647	-2.23346	0.0148414	-2.01815	0.0258335	-2.14949	0.0197888	0.0262241	-2.19506	0.319866
Tdurum_contig15156_397	2A	10.5	10SAU	4.48	A	-2.16666	0.0139719	-2.09295	0.0230918	-1.68983	0.0130049	-2.80348	0.0394198	-2.40646	0.039647	-2.23346	0.0148414	-2.01815	0.0258335	-2.14949	0.0197888	0.0262241	-2.19506	0.319866
Tdurum_contig15156_397	2A	10.5	10SEL	6.311	A	-2.16666	0.0139719	-2.09295	0.0230918	-1.68983	0.0130049	-2.80348	0.0394198	-2.40646	0.039647	-2.23346	0.0148414	-2.01815	0.0258335	-2.14949	0.0197888	0.0262241	-2.19506	0.319866
Tdurum_contig15156_397	2A	10.5	10WOH	5.532	A	-2.16666	0.0139719	-2.09295	0.0230918	-1.68983	0.0130049	-2.80348	0.0394198	-2.40646	0.039647	-2.23346	0.0148414	-2.01815	0.0258335	-2.14949	0.0197888	0.0262241	-2.19506	0.319866
Tdurum_contig15156_397	2A	10.5	BLUEs	6.237	A	-2.16666	0.0139719	-2.09295	0.0230918	-1.68983	0.0130049	-2.80348	0.0394198	-2.40646	0.039647	-2.23346	0.0148414	-2.01815	0.0258335	-2.14949	0.0197888	0.0262241	-2.19506	0.319866
Tdurum_contig63196_123	2A	10.5	09AND	4.039	A	-2.02311	0.0108426	-2.05672	0.0233856	-1.63957	0.0127311	-2.68726	0.0396646	-2.20543	0.0350536	-2.21222	0.0164195	-1.92739	0.0245738	-2.04391	0.0180007	0.0246862	-2.09945	0.297923
Tdurum_contig63196_123	2A	10.5	09SEL	5.862	A	-2.02311	0.0108426	-2.05672	0.0233856	-1.63957	0.0127311	-2.68726	0.0396646	-2.20543	0.0350536	-2.21222	0.0164195	-1.92739	0.0245738	-2.04391	0.0180007	0.0246862	-2.09945	0.297923
Tdurum_contig63196_123	2A	10.5	09WOH	4.182	A	-2.02311	0.0108426	-2.05672	0.0233856	-1.63957	0.0127311	-2.68726	0.0396646	-2.20543	0.0350536	-2.21222	0.0164195	-1.92739	0.0245738	-2.04391	0.0180007	0.0246862	-2.09945	0.297923
Tdurum_contig63196_123	2A	10.5	10AND	6	A	-2.02311	0.0108426	-2.05672	0.0233856	-1.63957	0.0127311	-2.68726	0.0396646	-2.20543	0.0350536	-2.21222	0.0164195	-1.92739	0.0245738	-2.04391	0.0180007	0.0246862	-2.09945	0.297923
Tdurum_contig63196_123	2A	10.5	10JAN	5.186	A	-2.02311	0.0108426	-2.05672	0.0233856	-1.63957	0.0127311	-2.68726	0.0396646	-2.20543	0.0350536	-2.21222	0.0164195	-1.92739	0.0245738	-2.04391	0.0180007	0.0246862	-2.09945	0.297923
Tdurum_contig63196_123	2A	10.5	10SAU	4.252	A	-2.02311	0.0108426	-2.05672	0.0233856	-1.63957	0.0127311	-2.68726	0.0396646	-2.20543	0.0350536	-2.21222	0.0164195	-1.92739	0.0245738	-2.04391	0.0180007	0.0246862	-2.09945	0.297923
Tdurum_contig63196_123	2A	10.5	10SEL	5.582	A	-2.02311	0.0108426	-2.05672	0.0233856	-1.63957	0.0127311	-2.68726	0.0396646	-2.20543	0.0350536	-2.21222	0.0164195	-1.92739	0.0245738	-2.04391	0.0180007	0.0246862	-2.09945	0.297923
Tdurum_contig63196_123	2A	10.5	10WOH	4.855	A	-2.02311	0.0108426	-2.05672	0.0233856	-1.63957	0.0127311	-2.68726	0.0396646	-2.20543	0.0350536	-2.21222	0.0164195	-1.92739	0.0245738	-2.04391	0.0180007	0.0246862	-2.09945	0.297923
Tdurum_contig63196_123	2A	10.5	BLUEs	5.497	A	-2.02311	0.0108426	-2.05672	0.0233856	-1.63957	0.0127311	-2.68726	0.0396646	-2.20543	0.0350536	-2.21222	0.0164195	-1.92739	0.0245738	-2.04391	0.0180007	0.0246862	-2.09945	0.297923
wsnp_RFL_Contig1951_1127302	2A	10.5	09SEL	4.888	T	-1.8503	0.0110696	-1.78084	0.0161452	-1.4831	0.0106231	-2.36396	0.0293787	-2.05065	0.0309878	-1.89463	0.0121984	-1.78826	0.0208143	-1.80923	0.0125107	0.020825	-1.87762	0.252185
wsnp_RFL_Contig1951_1127302	2A	10.5	10AND	5.162	T	-1.8503	0.0110696	-1.78084	0.0161452	-1.4831	0.0106231	-2.36396	0.0293787	-2.05065	0.0309878	-1.89463	0.0121984	-1.78826	0.0208143	-1.80923	0.0125107	0.020825	-1.87762	0.252185
wsnp_RFL_Contig1951_1127302	2A	10.5	10JAN	4.961	T	-1.8503	0.0110696	-1.78084	0.0161452	-1.4831	0.0106231	-2.36396	0.0293787	-2.05065	0.0309878	-1.89463	0.0121984	-1.78826	0.0208143	-1.80923	0.0125107	0.020825	-1.87762	0.252185
wsnp_RFL_Contig1951_1127302	2A	10.5	10SEL	5.271	T	-1.8503	0.0110696	-1.78084	0.0161452	-1.4831	0.0106231	-2.36396	0.0293787	-2.05065	0.0309878	-1.89463	0.0121984	-1.78826	0.0208143	-1.80923	0.0125107	0.020825	-1.87762	0.252185
wsnp_RFL_Contig1951_1127302	2A	10.5	10WOH	4.219	T	-1.8503	0.0110696	-1.78084	0.0161452	-1.4831	0.0106231	-2.36396	0.0293787	-2.05065	0.0309878	-1.89463	0.0121984	-1.78826	0.0208143	-1.80923	0.0125107	0.020825	-1.87762	0.252185
wsnp_RFL_Contig1951_1127302	2A	10.5	BLUEs	4.902	T	-1.8503	0.0110696	-1.78084	0.0161452	-1.4831	0.0106231	-2.36396	0.0293787	-2.05065	0.0309878	-1.89463	0.0121984	-1.78826	0.0208143	-1.80923	0.0125107	0.020825	-1.87762	0.252185
wsnp_Ex_c15822_24204224	2A	58.9	09AND	5.662	G	-2.2285	0.000147858	-1.85522	0.00170456	-1.55506	0.00128445	-2.61226	0.000661944	-1.88374	2.73614e-05	-2.38537	0.000320059	-1.58333	6.53796e-05	-2.0965	0.000337105	0.000447463	-2.025	0.375301
wsnp_Ex_c15822_24204224	2A	58.9	09SEL	5.705	G	-2.2285	0.000147858	-1.85522	0.00170456	-1.55506	0.00128445	-2.61226	0.000661944	-1.88374	2.73614e-05	-2.38537	0.000320059	-1.58333	6.53796e-05	-2.0965	0.000337105	0.000447463	-2.025	0.375301
wsnp_Ex_c15822_24204224	2A	58.9	09WOH	4.471	G	-2.2285	0.000147858	-1.85522	0.00170456	-1.55506	0.00128445	-2.61226	0.000661944	-1.88374	2.73614e-05	-2.38537	0.000320059	-1.58333	6.53796e-05	-2.0965	0.000337105	0.000447463	-2.025	0.375301
wsnp_Ex_c15822_24204224	2A	58.9	10AND	6.77	G	-2.2285	0.000147858	-1.85522	0.00170456	-1.55506	0.00128445	-2.61226	0.000661944	-1.88374	2.73614e-05	-2.38537	0.000320059	-1.58333	6.53796e-05	-2.0965	0.000337105	0.000447463	-2.025	0.375301
wsnp_Ex_c15822_24204224	2A	58.9	10JAN	4.556	G	-2.2285	0.000147858	-1.85522	0.00170456	-1.55506	0.00128445	-2.61226	0.000661944	-1.88374	2.73614e-05	-2.38537	0.000320059	-1.58333	6.53796e-05	-2.0965	0.000337105	0.000447463	-2.025	0.375301
wsnp_Ex_c15822_24204224	2A	58.9	10SAU	5.687	G	-2.2285	0.000147858	-1.85522	0.00170456	-1.55506	0.00128445	-2.61226	0.000661944	-1.88374	2.73614e-05	-2.38537	0.000320059	-1.58333	6.53796e-05	-2.0965	0.000337105	0.000447463	-2.025	0.375301
wsnp_Ex_c15822_24204224	2A	58.9	10SEL	4.53	G	-2.2285	0.000147858	-1.85522	0.00170456	-1.55506	0.00128445	-2.61226	0.000661944	-1.88374	2.73614e-05	-2.38537	0.000320059	-1.58333	6.53796e-05	-2.0965	0.000337105	0.000447463	-2.025	0.375301
wsnp_Ex_c15822_24204224	2A	58.9	10WOH	6.043	G	-2.2285	0.000147858	-1.85522	0.00170456	-1.55506	0.00128445	-2.61226	0.000661944	-1.88374	2.73614e-05	-2.38537	0.000320059	-1.58333	6.53796e-05	-2.0965	0.000337105	0.000447463	-2.025	0.375301
wsnp_Ex_c15822_24204224	2A	58.9	BLUEs	6.075	G	-2.2285	0.000147858	-1.85522	0.00170456	-1.55506	0.00128445	-2.61226	0.000661944	-1.88374	2.73614e-05	-2.38537	0.000320059	-1.58333	6.53796e-05	-2.0965	0.000337105	0.000447463	-2.025	0.375301
BS00083146_51	2A	59.7	09AND	5.621	G	-2.2118	0.000156765	-1.83579	0.00174016	-1.55106	0.00144912	-2.58832	0.000708429	-1.85187	1.90438e-05	-2.36651	0.000321985	-1.59141	3.3383e-05	-2.06889	0.000314379	0.00047148	-2.0082	0.367796
BS00083146_51	2A	59.7	09SEL	5.638	G	-2.2118	0.000156765	-1.83579	0.00174016	-1.55106	0.00144912	-2.58832	0.000708429	-1.85187	1.90438e-05	-2.36651	0.000321985	-1.59141	3.3383e-05	-2.06889	0.000314379	0.00047148	-2.0082	0.367796
BS00083146_51	2A	59.7	09WOH	4.477	G	-2.2118	0.000156765	-1.83579	0.00174016	-1.55106	0.00144912	-2.58832	0.000708429	-1.85187	1.90438e-05	-2.36651	0.000321985	-1.59141	3.3383e-05	-2.06889	0.000314379	0.00047148	-2.0082	0.367796
BS00083146_51	2A	59.7	10AND	6.703	G	-2.2118	0.000156765	-1.83579	0.00174016	-1.55106	0.00144912	-2.58832	0.000708429	-1.85187	1.90438e-05	-2.36651	0.000321985	-1.59141	3.3383e-05	-2.06889	0.000314379	0.00047148	-2.0082	0.367796
BS00083146_51	2A	59.7	10JAN	4.453	G	-2.2118	0.000156765	-1.83579	0.00174016	-1.55106	0.00144912	-2.58832	0.000708429	-1.85187	1.90438e-05	-2.36651	0.000321985	-1.59141	3.3383e-05	-2.06889	0.000314379	0.00047148	-2.0082	0.367796
BS00083146_51	2A	59.7	10SAU	5.635	G	-2.2118	0.000156765	-1.83579	0.00174016	-1.55106	0.00144912	-2.58832	0.000708429	-1.85187	1.90438e-05	-2.36651	0.000321985	-1.59141	3.3383e-05	-2.06889	0.000314379	0.00047148	-2.0082	0.367796
BS00083146_51	2A	59.7	10SEL	4.591	G	-2.2118	0.000156765	-1.83579	0.00174016	-1.55106	0.00144912	-2.58832	0.000708429	-1.85187	1.90438e-05	-2.36651	0.000321985	-1.59141	3.3383e-05	-2.06889	0.000314379	0.00047148	-2.0082	0.367796
BS00083146_51	2A	59.7	10WOH	5.921	G	-2.2118	0.000156765	-1.83579	0.00174016	-1.55106	0.00144912	-2.58832	0.000708429	-1.85187	1.90438e-05	-2.36651	0.000321985	-1.59141	3.3383e-05	-2.06889	0.000314379	0.00047148	-2.0082	0.367796
BS00083146_51	2A	59.7	BLUEs	6.017	G	-2.2118	0.000156765	-1.83579	0.00174016	-1.55106	0.00144912	-2.58832	0.000708429	-1.85187	1.90438e-05	-2.36651	0.000321985	-1.59141	3.3383e-05	-2.06889	0.000314379	0.00047148	-2.0082	0.367796
TA004602-1630	2A	59.7	09SEL	4.679	A	1.89601	0.00235377	1.7688	0.00735877	1.5153	0.00388693	2.02657	0.0030274	1.45426	0.00152178	2.0498	0.00229974	1.74732	0.00544823	1.79327	0.00165748	0.0034853	1.78142	0.21533
TA004602-1630	2A	59.7	10SEL	4.891	A	1.89601	0.00235377	1.7688	0.00735877	1.5153	0.00388693	2.02657	0.0030274	1.45426	0.00152178	2.0498	0.00229974	1.74732	0.00544823	1.79327	0.00165748	0.0034853	1.78142	0.21533
TA004602-1630	2A	59.7	10WOH	4.039	A	1.89601	0.00235377	1.7688	0.00735877	1.5153	0.00388693	2.02657	0.0030274	1.45426	0.00152178	2.0498	0.00229974	1.74732	0.00544823	1.79327	0.00165748	0.0034853	1.78142	0.21533
TA004602-1630	2A	59.7	BLUEs	4.305	A	1.89601	0.00235377	1.7688	0.00735877	1.5153	0.00388693	2.02657	0.0030274	1.45426	0.00152178	2.0498	0.00229974	1.74732	0.00544823	1.79327	0.00165748	0.0034853	1.78142	0.21533
wsnp_Ex_c22645_31845564	2A	59.7	09AND	5.621	C	-2.2118	0.000156765	-1.83579	0.00174016	-1.55106	0.00144912	-2.58832	0.000708429	-1.85187	1.90438e-05	-2.36651	0.000321985	-1.59141	3.3383e-05	-2.06889	0.000314379	0.00047148	-2.0082	0.367796
wsnp_Ex_c22645_31845564	2A	59.7	09SEL	5.638	C	-2.2118	0.000156765	-1.83579	0.00174016	-1.55106	0.00144912	-2.58832	0.000708429	-1.85187	1.90438e-05	-2.36651	0.000321985	-1.59141	3.3383e-05	-2.06889	0.000314379	0.00047148	-2.0082	0.367796
wsnp_Ex_c22645_31845564	2A	59.7	09WOH	4.477	C	-2.2118	0.000156765	-1.83579	0.00174016	-1.55106	0.00144912	-2.58832	0.000708429	-1.85187	1.90438e-05	-2.36651	0.000321985	-1.59141	3.3383e-05	-2.06889	0.000314379	0.00047148	-2.0082	0.367796
wsnp_Ex_c22645_31845564	2A	59.7	10AND	6.703	C	-2.2118	0.000156765	-1.83579	0.00174016	-1.55106	0.00144912	-2.58832	0.000708429	-1.85187	1.90438e-05	-2.36651	0.000321985	-1.59141	3.3383e-05	-2.06889	0.000314379	0.00047148	-2.0082	0.367796
wsnp_Ex_c22645_31845564	2A	59.7	10JAN	4.453	C	-2.2118	0.000156765	-1.83579	0.00174016	-1.55106	0.00144912	-2.58832	0.000708429	-1.85187	1.90438e-05	-2.36651	0.000321985	-1.59141	3.3383e-05	-2.06889	0.000314379	0.00047148	-2.0082	0.367796
wsnp_Ex_c22645_31845564	2A	59.7	10SAU	5.635	C	-2.2118	0.000156765	-1.83579	0.00174016	-1.55106	0.00144912	-2.58832	0.000708429	-1.85187	1.90438e-05	-2.36651	0.000321985	-1.59141	3.3383e-05	-2.06889	0.000314379	0.00047148	-2.0082	0.367796
wsnp_Ex_c22645_31845564	2A	59.7	10SEL	4.591	C	-2.2118	0.000156765	-1.83579	0.00174016	-1.55106	0.00144912	-2.58832	0.000708429	-1.85187	1.90438e-05	-2.36651	0.000321985	-1.59141	3.3383e-05	-2.06889	0.000314379	0.00047148	-2.0082	0.367796
wsnp_Ex_c22645_31845564	2A	59.7	10WOH	5.921	C	-2.2118	0.000156765	-1.83579	0.00174016	-1.55106	0.00144912	-2.58832	0.000708429	-1.85187	1.90438e-05	-2.36651	0.000321985	-1.59141	3.3383e-05	-2.06889	0.000314379	0.00047148	-2.0082	0.367796
wsnp_Ex_c22645_31845564	2A	59.7	BLUEs	6.017	C	-2.2118	0.000156765	-1.83579	0.00174016	-1.55106	0.00144912	-2.58832	0.000708429	-1.85187	1.90438e-05	-2.36651	0.000321985	-1.59141	3.3383e-05	-2.06889	0.000314379	0.00047148	-2.0082	0.367796
wsnp_Ku_c15567_24223777	2A	59.7	09SEL	4.681	T	1.88307	0.00210871	1.76387	0.00705138	1.52608	0.00418279	2.03089	0.00299846	1.45993	0.00160301	2.05948	0.00247384	1.7611	0.00570159	1.79911	0.00172415	0.00348776	1.78544	0.21359
wsnp_Ku_c15567_24223777	2A	59.7	10SEL	4.983	T	1.88307	0.00210871	1.76387	0.00705138	1.52608	0.00418279	2.03089	0.00299846	1.45993	0.00160301	2.05948	0.00247384	1.7611	0.00570159	1.79911	0.00172415	0.00348776	1.78544	0.21359
wsnp_Ku_c15567_24223777	2A	59.7	10WOH	4.083	T	1.88307	0.00210871	1.76387	0.00705138	1.52608	0.00418279	2.03089	0.00299846	1.45993	0.00160301	2.05948	0.00247384	1.7611	0.00570159	1.79911	0.00172415	0.00348776	1.78544	0.21359
wsnp_Ku_c15567_24223777	2A	59.7	BLUEs	4.344	T	1.88307	0.00210871	1.76387	0.00705138	1.52608	0.00418279	2.03089	0.00299846	1.45993	0.00160301	2.05948	0.00247384	1.7611	0.00570159	1.79911	0.00172415	0.00348776	1.78544	0.21359
wsnp_Ku_c15567_24224486	2A	59.7	09SEL	4.687	A	1.89225	0.00222354	1.7677	0.00707616	1.51769	0.0037768	2.0286	0.00304986	1.4636	0.00171919	2.05373	0.00227122	1.7542	0.00562858	1.7958	0.00164935	0.00348412	1.7842	0.213532
wsnp_Ku_c15567_24224486	2A	59.7	10SEL	4.929	A	1.89225	0.00222354	1.7677	0.00707616	1.51769	0.0037768	2.0286	0.00304986	1.4636	0.00171919	2.05373	0.00227122	1.7542	0.00562858	1.7958	0.00164935	0.00348412	1.7842	0.213532
wsnp_Ku_c15567_24224486	2A	59.7	10WOH	4.059	A	1.89225	0.00222354	1.7677	0.00707616	1.51769	0.0037768	2.0286	0.00304986	1.4636	0.00171919	2.05373	0.00227122	1.7542	0.00562858	1.7958	0.00164935	0.00348412	1.7842	0.213532
wsnp_Ku_c15567_24224486	2A	59.7	BLUEs	4.328	A	1.89225	0.00222354	1.7677	0.00707616	1.51769	0.0037768	2.0286	0.00304986	1.4636	0.00171919	2.05373	0.00227122	1.7542	0.00562858	1.7958	0.00164935	0.00348412	1.7842	0.213532
wsnp_RFL_Contig3085_3007861	2A	59.7	09AND	5.621	G	-2.2118	0.000156765	-1.83579	0.00174016	-1.55106	0.00144912	-2.58832	0.000708429	-1.85187	1.90438e-05	-2.36651	0.000321985	-1.59141	3.3383e-05	-2.06889	0.000314379	0.00047148	-2.0082	0.367796
wsnp_RFL_Contig3085_3007861	2A	59.7	09SEL	5.638	G	-2.2118	0.000156765	-1.83579	0.00174016	-1.55106	0.00144912	-2.58832	0.000708429	-1.85187	1.90438e-05	-2.36651	0.000321985	-1.59141	3.3383e-05	-2.06889	0.000314379	0.00047148	-2.0082	0.367796
wsnp_RFL_Contig3085_3007861	2A	59.7	09WOH	4.477	G	-2.2118	0.000156765	-1.83579	0.00174016	-1.55106	0.00144912	-2.58832	0.000708429	-1.85187	1.90438e-05	-2.36651	0.000321985	-1.59141	3.3383e-05	-2.06889	0.000314379	0.00047148	-2.0082	0.367796
wsnp_RFL_Contig3085_3007861	2A	59.7	10AND	6.703	G	-2.2118	0.000156765	-1.83579	0.00174016	-1.55106	0.00144912	-2.58832	0.000708429	-1.85187	1.90438e-05	-2.36651	0.000321985	-1.59141	3.3383e-05	-2.06889	0.000314379	0.00047148	-2.0082	0.367796
wsnp_RFL_Contig3085_3007861	2A	59.7	10JAN	4.453	G	-2.2118	0.000156765	-1.83579	0.00174016	-1.55106	0.00144912	-2.58832	0.000708429	-1.85187	1.90438e-05	-2.36651	0.000321985	-1.59141	3.3383e-05	-2.06889	0.000314379	0.00047148	-2.0082	0.367796
wsnp_RFL_Contig3085_3007861	2A	59.7	10SAU	5.635	G	-2.2118	0.000156765	-1.83579	0.00174016	-1.55106	0.00144912	-2.58832	0.000708429	-1.85187	1.90438e-05	-2.36651	0.000321985	-1.59141	3.3383e-05	-2.06889	0.000314379	0.00047148	-2.0082	0.367796
wsnp_RFL_Contig3085_3007861	2A	59.7	10SEL	4.591	G	-2.2118	0.000156765	-1.83579	0.00174016	-1.55106	0.00144912	-2.58832	0.000708429	-1.85187	1.90438e-05	-2.36651	0.000321985	-1.59141	3.3383e-05	-2.06889	0.000314379	0.00047148	-2.0082	0.367796
wsnp_RFL_Contig3085_3007861	2A	59.7	10WOH	5.921	G	-2.2118	0.000156765	-1.83579	0.00174016	-1.55106	0.00144912	-2.58832	0.000708429	-1.85187	1.90438e-05	-2.36651	0.000321985	-1.59141	3.3383e-05	-2.06889	0.000314379	0.00047148	-2.0082	0.367796
wsnp_RFL_Contig3085_3007861	2A	59.7	BLUEs	6.017	G	-2.2118	0.000156765	-1.83579	0.00174016	-1.55106	0.00144912	-2.58832	0.000708429	-1.85187	1.90438e-05	-2.36651	0.000321985	-1.59141	3.3383e-05	-2.06889	0.000314379	0.00047148	-2.0082	0.367796
BS00049644_51	2A	66.6	09SEL	4.194	G	1.85732	0.0215294	1.60247	0.0209422	1.62854	0.0316681	1.70445	0.0179301	1.13484	0.00459477	1.7019	0.0173391	1.77103	0.0350182	1.85995	0.0322178	0.0227346	1.65756	0.231462
BS00049644_51	2A	66.6	09WOH	4.706	G	1.85732	0.0215294	1.60247	0.0209422	1.62854	0.0316681	1.70445	0.0179301	1.13484	0.00459477	1.7019	0.0173391	1.77103	0.0350182	1.85995	0.0322178	0.0227346	1.65756	0.231462
BS00049644_51	2A	66.6	10SEL	5.376	G	1.85732	0.0215294	1.60247	0.0209422	1.62854	0.0316681	1.70445	0.0179301	1.13484	0.00459477	1.7019	0.0173391	1.77103	0.0350182	1.85995	0.0322178	0.0227346	1.65756	0.231462
BS00049644_51	2A	66.6	10WOH	4.636	G	1.85732	0.0215294	1.60247	0.0209422	1.62854	0.0316681	1.70445	0.0179301	1.13484	0.00459477	1.7019	0.0173391	1.77103	0.0350182	1.85995	0.0322178	0.0227346	1.65756	0.231462
Excalibur_c28017_641	2A	66.6	09AND	9.183	C	3.76436	0.0413611	2.95294	0.0314513	3.15485	0.0445722	4.19529	0.039405	3.45929	0.0332688	4.16087	0.0444598	2.73757	0.015763	3.43173	0.0322811	0.0430585	3.48211	0.533656
Excalibur_c28017_641	2A	66.6	09SEL	8.188	C	3.76436	0.0413611	2.95294	0.0314513	3.15485	0.0445722	4.19529	0.039405	3.45929	0.0332688	4.16087	0.0444598	2.73757	0.015763	3.43173	0.0322811	0.0430585	3.48211	0.533656
Excalibur_c28017_641	2A	66.6	09WOH	10.222	C	3.76436	0.0413611	2.95294	0.0314513	3.15485	0.0445722	4.19529	0.039405	3.45929	0.0332688	4.16087	0.0444598	2.73757	0.015763	3.43173	0.0322811	0.0430585	3.48211	0.533656
Excalibur_c28017_641	2A	66.6	10AND	10.031	C	3.76436	0.0413611	2.95294	0.0314513	3.15485	0.0445722	4.19529	0.039405	3.45929	0.0332688	4.16087	0.0444598	2.73757	0.015763	3.43173	0.0322811	0.0430585	3.48211	0.533656
Excalibur_c28017_641	2A	66.6	10JAN	8.572	C	3.76436	0.0413611	2.95294	0.0314513	3.15485	0.0445722	4.19529	0.039405	3.45929	0.0332688	4.16087	0.0444598	2.73757	0.015763	3.43173	0.0322811	0.0430585	3.48211	0.533656
Excalibur_c28017_641	2A	66.6	10SAU	9.824	C	3.76436	0.0413611	2.95294	0.0314513	3.15485	0.0445722	4.19529	0.039405	3.45929	0.0332688	4.16087	0.0444598	2.73757	0.015763	3.43173	0.0322811	0.0430585	3.48211	0.533656
Excalibur_c28017_641	2A	66.6	10SEL	7.531	C	3.76436	0.0413611	2.95294	0.0314513	3.15485	0.0445722	4.19529	0.039405	3.45929	0.0332688	4.16087	0.0444598	2.73757	0.015763	3.43173	0.0322811	0.0430585	3.48211	0.533656
Excalibur_c28017_641	2A	66.6	10WOH	9.214	C	3.76436	0.0413611	2.95294	0.0314513	3.15485	0.0445722	4.19529	0.039405	3.45929	0.0332688	4.16087	0.0444598	2.73757	0.015763	3.43173	0.0322811	0.0430585	3.48211	0.533656
Excalibur_c28017_641	2A	66.6	BLUEs	10.292	C	3.76436	0.0413611	2.95294	0.0314513	3.15485	0.0445722	4.19529	0.039405	3.45929	0.0332688	4.16087	0.0444598	2.73757	0.015763	3.43173	0.0322811	0.0430585	3.48211	0.533656
Excalibur_c47535_389	2A	66.6	09AND	9.183	G	3.76436	0.0413611	2.95294	0.0314513	3.15485	0.0445722	4.19529	0.039405	3.45929	0.0332688	4.16087	0.0444598	2.73757	0.015763	3.43173	0.0322811	0.0430585	3.48211	0.533656
Excalibur_c47535_389	2A	66.6	09SEL	8.188	G	3.76436	0.0413611	2.95294	0.0314513	3.15485	0.0445722	4.19529	0.039405	3.45929	0.0332688	4.16087	0.0444598	2.73757	0.015763	3.43173	0.0322811	0.0430585	3.48211	0.533656
Excalibur_c47535_389	2A	66.6	09WOH	10.222	G	3.76436	0.0413611	2.95294	0.0314513	3.15485	0.0445722	4.19529	0.039405	3.45929	0.0332688	4.16087	0.0444598	2.73757	0.015763	3.43173	0.0322811	0.0430585	3.48211	0.533656
Excalibur_c47535_389	2A	66.6	10AND	10.031	G	3.76436	0.0413611	2.95294	0.0314513	3.15485	0.0445722	4.19529	0.039405	3.45929	0.0332688	4.16087	0.0444598	2.73757	0.015763	3.43173	0.0322811	0.0430585	3.48211	0.533656
Excalibur_c47535_389	2A	66.6	10JAN	8.572	G	3.76436	0.0413611	2.95294	0.0314513	3.15485	0.0445722	4.19529	0.039405	3.45929	0.0332688	4.16087	0.0444598	2.73757	0.015763	3.43173	0.0322811	0.0430585	3.48211	0.533656
Excalibur_c47535_389	2A	66.6	10SAU	9.824	G	3.76436	0.0413611	2.95294	0.0314513	3.15485	0.0445722	4.19529	0.039405	3.45929	0.0332688	4.16087	0.0444598	2.73757	0.015763	3.43173	0.0322811	0.0430585	3.48211	0.533656
Excalibur_c47535_389	2A	66.6	10SEL	7.531	G	3.76436	0.0413611	2.95294	0.0314513	3.15485	0.0445722	4.19529	0.039405	3.45929	0.0332688	4.16087	0.0444598	2.73757	0.015763	3.43173	0.0322811	0.0430585	3.48211	0.533656
Excalibur_c47535_389	2A	66.6	10WOH	9.214	G	3.76436	0.0413611	2.95294	0.0314513	3.15485	0.0445722	4.19529	0.039405	3.45929	0.0332688	4.16087	0.0444598	2.73757	0.015763	3.43173	0.0322811	0.0430585	3.48211	0.533656
Excalibur_c47535_389	2A	66.6	BLUEs	10.292	G	3.76436	0.0413611	2.95294	0.0314513	3.15485	0.0445722	4.19529	0.039405	3.45929	0.0332688	4.16087	0.0444598	2.73757	0.015763	3.43173	0.0322811	0.0430585	3.48211	0.533656
wsnp_BF475068A_Ta_2_1	2A	66.6	09AND	8.925	T	3.71204	0.0428708	2.93182	0.0354334	3.1559	0.0494337	4.175	0.0438726	3.5009	0.038625	4.16539	0.048081	2.82798	0.0227079	3.38796	0.0366201	0.0479956	3.48212	0.513555
wsnp_BF475068A_Ta_2_1	2A	66.6	09SEL	8.085	T	3.71204	0.0428708	2.93182	0.0354334	3.1559	0.0494337	4.175	0.0438726	3.5009	0.038625	4.16539	0.048081	2.82798	0.0227079	3.38796	0.0366201	0.0479956	3.48212	0.513555
wsnp_BF475068A_Ta_2_1	2A	66.6	09WOH	10.231	T	3.71204	0.0428708	2.93182	0.0354334	3.1559	0.0494337	4.175	0.0438726	3.5009	0.038625	4.16539	0.048081	2.82798	0.0227079	3.38796	0.0366201	0.0479956	3.48212	0.513555
wsnp_BF475068A_Ta_2_1	2A	66.6	10AND	9.951	T	3.71204	0.0428708	2.93182	0.0354334	3.1559	0.0494337	4.175	0.0438726	3.5009	0.038625	4.16539	0.048081	2.82798	0.0227079	3.38796	0.0366201	0.0479956	3.48212	0.513555
wsnp_BF475068A_Ta_2_1	2A	66.6	10JAN	8.779	T	3.71204	0.0428708	2.93182	0.0354334	3.1559	0.0494337	4.175	0.0438726	3.5009	0.038625	4.16539	0.048081	2.82798	0.0227079	3.38796	0.0366201	0.0479956	3.48212	0.513555
wsnp_BF475068A_Ta_2_1	2A	66.6	10SAU	9.839	T	3.71204	0.0428708	2.93182	0.0354334	3.1559	0.0494337	4.175	0.0438726	3.5009	0.038625	4.16539	0.048081	2.82798	0.0227079	3.38796	0.0366201	0.0479956	3.48212	0.513555
wsnp_BF475068A_Ta_2_1	2A	66.6	10SEL	8.043	T	3.71204	0.0428708	2.93182	0.0354334	3.1559	0.0494337	4.175	0.0438726	3.5009	0.038625	4.16539	0.048081	2.82798	0.0227079	3.38796	0.0366201	0.0479956	3.48212	0.513555
wsnp_BF475068A_Ta_2_1	2A	66.6	10WOH	8.996	T	3.71204	0.0428708	2.93182	0.0354334	3.1559	0.0494337	4.175	0.0438726	3.5009	0.038625	4.16539	0.048081	2.82798	0.0227079	3.38796	0.0366201	0.0479956	3.48212	0.513555
wsnp_BF475068A_Ta_2_1	2A	66.6	BLUEs	10.289	T	3.71204	0.0428708	2.93182	0.0354334	3.1559	0.0494337	4.175	0.0438726	3.5009	0.038625	4.16539	0.048081	2.82798	0.0227079	3.38796	0.0366201	0.0479956	3.48212	0.513555
wsnp_CAP8_c2677_1394934	2A	66.6	09AND	8.925	G	3.71204	0.0428708	2.93182	0.0354334	3.1559	0.0494337	4.175	0.0438726	3.5009	0.038625	4.16539	0.048081	2.82798	0.0227079	3.38796	0.0366201	0.0479956	3.48212	0.513555
wsnp_CAP8_c2677_1394934	2A	66.6	09SEL	8.085	G	3.71204	0.0428708	2.93182	0.0354334	3.1559	0.0494337	4.175	0.0438726	3.5009	0.038625	4.16539	0.048081	2.82798	0.0227079	3.38796	0.0366201	0.0479956	3.48212	0.513555
wsnp_CAP8_c2677_1394934	2A	66.6	09WOH	10.231	G	3.71204	0.0428708	2.93182	0.0354334	3.1559	0.0494337	4.175	0.0438726	3.5009	0.038625	4.16539	0.048081	2.82798	0.0227079	3.38796	0.0366201	0.0479956	3.48212	0.513555
wsnp_CAP8_c2677_1394934	2A	66.6	10AND	9.951	G	3.71204	0.0428708	2.93182	0.0354334	3.1559	0.0494337	4.175	0.0438726	3.5009	0.038625	4.16539	0.048081	2.82798	0.0227079	3.38796	0.0366201	0.0479956	3.48212	0.513555
wsnp_CAP8_c2677_1394934	2A	66.6	10JAN	8.779	G	3.71204	0.0428708	2.93182	0.0354334	3.1559	0.0494337	4.175	0.0438726	3.5009	0.038625	4.16539	0.048081	2.82798	0.0227079	3.38796	0.0366201	0.0479956	3.48212	0.513555
wsnp_CAP8_c2677_1394934	2A	66.6	10SAU	9.839	G	3.71204	0.0428708	2.93182	0.0354334	3.1559	0.0494337	4.175	0.0438726	3.5009	0.038625	4.16539	0.048081	2.82798	0.0227079	3.38796	0.0366201	0.0479956	3.48212	0.513555
wsnp_CAP8_c2677_1394934	2A	66.6	10SEL	8.043	G	3.71204	0.0428708	2.93182	0.0354334	3.1559	0.0494337	4.175	0.0438726	3.5009	0.038625	4.16539	0.048081	2.82798	0.0227079	3.38796	0.0366201	0.0479956	3.48212	0.513555
wsnp_CAP8_c2677_1394934	2A	66.6	10WOH	8.996	G	3.71204	0.0428708	2.93182	0.0354334	3.1559	0.0494337	4.175	0.0438726	3.5009	0.038625	4.16539	0.048081	2.82798	0.0227079	3.38796	0.0366201	0.0479956	3.48212	0.513555
wsnp_CAP8_c2677_1394934	2A	66.6	BLUEs	10.289	G	3.71204	0.0428708	2.93182	0.0354334	3.1559	0.0494337	4.175	0.0438726	3.5009	0.038625	4.16539	0.048081	2.82798	0.0227079	3.38796	0.0366201	0.0479956	3.48212	0.513555
BS00022896_51	2A	69.8	09AND	7.34	C	-3.06505	0.024376	-2.49932	0.0298794	-2.47359	0.0384455	-2.52928	0.0124901	-2.14179	0.00696373	-3.03972	0.0240443	-2.314	0.026041	-2.50163	0.026318	0.0248986	-2.57055	0.324086
BS00022896_51	2A	69.8	09SEL	7.122	C	-3.06505	0.024376	-2.49932	0.0298794	-2.47359	0.0384455	-2.52928	0.0124901	-2.14179	0.00696373	-3.03972	0.0240443	-2.314	0.026041	-2.50163	0.026318	0.0248986	-2.57055	0.324086
BS00022896_51	2A	69.8	09WOH	7.614	C	-3.06505	0.024376	-2.49932	0.0298794	-2.47359	0.0384455	-2.52928	0.0124901	-2.14179	0.00696373	-3.03972	0.0240443	-2.314	0.026041	-2.50163	0.026318	0.0248986	-2.57055	0.324086
BS00022896_51	2A	69.8	10AND	4.499	C	-3.06505	0.024376	-2.49932	0.0298794	-2.47359	0.0384455	-2.52928	0.0124901	-2.14179	0.00696373	-3.03972	0.0240443	-2.314	0.026041	-2.50163	0.026318	0.0248986	-2.57055	0.324086
BS00022896_51	2A	69.8	10JAN	4.103	C	-3.06505	0.024376	-2.49932	0.0298794	-2.47359	0.0384455	-2.52928	0.0124901	-2.14179	0.00696373	-3.03972	0.0240443	-2.314	0.026041	-2.50163	0.026318	0.0248986	-2.57055	0.324086
BS00022896_51	2A	69.8	10SAU	6.355	C	-3.06505	0.024376	-2.49932	0.0298794	-2.47359	0.0384455	-2.52928	0.0124901	-2.14179	0.00696373	-3.03972	0.0240443	-2.314	0.026041	-2.50163	0.026318	0.0248986	-2.57055	0.324086
BS00022896_51	2A	69.8	10SEL	6.533	C	-3.06505	0.024376	-2.49932	0.0298794	-2.47359	0.0384455	-2.52928	0.0124901	-2.14179	0.00696373	-3.03972	0.0240443	-2.314	0.026041	-2.50163	0.026318	0.0248986	-2.57055	0.324086
BS00022896_51	2A	69.8	10WOH	5.953	C	-3.06505	0.024376	-2.49932	0.0298794	-2.47359	0.0384455	-2.52928	0.0124901	-2.14179	0.00696373	-3.03972	0.0240443	-2.314	0.026041	-2.50163	0.026318	0.0248986	-2.57055	0.324086
BS00022896_51	2A	69.8	BLUEs	6.65	C	-3.06505	0.024376	-2.49932	0.0298794	-2.47359	0.0384455	-2.52928	0.0124901	-2.14179	0.00696373	-3.03972	0.0240443	-2.314	0.026041	-2.50163	0.026318	0.0248986	-2.57055	0.324086
RAC875_c38018_278	2A	69.8	09AND	11.607	T	-3.39219	0.0432928	-2.8834	0.0486829	-2.6004	0.0387445	-3.47147	0.0421525	-3.00129	0.0402424	-3.50692	0.0407752	-2.831	0.054969	-2.95713	0.0355824	0.0476175	-3.08047	0.334862
RAC875_c38018_278	2A	69.8	09SEL	12.151	T	-3.39219	0.0432928	-2.8834	0.0486829	-2.6004	0.0387445	-3.47147	0.0421525	-3.00129	0.0402424	-3.50692	0.0407752	-2.831	0.054969	-2.95713	0.0355824	0.0476175	-3.08047	0.334862
RAC875_c38018_278	2A	69.8	09WOH	10.805	T	-3.39219	0.0432928	-2.8834	0.0486829	-2.6004	0.0387445	-3.47147	0.0421525	-3.00129	0.0402424	-3.50692	0.0407752	-2.831	0.054969	-2.95713	0.0355824	0.0476175	-3.08047	0.334862
RAC875_c38018_278	2A	69.8	10AND	10.426	T	-3.39219	0.0432928	-2.8834	0.0486829	-2.6004	0.0387445	-3.47147	0.0421525	-3.00129	0.0402424	-3.50692	0.0407752	-2.831	0.054969	-2.95713	0.0355824	0.0476175	-3.08047	0.334862
RAC875_c38018_278	2A	69.8	10JAN	9.838	T	-3.39219	0.0432928	-2.8834	0.0486829	-2.6004	0.0387445	-3.47147	0.0421525	-3.00129	0.0402424	-3.50692	0.0407752	-2.831	0.054969	-2.95713	0.0355824	0.0476175	-3.08047	0.334862
RAC875_c38018_278	2A	69.8	10SAU	10.66	T	-3.39219	0.0432928	-2.8834	0.0486829	-2.6004	0.0387445	-3.47147	0.0421525	-3.00129	0.0402424	-3.50692	0.0407752	-2.831	0.054969	-2.95713	0.0355824	0.0476175	-3.08047	0.334862
RAC875_c38018_278	2A	69.8	10SEL	12.462	T	-3.39219	0.0432928	-2.8834	0.0486829	-2.6004	0.0387445	-3.47147	0.0421525	-3.00129	0.0402424	-3.50692	0.0407752	-2.831	0.054969	-2.95713	0.0355824	0.0476175	-3.08047	0.334862
RAC875_c38018_278	2A	69.8	10WOH	10.433	T	-3.39219	0.0432928	-2.8834	0.0486829	-2.6004	0.0387445	-3.47147	0.0421525	-3.00129	0.0402424	-3.50692	0.0407752	-2.831	0.054969	-2.95713	0.0355824	0.0476175	-3.08047	0.334862
RAC875_c38018_278	2A	69.8	BLUEs	12.353	T	-3.39219	0.0432928	-2.8834	0.0486829	-2.6004	0.0387445	-3.47147	0.0421525	-3.00129	0.0402424	-3.50692	0.0407752	-2.831	0.054969	-2.95713	0.0355824	0.0476175	-3.08047	0.334862
Ku_c33884_267	2A	95.8	09AND	5.997	G	-2.32534	0.0412531	-2.15494	0.0454699	-1.84901	0.0358911	-2.16724	0.0316466	-1.85703	0.0264283	-2.11049	0.0225862	-1.70544	0.0351544	-2.03809	0.0367863	0.0378036	-2.02595	0.205669
Ku_c33884_267	2A	95.8	09SEL	7.402	G	-2.32534	0.0412531	-2.15494	0.0454699	-1.84901	0.0358911	-2.16724	0.0316466	-1.85703	0.0264283	-2.11049	0.0225862	-1.70544	0.0351544	-2.03809	0.0367863	0.0378036	-2.02595	0.205669
Ku_c33884_267	2A	95.8	09WOH	6.039	G	-2.32534	0.0412531	-2.15494	0.0454699	-1.84901	0.0358911	-2.16724	0.0316466	-1.85703	0.0264283	-2.11049	0.0225862	-1.70544	0.0351544	-2.03809	0.0367863	0.0378036	-2.02595	0.205669
Ku_c33884_267	2A	95.8	10AND	4.611	G	-2.32534	0.0412531	-2.15494	0.0454699	-1.84901	0.0358911	-2.16724	0.0316466	-1.85703	0.0264283	-2.11049	0.0225862	-1.70544	0.0351544	-2.03809	0.0367863	0.0378036	-2.02595	0.205669
Ku_c33884_267	2A	95.8	10JAN	4.31	G	-2.32534	0.0412531	-2.15494	0.0454699	-1.84901	0.0358911	-2.16724	0.0316466	-1.85703	0.0264283	-2.11049	0.0225862	-1.70544	0.0351544	-2.03809	0.0367863	0.0378036	-2.02595	0.205669
Ku_c33884_267	2A	95.8	10SAU	4.423	G	-2.32534	0.0412531	-2.15494	0.0454699	-1.84901	0.0358911	-2.16724	0.0316466	-1.85703	0.0264283	-2.11049	0.0225862	-1.70544	0.0351544	-2.03809	0.0367863	0.0378036	-2.02595	0.205669
Ku_c33884_267	2A	95.8	10SEL	5.059	G	-2.32534	0.0412531	-2.15494	0.0454699	-1.84901	0.0358911	-2.16724	0.0316466	-1.85703	0.0264283	-2.11049	0.0225862	-1.70544	0.0351544	-2.03809	0.0367863	0.0378036	-2.02595	0.205669
Ku_c33884_267	2A	95.8	10WOH	5.548	G	-2.32534	0.0412531	-2.15494	0.0454699	-1.84901	0.0358911	-2.16724	0.0316466	-1.85703	0.0264283	-2.11049	0.0225862	-1.70544	0.0351544	-2.03809	0.0367863	0.0378036	-2.02595	0.205669
Ku_c33884_267	2A	95.8	BLUEs	5.853	G	-2.32534	0.0412531	-2.15494	0.0454699	-1.84901	0.0358911	-2.16724	0.0316466	-1.85703	0.0264283	-2.11049	0.0225862	-1.70544	0.0351544	-2.03809	0.0367863	0.0378036	-2.02595	0.205669
RAC875_rep_c69619_145	2A	95.8	09AND	7.202	C	-2.50176	0.0235949	-2.18958	0.029109	-1.90665	0.0237764	-2.70903	0.0224965	-2.18538	0.0172152	-2.34529	0.0118677	-1.99202	0.0298747	-2.41228	0.0263879	0.0255693	-2.28025	0.265776
RAC875_rep_c69619_145	2A	95.8	09SEL	7.973	C	-2.50176	0.0235949	-2.18958	0.029109	-1.90665	0.0237764	-2.70903	0.0224965	-2.18538	0.0172152	-2.34529	0.0118677	-1.99202	0.0298747	-2.41228	0.0263879	0.0255693	-2.28025	0.265776
RAC875_rep_c69619_145	2A	95.8	09WOH	6.669	C	-2.50176	0.0235949	-2.18958	0.029109	-1.90665	0.0237764	-2.70903	0.0224965	-2.18538	0.0172152	-2.34529	0.0118677	-1.99202	0.0298747	-2.41228	0.0263879	0.0255693	-2.28025	0.265776
RAC875_rep_c69619_145	2A	95.8	10AND	7.34	C	-2.50176	0.0235949	-2.18958	0.029109	-1.90665	0.0237764	-2.70903	0.0224965	-2.18538	0.0172152	-2.34529	0.0118677	-1.99202	0.0298747	-2.41228	0.0263879	0.0255693	-2.28025	0.265776
RAC875_rep_c69619_145	2A	95.8	10JAN	6.096	C	-2.50176	0.0235949	-2.18958	0.029109	-1.90665	0.0237764	-2.70903	0.0224965	-2.18538	0.0172152	-2.34529	0.0118677	-1.99202	0.0298747	-2.41228	0.0263879	0.0255693	-2.28025	0.265776
RAC875_rep_c69619_145	2A	95.8	10SAU	5.615	C	-2.50176	0.0235949	-2.18958	0.029109	-1.90665	0.0237764	-2.70903	0.0224965	-2.18538	0.0172152	-2.34529	0.0118677	-1.99202	0.0298747	-2.41228	0.0263879	0.0255693	-2.28025	0.265776
RAC875_rep_c69619_145	2A	95.8	10SEL	7.117	C	-2.50176	0.0235949	-2.18958	0.029109	-1.90665	0.0237764	-2.70903	0.0224965	-2.18538	0.0172152	-2.34529	0.0118677	-1.99202	0.0298747	-2.41228	0.0263879	0.0255693	-2.28025	0.265776
RAC875_rep_c69619_145	2A	95.8	10WOH	8.015	C	-2.50176	0.0235949	-2.18958	0.029109	-1.90665	0.0237764	-2.70903	0.0224965	-2.18538	0.0172152	-2.34529	0.0118677	-1.99202	0.0298747	-2.41228	0.0263879	0.0255693	-2.28025	0.265776
RAC875_rep_c69619_145	2A	95.8	BLUEs	7.718	C	-2.50176	0.0235949	-2.18958	0.029109	-1.90665	0.0237764	-2.70903	0.0224965	-2.18538	0.0172152	-2.34529	0.0118677	-1.99202	0.0298747	-2.41228	0.0263879	0.0255693	-2.28025	0.265776
RAC875_rep_c69619_78	2A	95.8	09AND	9.364	A	-3.03538	0.0312791	-2.58044	0.0295313	-2.1704	0.0220604	-2.98137	0.0168921	-2.65308	0.0239066	-2.84902	0.0137649	-2.13256	0.0198167	-2.73819	0.0244295	0.0258755	-2.64255	0.339721
RAC875_rep_c69619_78	2A	95.8	09SEL	9.667	A	-3.03538	0.0312791	-2.58044	0.0295313	-2.1704	0.0220604	-2.98137	0.0168921	-2.65308	0.0239066	-2.84902	0.0137649	-2.13256	0.0198167	-2.73819	0.0244295	0.0258755	-2.64255	0.339721
RAC875_rep_c69619_78	2A	95.8	09WOH	7.571	A	-3.03538	0.0312791	-2.58044	0.0295313	-2.1704	0.0220604	-2.98137	0.0168921	-2.65308	0.0239066	-2.84902	0.0137649	-2.13256	0.0198167	-2.73819	0.0244295	0.0258755	-2.64255	0.339721
RAC875_rep_c69619_78	2A	95.8	10AND	7.814	A	-3.03538	0.0312791	-2.58044	0.0295313	-2.1704	0.0220604	-2.98137	0.0168921	-2.65308	0.0239066	-2.84902	0.0137649	-2.13256	0.0198167	-2.73819	0.0244295	0.0258755	-2.64255	0.339721
RAC875_rep_c69619_78	2A	95.8	10JAN	7.839	A	-3.03538	0.0312791	-2.58044	0.0295313	-2.1704	0.0220604	-2.98137	0.0168921	-2.65308	0.0239066	-2.84902	0.0137649	-2.13256	0.0198167	-2.73819	0.0244295	0.0258755	-2.64255	0.339721
RAC875_rep_c69619_78	2A	95.8	10SAU	7.2	A	-3.03538	0.0312791	-2.58044	0.0295313	-2.1704	0.0220604	-2.98137	0.0168921	-2.65308	0.0239066	-2.84902	0.0137649	-2.13256	0.0198167	-2.73819	0.0244295	0.0258755	-2.64255	0.339721
RAC875_rep_c69619_78	2A	95.8	10SEL	7.175	A	-3.03538	0.0312791	-2.58044	0.0295313	-2.1704	0.0220604	-2.98137	0.0168921	-2.65308	0.0239066	-2.84902	0.0137649	-2.13256	0.0198167	-2.73819	0.0244295	0.0258755	-2.64255	0.339721
RAC875_rep_c69619_78	2A	95.8	10WOH	9.041	A	-3.03538	0.0312791	-2.58044	0.0295313	-2.1704	0.0220604	-2.98137	0.0168921	-2.65308	0.0239066	-2.84902	0.0137649	-2.13256	0.0198167	-2.73819	0.0244295	0.0258755	-2.64255	0.339721
RAC875_rep_c69619_78	2A	95.8	BLUEs	9.105	A	-3.03538	0.0312791	-2.58044	0.0295313	-2.1704	0.0220604	-2.98137	0.0168921	-2.65308	0.0239066	-2.84902	0.0137649	-2.13256	0.0198167	-2.73819	0.0244295	0.0258755	-2.64255	0.339721
wsnp_CAP11_c1711_934478	2A	95.8	09AND	9.917	G	-3.11882	0.0335936	-2.62341	0.0313312	-2.23862	0.0239008	-3.06972	0.0189448	-2.71432	0.0254477	-2.9171	0.0151737	-2.2039	0.0218603	-2.79848	0.0257559	0.0282196	-2.71055	0.344984
wsnp_CAP11_c1711_934478	2A	95.8	09SEL	10.118	G	-3.11882	0.0335936	-2.62341	0.0313312	-2.23862	0.0239008	-3.06972	0.0189448	-2.71432	0.0254477	-2.9171	0.0151737	-2.2039	0.0218603	-2.79848	0.0257559	0.0282196	-2.71055	0.344984
wsnp_CAP11_c1711_934478	2A	95.8	09WOH	8.098	G	-3.11882	0.0335936	-2.62341	0.0313312	-2.23862	0.0239008	-3.06972	0.0189448	-2.71432	0.0254477	-2.9171	0.0151737	-2.2039	0.0218603	-2.79848	0.0257559	0.0282196	-2.71055	0.344984
wsnp_CAP11_c1711_934478	2A	95.8	10AND	8.299	G	-3.11882	0.0335936	-2.62341	0.0313312	-2.23862	0.0239008	-3.06972	0.0189448	-2.71432	0.0254477	-2.9171	0.0151737	-2.2039	0.0218603	-2.79848	0.0257559	0.0282196	-2.71055	0.344984
wsnp_CAP11_c1711_934478	2A	95.8	10JAN	8.245	G	-3.11882	0.0335936	-2.62341	0.0313312	-2.23862	0.0239008	-3.06972	0.0189448	-2.71432	0.0254477	-2.9171	0.0151737	-2.2039	0.0218603	-2.79848	0.0257559	0.0282196	-2.71055	0.344984
wsnp_CAP11_c1711_934478	2A	95.8	10SAU	7.594	G	-3.11882	0.0335936	-2.62341	0.0313312	-2.23862	0.0239008	-3.06972	0.0189448	-2.71432	0.0254477	-2.9171	0.0151737	-2.2039	0.0218603	-2.79848	0.0257559	0.0282196	-2.71055	0.344984
wsnp_CAP11_c1711_934478	2A	95.8	10SEL	7.661	G	-3.11882	0.0335936	-2.62341	0.0313312	-2.23862	0.0239008	-3.06972	0.0189448	-2.71432	0.0254477	-2.9171	0.0151737	-2.2039	0.0218603	-2.79848	0.0257559	0.0282196	-2.71055	0.344984
wsnp_CAP11_c1711_934478	2A	95.8	10WOH	9.525	G	-3.11882	0.0335936	-2.62341	0.0313312	-2.23862	0.0239008	-3.06972	0.0189448	-2.71432	0.0254477	-2.9171	0.0151737	-2.2039	0.0218603	-2.79848	0.0257559	0.0282196	-2.71055	0.344984
wsnp_CAP11_c1711_934478	2A	95.8	BLUEs	9.64	G	-3.11882	0.0335936	-2.62341	0.0313312	-2.23862	0.0239008	-3.06972	0.0189448	-2.71432	0.0254477	-2.9171	0.0151737	-2.2039	0.0218603	-2.79848	0.0257559	0.0282196	-2.71055	0.344984
tplb0046b02_872	2A	98.1	10AND	4.23	G	2.39005	0.00834525	2.1301	0.0100831	1.95434	0.0102542	2.96294	0.0216855	2.04672	0.00729968	2.9337	0.0174873	1.97432	0.0131687	2.47127	0.0127792	0.0134925	2.35793	0.40887
tplb0046b02_872	2A	98.1	10SAU	4.113	G	2.39005	0.00834525	2.1301	0.0100831	1.95434	0.0102542	2.96294	0.0216855	2.04672	0.00729968	2.9337	0.0174873	1.97432	0.0131687	2.47127	0.0127792	0.0134925	2.35793	0.40887
tplb0046b02_872	2A	98.1	10WOH	4.056	G	2.39005	0.00834525	2.1301	0.0100831	1.95434	0.0102542	2.96294	0.0216855	2.04672	0.00729968	2.9337	0.0174873	1.97432	0.0131687	2.47127	0.0127792	0.0134925	2.35793	0.40887
tplb0046b02_872	2A	98.1	BLUEs	4.029	G	2.39005	0.00834525	2.1301	0.0100831	1.95434	0.0102542	2.96294	0.0216855	2.04672	0.00729968	2.9337	0.0174873	1.97432	0.0131687	2.47127	0.0127792	0.0134925	2.35793	0.40887
wsnp_Ex_c24964_34219020	2A	98.1	10SAU	4.155	C	2.33384	0.0207893	2.14318	0.0216461	1.93591	0.0213996	2.90004	0.0333628	2.16088	0.0167385	2.98242	0.0310277	2.05233	0.0287337	2.49195	0.0281977	0.0291487	2.37507	0.388495
wsnp_Ex_c24964_34219020	2A	98.1	10WOH	4.029	C	2.33384	0.0207893	2.14318	0.0216461	1.93591	0.0213996	2.90004	0.0333628	2.16088	0.0167385	2.98242	0.0310277	2.05233	0.0287337	2.49195	0.0281977	0.0291487	2.37507	0.388495
wsnp_Ex_c24964_34219020	2A	98.1	BLUEs	4.01	C	2.33384	0.0207893	2.14318	0.0216461	1.93591	0.0213996	2.90004	0.0333628	2.16088	0.0167385	2.98242	0.0310277	2.05233	0.0287337	2.49195	0.0281977	0.0291487	2.37507	0.388495
Ra_c21740_341	2A	105.3	09SEL	4.755	A	-2.29913	5.73874e-05	-2.40705	0.00491357	-1.99	0.00332708	-1.91765	0.000105095	-1.63668	1.19059e-05	-2.40481	0.000740014	-2.03051	0.00430567	-2.14522	0.000693308	0.000736646	-2.10388	0.265549
RAC875_c4609_1756	2A	105.3	09AND	6.363	C	-2.93607	0.0076825	-2.66985	0.0129126	-2.35706	0.0112355	-2.60513	0.0030323	-2.23577	0.00182939	-2.96324	0.00644398	-2.30885	0.0111995	-2.70719	0.00979254	0.00750954	-2.59789	0.277151
RAC875_c4609_1756	2A	105.3	09SEL	7.537	C	-2.93607	0.0076825	-2.66985	0.0129126	-2.35706	0.0112355	-2.60513	0.0030323	-2.23577	0.00182939	-2.96324	0.00644398	-2.30885	0.0111995	-2.70719	0.00979254	0.00750954	-2.59789	0.277151
RAC875_c4609_1756	2A	105.3	09WOH	6.507	C	-2.93607	0.0076825	-2.66985	0.0129126	-2.35706	0.0112355	-2.60513	0.0030323	-2.23577	0.00182939	-2.96324	0.00644398	-2.30885	0.0111995	-2.70719	0.00979254	0.00750954	-2.59789	0.277151
RAC875_c4609_1756	2A	105.3	10AND	4.469	C	-2.93607	0.0076825	-2.66985	0.0129126	-2.35706	0.0112355	-2.60513	0.0030323	-2.23577	0.00182939	-2.96324	0.00644398	-2.30885	0.0111995	-2.70719	0.00979254	0.00750954	-2.59789	0.277151
RAC875_c4609_1756	2A	105.3	10JAN	4.174	C	-2.93607	0.0076825	-2.66985	0.0129126	-2.35706	0.0112355	-2.60513	0.0030323	-2.23577	0.00182939	-2.96324	0.00644398	-2.30885	0.0111995	-2.70719	0.00979254	0.00750954	-2.59789	0.277151
RAC875_c4609_1756	2A	105.3	10SAU	5.695	C	-2.93607	0.0076825	-2.66985	0.0129126	-2.35706	0.0112355	-2.60513	0.0030323	-2.23577	0.00182939	-2.96324	0.00644398	-2.30885	0.0111995	-2.70719	0.00979254	0.00750954	-2.59789	0.277151
RAC875_c4609_1756	2A	105.3	10SEL	6.119	C	-2.93607	0.0076825	-2.66985	0.0129126	-2.35706	0.0112355	-2.60513	0.0030323	-2.23577	0.00182939	-2.96324	0.00644398	-2.30885	0.0111995	-2.70719	0.00979254	0.00750954	-2.59789	0.277151
RAC875_c4609_1756	2A	105.3	10WOH	6.453	C	-2.93607	0.0076825	-2.66985	0.0129126	-2.35706	0.0112355	-2.60513	0.0030323	-2.23577	0.00182939	-2.96324	0.00644398	-2.30885	0.0111995	-2.70719	0.00979254	0.00750954	-2.59789	0.277151
RAC875_c4609_1756	2A	105.3	BLUEs	6.465	C	-2.93607	0.0076825	-2.66985	0.0129126	-2.35706	0.0112355	-2.60513	0.0030323	-2.23577	0.00182939	-2.96324	0.00644398	-2.30885	0.0111995	-2.70719	0.00979254	0.00750954	-2.59789	0.277151
BS00010477_51	2A	106.9	10SAU	4.04	T	1.87801	0.000517369	1.46211	0.000798788	1.10329	0.00126773	1.91134	1.44015e-05	1.68906	0.000574629	2.05971	7.60581e-05	1.46826	4.59251e-06	1.6631	6.24298e-05	1.71685e-05	1.65436	0.306342
Excalibur_c7971_712	2A	106.9	09AND	4.107	A	1.95033	0.000597718	1.51238	0.000873599	1.15372	0.00115757	1.98684	3.38453e-06	1.80233	0.00112881	2.14298	2.47609e-05	1.51239	2.51733e-08	1.75465	0.000283314	2.01108e-06	1.72695	0.320188
Excalibur_c7971_712	2A	106.9	10SAU	4.292	A	1.95033	0.000597718	1.51238	0.000873599	1.15372	0.00115757	1.98684	3.38453e-06	1.80233	0.00112881	2.14298	2.47609e-05	1.51239	2.51733e-08	1.75465	0.000283314	2.01108e-06	1.72695	0.320188
Excalibur_c7971_712	2A	106.9	10WOH	4.011	A	1.95033	0.000597718	1.51238	0.000873599	1.15372	0.00115757	1.98684	3.38453e-06	1.80233	0.00112881	2.14298	2.47609e-05	1.51239	2.51733e-08	1.75465	0.000283314	2.01108e-06	1.72695	0.320188
Excalibur_c7971_712	2A	106.9	BLUEs	4.165	A	1.95033	0.000597718	1.51238	0.000873599	1.15372	0.00115757	1.98684	3.38453e-06	1.80233	0.00112881	2.14298	2.47609e-05	1.51239	2.51733e-08	1.75465	0.000283314	2.01108e-06	1.72695	0.320188
Kukri_c25632_86	2A	106.9	09AND	4.367	C	2.01086	0.000581971	1.54714	0.000892818	1.18118	0.00134543	2.04742	5.56556e-06	1.82628	0.00105989	2.18106	1.86987e-05	1.55693	1.05193e-06	1.7966	0.000241029	5.09358e-06	1.76843	0.327233
Kukri_c25632_86	2A	106.9	10AND	4.022	C	2.01086	0.000581971	1.54714	0.000892818	1.18118	0.00134543	2.04742	5.56556e-06	1.82628	0.00105989	2.18106	1.86987e-05	1.55693	1.05193e-06	1.7966	0.000241029	5.09358e-06	1.76843	0.327233
Kukri_c25632_86	2A	106.9	10SAU	4.471	C	2.01086	0.000581971	1.54714	0.000892818	1.18118	0.00134543	2.04742	5.56556e-06	1.82628	0.00105989	2.18106	1.86987e-05	1.55693	1.05193e-06	1.7966	0.000241029	5.09358e-06	1.76843	0.327233
Kukri_c25632_86	2A	106.9	10SEL	4.1	C	2.01086	0.000581971	1.54714	0.000892818	1.18118	0.00134543	2.04742	5.56556e-06	1.82628	0.00105989	2.18106	1.86987e-05	1.55693	1.05193e-06	1.7966	0.000241029	5.09358e-06	1.76843	0.327233
Kukri_c25632_86	2A	106.9	10WOH	4.224	C	2.01086	0.000581971	1.54714	0.000892818	1.18118	0.00134543	2.04742	5.56556e-06	1.82628	0.00105989	2.18106	1.86987e-05	1.55693	1.05193e-06	1.7966	0.000241029	5.09358e-06	1.76843	0.327233
Kukri_c25632_86	2A	106.9	BLUEs	4.386	C	2.01086	0.000581971	1.54714	0.000892818	1.18118	0.00134543	2.04742	5.56556e-06	1.82628	0.00105989	2.18106	1.86987e-05	1.55693	1.05193e-06	1.7966	0.000241029	5.09358e-06	1.76843	0.327233
Kukri_c44231_1576	2A	106.9	09AND	4.393	C	2.01331	0.000598849	1.54096	0.000910327	1.17893	0.00132595	2.04289	4.96641e-06	1.83038	0.00110508	2.18768	1.37205e-05	1.55471	1.53115e-06	1.79633	0.000251084	3.81922e-06	1.76815	0.329634
Kukri_c44231_1576	2A	106.9	10AND	4.021	C	2.01331	0.000598849	1.54096	0.000910327	1.17893	0.00132595	2.04289	4.96641e-06	1.83038	0.00110508	2.18768	1.37205e-05	1.55471	1.53115e-06	1.79633	0.000251084	3.81922e-06	1.76815	0.329634
Kukri_c44231_1576	2A	106.9	10JAN	4.019	C	2.01331	0.000598849	1.54096	0.000910327	1.17893	0.00132595	2.04289	4.96641e-06	1.83038	0.00110508	2.18768	1.37205e-05	1.55471	1.53115e-06	1.79633	0.000251084	3.81922e-06	1.76815	0.329634
Kukri_c44231_1576	2A	106.9	10SAU	4.511	C	2.01331	0.000598849	1.54096	0.000910327	1.17893	0.00132595	2.04289	4.96641e-06	1.83038	0.00110508	2.18768	1.37205e-05	1.55471	1.53115e-06	1.79633	0.000251084	3.81922e-06	1.76815	0.329634
Kukri_c44231_1576	2A	106.9	10SEL	4.105	C	2.01331	0.000598849	1.54096	0.000910327	1.17893	0.00132595	2.04289	4.96641e-06	1.83038	0.00110508	2.18768	1.37205e-05	1.55471	1.53115e-06	1.79633	0.000251084	3.81922e-06	1.76815	0.329634
Kukri_c44231_1576	2A	106.9	10WOH	4.24	C	2.01331	0.000598849	1.54096	0.000910327	1.17893	0.00132595	2.04289	4.96641e-06	1.83038	0.00110508	2.18768	1.37205e-05	1.55471	1.53115e-06	1.79633	0.000251084	3.81922e-06	1.76815	0.329634
Kukri_c44231_1576	2A	106.9	BLUEs	4.401	C	2.01331	0.000598849	1.54096	0.000910327	1.17893	0.00132595	2.04289	4.96641e-06	1.83038	0.00110508	2.18768	1.37205e-05	1.55471	1.53115e-06	1.79633	0.000251084	3.81922e-06	1.76815	0.329634
RAC875_c1043_258	2A	106.9	10JAN	4.961	A	2.14343	0.00031529	1.75534	0.000575693	1.52698	0.000532088	2.28181	8.12211e-05	2.32725	0.00390951	2.47233	7.21025e-05	1.98265	0.00113315	2.19458	0.00111502	0.000117316	2.08555	0.314733
RAC875_c1043_258	2A	106.9	10SAU	4.498	A	2.14343	0.00031529	1.75534	0.000575693	1.52698	0.000532088	2.28181	8.12211e-05	2.32725	0.00390951	2.47233	7.21025e-05	1.98265	0.00113315	2.19458	0.00111502	0.000117316	2.08555	0.314733
RAC875_c1043_258	2A	106.9	10SEL	5.121	A	2.14343	0.00031529	1.75534	0.000575693	1.52698	0.000532088	2.28181	8.12211e-05	2.32725	0.00390951	2.47233	7.21025e-05	1.98265	0.00113315	2.19458	0.00111502	0.000117316	2.08555	0.314733
RAC875_c1043_258	2A	106.9	10WOH	4.891	A	2.14343	0.00031529	1.75534	0.000575693	1.52698	0.000532088	2.28181	8.12211e-05	2.32725	0.00390951	2.47233	7.21025e-05	1.98265	0.00113315	2.19458	0.00111502	0.000117316	2.08555	0.314733
RAC875_c1043_258	2A	106.9	BLUEs	4.788	A	2.14343	0.00031529	1.75534	0.000575693	1.52698	0.000532088	2.28181	8.12211e-05	2.32725	0.00390951	2.47233	7.21025e-05	1.98265	0.00113315	2.19458	0.00111502	0.000117316	2.08555	0.314733
RAC875_c22328_1356	2A	106.9	09AND	4.055	G	1.92656	0.000465785	1.4967	0.000948522	1.12624	0.00154605	1.95828	2.01268e-05	1.78787	0.00101225	2.13468	2.14675e-05	1.51343	9.09004e-08	1.71969	0.000142351	1.51147e-05	1.70793	0.320695
RAC875_c22328_1356	2A	106.9	10SAU	4.3	G	1.92656	0.000465785	1.4967	0.000948522	1.12624	0.00154605	1.95828	2.01268e-05	1.78787	0.00101225	2.13468	2.14675e-05	1.51343	9.09004e-08	1.71969	0.000142351	1.51147e-05	1.70793	0.320695
RAC875_c22328_1356	2A	106.9	BLUEs	4.127	G	1.92656	0.000465785	1.4967	0.000948522	1.12624	0.00154605	1.95828	2.01268e-05	1.78787	0.00101225	2.13468	2.14675e-05	1.51343	9.09004e-08	1.71969	0.000142351	1.51147e-05	1.70793	0.320695
Tdurum_contig42282_10323	2A	106.9	09AND	4.367	C	2.01086	0.000581971	1.54714	0.000892818	1.18118	0.00134543	2.04742	5.56556e-06	1.82628	0.00105989	2.18106	1.86987e-05	1.55693	1.05193e-06	1.7966	0.000241029	5.09358e-06	1.76843	0.327233
Tdurum_contig42282_10323	2A	106.9	10AND	4.022	C	2.01086	0.000581971	1.54714	0.000892818	1.18118	0.00134543	2.04742	5.56556e-06	1.82628	0.00105989	2.18106	1.86987e-05	1.55693	1.05193e-06	1.7966	0.000241029	5.09358e-06	1.76843	0.327233
Tdurum_contig42282_10323	2A	106.9	10SAU	4.471	C	2.01086	0.000581971	1.54714	0.000892818	1.18118	0.00134543	2.04742	5.56556e-06	1.82628	0.00105989	2.18106	1.86987e-05	1.55693	1.05193e-06	1.7966	0.000241029	5.09358e-06	1.76843	0.327233
Tdurum_contig42282_10323	2A	106.9	10SEL	4.1	C	2.01086	0.000581971	1.54714	0.000892818	1.18118	0.00134543	2.04742	5.56556e-06	1.82628	0.00105989	2.18106	1.86987e-05	1.55693	1.05193e-06	1.7966	0.000241029	5.09358e-06	1.76843	0.327233
Tdurum_contig42282_10323	2A	106.9	10WOH	4.224	C	2.01086	0.000581971	1.54714	0.000892818	1.18118	0.00134543	2.04742	5.56556e-06	1.82628	0.00105989	2.18106	1.86987e-05	1.55693	1.05193e-06	1.7966	0.000241029	5.09358e-06	1.76843	0.327233
Tdurum_contig42282_10323	2A	106.9	BLUEs	4.386	C	2.01086	0.000581971	1.54714	0.000892818	1.18118	0.00134543	2.04742	5.56556e-06	1.82628	0.00105989	2.18106	1.86987e-05	1.55693	1.05193e-06	1.7966	0.000241029	5.09358e-06	1.76843	0.327233
Tdurum_contig42282_11463	2A	106.9	09AND	4.367	C	2.01086	0.000581971	1.54714	0.000892818	1.18118	0.00134543	2.04742	5.56556e-06	1.82628	0.00105989	2.18106	1.86987e-05	1.55693	1.05193e-06	1.7966	0.000241029	5.09358e-06	1.76843	0.327233
Tdurum_contig42282_11463	2A	106.9	10AND	4.022	C	2.01086	0.000581971	1.54714	0.000892818	1.18118	0.00134543	2.04742	5.56556e-06	1.82628	0.00105989	2.18106	1.86987e-05	1.55693	1.05193e-06	1.7966	0.000241029	5.09358e-06	1.76843	0.327233
Tdurum_contig42282_11463	2A	106.9	10SAU	4.471	C	2.01086	0.000581971	1.54714	0.000892818	1.18118	0.00134543	2.04742	5.56556e-06	1.82628	0.00105989	2.18106	1.86987e-05	1.55693	1.05193e-06	1.7966	0.000241029	5.09358e-06	1.76843	0.327233
Tdurum_contig42282_11463	2A	106.9	10SEL	4.1	C	2.01086	0.000581971	1.54714	0.000892818	1.18118	0.00134543	2.04742	5.56556e-06	1.82628	0.00105989	2.18106	1.86987e-05	1.55693	1.05193e-06	1.7966	0.000241029	5.09358e-06	1.76843	0.327233
Tdurum_contig42282_11463	2A	106.9	10WOH	4.224	C	2.01086	0.000581971	1.54714	0.000892818	1.18118	0.00134543	2.04742	5.56556e-06	1.82628	0.00105989	2.18106	1.86987e-05	1.55693	1.05193e-06	1.7966	0.000241029	5.09358e-06	1.76843	0.327233
Tdurum_contig42282_11463	2A	106.9	BLUEs	4.386	C	2.01086	0.000581971	1.54714	0.000892818	1.18118	0.00134543	2.04742	5.56556e-06	1.82628	0.00105989	2.18106	1.86987e-05	1.55693	1.05193e-06	1.7966	0.000241029	5.09358e-06	1.76843	0.327233
Tdurum_contig53038_1287	2A	106.9	09AND	4.195	T	2.22386	0.000148838	1.82156	0.000550256	1.50965	0.0011179	2.2899	0.000279867	2.2789	0.00193846	2.53988	4.32916e-06	2.06598	0.000765141	2.28952	0.00105176	5.04931e-06	2.12741	0.323818
Tdurum_contig53038_1287	2A	106.9	09SEL	4.082	T	2.22386	0.000148838	1.82156	0.000550256	1.50965	0.0011179	2.2899	0.000279867	2.2789	0.00193846	2.53988	4.32916e-06	2.06598	0.000765141	2.28952	0.00105176	5.04931e-06	2.12741	0.323818
Tdurum_contig53038_1287	2A	106.9	10JAN	4.778	T	2.22386	0.000148838	1.82156	0.000550256	1.50965	0.0011179	2.2899	0.000279867	2.2789	0.00193846	2.53988	4.32916e-06	2.06598	0.000765141	2.28952	0.00105176	5.04931e-06	2.12741	0.323818
Tdurum_contig53038_1287	2A	106.9	10SAU	4.71	T	2.22386	0.000148838	1.82156	0.000550256	1.50965	0.0011179	2.2899	0.000279867	2.2789	0.00193846	2.53988	4.32916e-06	2.06598	0.000765141	2.28952	0.00105176	5.04931e-06	2.12741	0.323818
Tdurum_contig53038_1287	2A	106.9	10SEL	5.497	T	2.22386	0.000148838	1.82156	0.000550256	1.50965	0.0011179	2.2899	0.000279867	2.2789	0.00193846	2.53988	4.32916e-06	2.06598	0.000765141	2.28952	0.00105176	5.04931e-06	2.12741	0.323818
Tdurum_contig53038_1287	2A	106.9	10WOH	5.274	T	2.22386	0.000148838	1.82156	0.000550256	1.50965	0.0011179	2.2899	0.000279867	2.2789	0.00193846	2.53988	4.32916e-06	2.06598	0.000765141	2.28952	0.00105176	5.04931e-06	2.12741	0.323818
Tdurum_contig53038_1287	2A	106.9	BLUEs	4.93	T	2.22386	0.000148838	1.82156	0.000550256	1.50965	0.0011179	2.2899	0.000279867	2.2789	0.00193846	2.53988	4.32916e-06	2.06598	0.000765141	2.28952	0.00105176	5.04931e-06	2.12741	0.323818
Tdurum_contig56321_179	2A	106.9	09AND	4.195	T	2.22386	0.000148838	1.82156	0.000550256	1.50965	0.0011179	2.2899	0.000279867	2.2789	0.00193846	2.53988	4.32916e-06	2.06598	0.000765141	2.28952	0.00105176	5.04931e-06	2.12741	0.323818
Tdurum_contig56321_179	2A	106.9	09SEL	4.082	T	2.22386	0.000148838	1.82156	0.000550256	1.50965	0.0011179	2.2899	0.000279867	2.2789	0.00193846	2.53988	4.32916e-06	2.06598	0.000765141	2.28952	0.00105176	5.04931e-06	2.12741	0.323818
Tdurum_contig56321_179	2A	106.9	10JAN	4.778	T	2.22386	0.000148838	1.82156	0.000550256	1.50965	0.0011179	2.2899	0.000279867	2.2789	0.00193846	2.53988	4.32916e-06	2.06598	0.000765141	2.28952	0.00105176	5.04931e-06	2.12741	0.323818
Tdurum_contig56321_179	2A	106.9	10SAU	4.71	T	2.22386	0.000148838	1.82156	0.000550256	1.50965	0.0011179	2.2899	0.000279867	2.2789	0.00193846	2.53988	4.32916e-06	2.06598	0.000765141	2.28952	0.00105176	5.04931e-06	2.12741	0.323818
Tdurum_contig56321_179	2A	106.9	10SEL	5.497	T	2.22386	0.000148838	1.82156	0.000550256	1.50965	0.0011179	2.2899	0.000279867	2.2789	0.00193846	2.53988	4.32916e-06	2.06598	0.000765141	2.28952	0.00105176	5.04931e-06	2.12741	0.323818
Tdurum_contig56321_179	2A	106.9	10WOH	5.274	T	2.22386	0.000148838	1.82156	0.000550256	1.50965	0.0011179	2.2899	0.000279867	2.2789	0.00193846	2.53988	4.32916e-06	2.06598	0.000765141	2.28952	0.00105176	5.04931e-06	2.12741	0.323818
Tdurum_contig56321_179	2A	106.9	BLUEs	4.93	T	2.22386	0.000148838	1.82156	0.000550256	1.50965	0.0011179	2.2899	0.000279867	2.2789	0.00193846	2.53988	4.32916e-06	2.06598	0.000765141	2.28952	0.00105176	5.04931e-06	2.12741	0.323818
wsnp_Ex_c10555_17236072	2A	106.9	09AND	4.121	G	1.95555	0.000400285	1.5148	0.00122782	1.15647	0.00165806	1.97599	3.21338e-05	1.76887	0.000868892	2.12861	7.61391e-05	1.54627	1.91473e-05	1.75029	0.000141036	5.48235e-05	1.72461	0.311899
wsnp_Ex_c10555_17236072	2A	106.9	10SAU	4.243	G	1.95555	0.000400285	1.5148	0.00122782	1.15647	0.00165806	1.97599	3.21338e-05	1.76887	0.000868892	2.12861	7.61391e-05	1.54627	1.91473e-05	1.75029	0.000141036	5.48235e-05	1.72461	0.311899
wsnp_Ex_c10555_17236072	2A	106.9	10SEL	4.004	G	1.95555	0.000400285	1.5148	0.00122782	1.15647	0.00165806	1.97599	3.21338e-05	1.76887	0.000868892	2.12861	7.61391e-05	1.54627	1.91473e-05	1.75029	0.000141036	5.48235e-05	1.72461	0.311899
wsnp_Ex_c10555_17236072	2A	106.9	BLUEs	4.158	G	1.95555	0.000400285	1.5148	0.00122782	1.15647	0.00165806	1.97599	3.21338e-05	1.76887	0.000868892	2.12861	7.61391e-05	1.54627	1.91473e-05	1.75029	0.000141036	5.48235e-05	1.72461	0.311899
wsnp_Ku_c16547_25454123	2A	106.9	09AND	4.117	G	1.95019	0.000581967	1.51194	0.000893298	1.15085	0.00134421	1.98577	6.33707e-06	1.80039	0.0010611	2.14427	1.88307e-05	1.51056	1.14572e-06	1.75381	0.000241091	5.09927e-06	1.72597	0.321167
wsnp_Ku_c16547_25454123	2A	106.9	10SAU	4.304	G	1.95019	0.000581967	1.51194	0.000893298	1.15085	0.00134421	1.98577	6.33707e-06	1.80039	0.0010611	2.14427	1.88307e-05	1.51056	1.14572e-06	1.75381	0.000241091	5.09927e-06	1.72597	0.321167
wsnp_Ku_c16547_25454123	2A	106.9	10WOH	4.019	G	1.95019	0.000581967	1.51194	0.000893298	1.15085	0.00134421	1.98577	6.33707e-06	1.80039	0.0010611	2.14427	1.88307e-05	1.51056	1.14572e-06	1.75381	0.000241091	5.09927e-06	1.72597	0.321167
wsnp_Ku_c16547_25454123	2A	106.9	BLUEs	4.173	G	1.95019	0.000581967	1.51194	0.000893298	1.15085	0.00134421	1.98577	6.33707e-06	1.80039	0.0010611	2.14427	1.88307e-05	1.51056	1.14572e-06	1.75381	0.000241091	5.09927e-06	1.72597	0.321167
wsnp_JD_c16948_15934352	2A	113.4	10SAU	4.025	T	-1.8527	0.00987469	-1.3353	0.0094449	-1.36967	0.0150083	-1.50591	0.00628939	-1.49765	0.00548928	-2.07221	0.0188659	-1.30696	0.0121458	-1.49784	0.0104706	0.0122306	-1.55478	0.26972
BS00011539_51	2A	117.2	10JAN	4.619	C	2.00406	0.00202006	1.56641	3.12523e-05	1.28607	2.17121e-05	1.95197	0.000218464	2.08376	0.00512057	2.1999	0.000363669	1.67752	0.0018396	1.98735	0.00393811	0.000864055	1.84463	0.306598
BS00011539_51	2A	117.2	10SAU	4.131	C	2.00406	0.00202006	1.56641	3.12523e-05	1.28607	2.17121e-05	1.95197	0.000218464	2.08376	0.00512057	2.1999	0.000363669	1.67752	0.0018396	1.98735	0.00393811	0.000864055	1.84463	0.306598
BS00011539_51	2A	117.2	10SEL	4.286	C	2.00406	0.00202006	1.56641	3.12523e-05	1.28607	2.17121e-05	1.95197	0.000218464	2.08376	0.00512057	2.1999	0.000363669	1.67752	0.0018396	1.98735	0.00393811	0.000864055	1.84463	0.306598
BS00011539_51	2A	117.2	10WOH	4.644	C	2.00406	0.00202006	1.56641	3.12523e-05	1.28607	2.17121e-05	1.95197	0.000218464	2.08376	0.00512057	2.1999	0.000363669	1.67752	0.0018396	1.98735	0.00393811	0.000864055	1.84463	0.306598
BS00011539_51	2A	117.2	BLUEs	4.331	C	2.00406	0.00202006	1.56641	3.12523e-05	1.28607	2.17121e-05	1.95197	0.000218464	2.08376	0.00512057	2.1999	0.000363669	1.67752	0.0018396	1.98735	0.00393811	0.000864055	1.84463	0.306598
BS00023075_51	2A	117.2	09AND	8.987	A	-3.53446	0.0181266	-2.96706	0.0217231	-2.63129	0.0185645	-3.02993	0.0129583	-2.5297	0.00814162	-3.36562	0.0127674	-2.82436	0.0321662	-2.9408	0.0167673	0.0171209	-2.9779	0.339935
BS00023075_51	2A	117.2	09SEL	9.157	A	-3.53446	0.0181266	-2.96706	0.0217231	-2.63129	0.0185645	-3.02993	0.0129583	-2.5297	0.00814162	-3.36562	0.0127674	-2.82436	0.0321662	-2.9408	0.0167673	0.0171209	-2.9779	0.339935
BS00023075_51	2A	117.2	09WOH	7.934	A	-3.53446	0.0181266	-2.96706	0.0217231	-2.63129	0.0185645	-3.02993	0.0129583	-2.5297	0.00814162	-3.36562	0.0127674	-2.82436	0.0321662	-2.9408	0.0167673	0.0171209	-2.9779	0.339935
BS00023075_51	2A	117.2	10AND	5.814	A	-3.53446	0.0181266	-2.96706	0.0217231	-2.63129	0.0185645	-3.02993	0.0129583	-2.5297	0.00814162	-3.36562	0.0127674	-2.82436	0.0321662	-2.9408	0.0167673	0.0171209	-2.9779	0.339935
BS00023075_51	2A	117.2	10JAN	5.142	A	-3.53446	0.0181266	-2.96706	0.0217231	-2.63129	0.0185645	-3.02993	0.0129583	-2.5297	0.00814162	-3.36562	0.0127674	-2.82436	0.0321662	-2.9408	0.0167673	0.0171209	-2.9779	0.339935
BS00023075_51	2A	117.2	10SAU	7.15	A	-3.53446	0.0181266	-2.96706	0.0217231	-2.63129	0.0185645	-3.02993	0.0129583	-2.5297	0.00814162	-3.36562	0.0127674	-2.82436	0.0321662	-2.9408	0.0167673	0.0171209	-2.9779	0.339935
BS00023075_51	2A	117.2	10SEL	8.998	A	-3.53446	0.0181266	-2.96706	0.0217231	-2.63129	0.0185645	-3.02993	0.0129583	-2.5297	0.00814162	-3.36562	0.0127674	-2.82436	0.0321662	-2.9408	0.0167673	0.0171209	-2.9779	0.339935
BS00023075_51	2A	117.2	10WOH	7.453	A	-3.53446	0.0181266	-2.96706	0.0217231	-2.63129	0.0185645	-3.02993	0.0129583	-2.5297	0.00814162	-3.36562	0.0127674	-2.82436	0.0321662	-2.9408	0.0167673	0.0171209	-2.9779	0.339935
BS00023075_51	2A	117.2	BLUEs	8.276	A	-3.53446	0.0181266	-2.96706	0.0217231	-2.63129	0.0185645	-3.02993	0.0129583	-2.5297	0.00814162	-3.36562	0.0127674	-2.82436	0.0321662	-2.9408	0.0167673	0.0171209	-2.9779	0.339935
BS00097473_51	2A	117.2	09AND	4.007	G	1.93417	0.000652316	1.52374	0.000781714	1.14299	0.00126877	1.92085	4.38523e-06	1.80608	0.0012077	2.13158	5.53495e-06	1.49037	1.65198e-07	1.72615	0.000262283	6.01432e-07	1.70949	0.313131
BS00097473_51	2A	117.2	10SAU	4.21	G	1.93417	0.000652316	1.52374	0.000781714	1.14299	0.00126877	1.92085	4.38523e-06	1.80608	0.0012077	2.13158	5.53495e-06	1.49037	1.65198e-07	1.72615	0.000262283	6.01432e-07	1.70949	0.313131
BS00097473_51	2A	117.2	BLUEs	4.049	G	1.93417	0.000652316	1.52374	0.000781714	1.14299	0.00126877	1.92085	4.38523e-06	1.80608	0.0012077	2.13158	5.53495e-06	1.49037	1.65198e-07	1.72615	0.000262283	6.01432e-07	1.70949	0.313131
Excalibur_c35919_107	2A	117.2	09AND	6.356	G	-3.09515	0.00719135	-2.6786	0.0102443	-2.36612	0.0103052	-2.64493	0.00503975	-2.02779	0.000840007	-3.06627	0.00540902	-2.60734	0.0196974	-2.56748	0.00777686	0.00663631	-2.63171	0.34764
Excalibur_c35919_107	2A	117.2	09SEL	6.856	G	-3.09515	0.00719135	-2.6786	0.0102443	-2.36612	0.0103052	-2.64493	0.00503975	-2.02779	0.000840007	-3.06627	0.00540902	-2.60734	0.0196974	-2.56748	0.00777686	0.00663631	-2.63171	0.34764
Excalibur_c35919_107	2A	117.2	09WOH	5.92	G	-3.09515	0.00719135	-2.6786	0.0102443	-2.36612	0.0103052	-2.64493	0.00503975	-2.02779	0.000840007	-3.06627	0.00540902	-2.60734	0.0196974	-2.56748	0.00777686	0.00663631	-2.63171	0.34764
Excalibur_c35919_107	2A	117.2	10AND	4.168	G	-3.09515	0.00719135	-2.6786	0.0102443	-2.36612	0.0103052	-2.64493	0.00503975	-2.02779	0.000840007	-3.06627	0.00540902	-2.60734	0.0196974	-2.56748	0.00777686	0.00663631	-2.63171	0.34764
Excalibur_c35919_107	2A	117.2	10SAU	5.498	G	-3.09515	0.00719135	-2.6786	0.0102443	-2.36612	0.0103052	-2.64493	0.00503975	-2.02779	0.000840007	-3.06627	0.00540902	-2.60734	0.0196974	-2.56748	0.00777686	0.00663631	-2.63171	0.34764
Excalibur_c35919_107	2A	117.2	10SEL	7.002	G	-3.09515	0.00719135	-2.6786	0.0102443	-2.36612	0.0103052	-2.64493	0.00503975	-2.02779	0.000840007	-3.06627	0.00540902	-2.60734	0.0196974	-2.56748	0.00777686	0.00663631	-2.63171	0.34764
Excalibur_c35919_107	2A	117.2	10WOH	5.294	G	-3.09515	0.00719135	-2.6786	0.0102443	-2.36612	0.0103052	-2.64493	0.00503975	-2.02779	0.000840007	-3.06627	0.00540902	-2.60734	0.0196974	-2.56748	0.00777686	0.00663631	-2.63171	0.34764
Excalibur_c35919_107	2A	117.2	BLUEs	5.989	G	-3.09515	0.00719135	-2.6786	0.0102443	-2.36612	0.0103052	-2.64493	0.00503975	-2.02779	0.000840007	-3.06627	0.00540902	-2.60734	0.0196974	-2.56748	0.00777686	0.00663631	-2.63171	0.34764
Excalibur_c52319_257	2A	117.2	09AND	5.081	T	-2.09508	0.00219062	-1.7331	0.000847565	-1.41995	0.000314145	-2.12449	0.00274431	-1.87609	0.00323134	-2.03433	3.80336e-05	-1.73339	0.00585674	-2.04846	0.00384098	0.00197688	-1.88311	0.242868
Excalibur_c52319_257	2A	117.2	09SEL	5	T	-2.09508	0.00219062	-1.7331	0.000847565	-1.41995	0.000314145	-2.12449	0.00274431	-1.87609	0.00323134	-2.03433	3.80336e-05	-1.73339	0.00585674	-2.04846	0.00384098	0.00197688	-1.88311	0.242868
Excalibur_c52319_257	2A	117.2	10AND	4.625	T	-2.09508	0.00219062	-1.7331	0.000847565	-1.41995	0.000314145	-2.12449	0.00274431	-1.87609	0.00323134	-2.03433	3.80336e-05	-1.73339	0.00585674	-2.04846	0.00384098	0.00197688	-1.88311	0.242868
Excalibur_c52319_257	2A	117.2	10JAN	4.503	T	-2.09508	0.00219062	-1.7331	0.000847565	-1.41995	0.000314145	-2.12449	0.00274431	-1.87609	0.00323134	-2.03433	3.80336e-05	-1.73339	0.00585674	-2.04846	0.00384098	0.00197688	-1.88311	0.242868
Excalibur_c52319_257	2A	117.2	10SAU	4.223	T	-2.09508	0.00219062	-1.7331	0.000847565	-1.41995	0.000314145	-2.12449	0.00274431	-1.87609	0.00323134	-2.03433	3.80336e-05	-1.73339	0.00585674	-2.04846	0.00384098	0.00197688	-1.88311	0.242868
Excalibur_c52319_257	2A	117.2	10SEL	5.379	T	-2.09508	0.00219062	-1.7331	0.000847565	-1.41995	0.000314145	-2.12449	0.00274431	-1.87609	0.00323134	-2.03433	3.80336e-05	-1.73339	0.00585674	-2.04846	0.00384098	0.00197688	-1.88311	0.242868
Excalibur_c52319_257	2A	117.2	10WOH	5.77	T	-2.09508	0.00219062	-1.7331	0.000847565	-1.41995	0.000314145	-2.12449	0.00274431	-1.87609	0.00323134	-2.03433	3.80336e-05	-1.73339	0.00585674	-2.04846	0.00384098	0.00197688	-1.88311	0.242868
Excalibur_c52319_257	2A	117.2	BLUEs	5.264	T	-2.09508	0.00219062	-1.7331	0.000847565	-1.41995	0.000314145	-2.12449	0.00274431	-1.87609	0.00323134	-2.03433	3.80336e-05	-1.73339	0.00585674	-2.04846	0.00384098	0.00197688	-1.88311	0.242868
IAAV5232	2A	117.2	09AND	4.304	A	1.98725	0.00046567	1.53191	0.000948112	1.15667	0.00154726	2.01992	1.87385e-05	1.81374	0.00101109	2.17145	2.13451e-05	1.5595	1.17548e-07	1.76262	0.000142292	1.51149e-05	1.75038	0.326645
IAAV5232	2A	117.2	10SAU	4.467	A	1.98725	0.00046567	1.53191	0.000948112	1.15667	0.00154726	2.01992	1.87385e-05	1.81374	0.00101109	2.17145	2.13451e-05	1.5595	1.17548e-07	1.76262	0.000142292	1.51149e-05	1.75038	0.326645
IAAV5232	2A	117.2	10SEL	4.139	A	1.98725	0.00046567	1.53191	0.000948112	1.15667	0.00154726	2.01992	1.87385e-05	1.81374	0.00101109	2.17145	2.13451e-05	1.5595	1.17548e-07	1.76262	0.000142292	1.51149e-05	1.75038	0.326645
IAAV5232	2A	117.2	10WOH	4.105	A	1.98725	0.00046567	1.53191	0.000948112	1.15667	0.00154726	2.01992	1.87385e-05	1.81374	0.00101109	2.17145	2.13451e-05	1.5595	1.17548e-07	1.76262	0.000142292	1.51149e-05	1.75038	0.326645
IAAV5232	2A	117.2	BLUEs	4.34	A	1.98725	0.00046567	1.53191	0.000948112	1.15667	0.00154726	2.01992	1.87385e-05	1.81374	0.00101109	2.17145	2.13451e-05	1.5595	1.17548e-07	1.76262	0.000142292	1.51149e-05	1.75038	0.326645
IAAV6102	2A	117.2	09AND	4.367	T	2.01086	0.000581971	1.54714	0.000892818	1.18118	0.00134543	2.04742	5.56556e-06	1.82628	0.00105989	2.18106	1.86987e-05	1.55693	1.05193e-06	1.7966	0.000241029	5.09358e-06	1.76843	0.327233
IAAV6102	2A	117.2	10AND	4.022	T	2.01086	0.000581971	1.54714	0.000892818	1.18118	0.00134543	2.04742	5.56556e-06	1.82628	0.00105989	2.18106	1.86987e-05	1.55693	1.05193e-06	1.7966	0.000241029	5.09358e-06	1.76843	0.327233
IAAV6102	2A	117.2	10SAU	4.471	T	2.01086	0.000581971	1.54714	0.000892818	1.18118	0.00134543	2.04742	5.56556e-06	1.82628	0.00105989	2.18106	1.86987e-05	1.55693	1.05193e-06	1.7966	0.000241029	5.09358e-06	1.76843	0.327233
IAAV6102	2A	117.2	10SEL	4.1	T	2.01086	0.000581971	1.54714	0.000892818	1.18118	0.00134543	2.04742	5.56556e-06	1.82628	0.00105989	2.18106	1.86987e-05	1.55693	1.05193e-06	1.7966	0.000241029	5.09358e-06	1.76843	0.327233
IAAV6102	2A	117.2	10WOH	4.224	T	2.01086	0.000581971	1.54714	0.000892818	1.18118	0.00134543	2.04742	5.56556e-06	1.82628	0.00105989	2.18106	1.86987e-05	1.55693	1.05193e-06	1.7966	0.000241029	5.09358e-06	1.76843	0.327233
IAAV6102	2A	117.2	BLUEs	4.386	T	2.01086	0.000581971	1.54714	0.000892818	1.18118	0.00134543	2.04742	5.56556e-06	1.82628	0.00105989	2.18106	1.86987e-05	1.55693	1.05193e-06	1.7966	0.000241029	5.09358e-06	1.76843	0.327233
Kukri_c30117_214	2A	117.2	09AND	4.367	T	2.01086	0.000581971	1.54714	0.000892818	1.18118	0.00134543	2.04742	5.56556e-06	1.82628	0.00105989	2.18106	1.86987e-05	1.55693	1.05193e-06	1.7966	0.000241029	5.09358e-06	1.76843	0.327233
Kukri_c30117_214	2A	117.2	10AND	4.022	T	2.01086	0.000581971	1.54714	0.000892818	1.18118	0.00134543	2.04742	5.56556e-06	1.82628	0.00105989	2.18106	1.86987e-05	1.55693	1.05193e-06	1.7966	0.000241029	5.09358e-06	1.76843	0.327233
Kukri_c30117_214	2A	117.2	10SAU	4.471	T	2.01086	0.000581971	1.54714	0.000892818	1.18118	0.00134543	2.04742	5.56556e-06	1.82628	0.00105989	2.18106	1.86987e-05	1.55693	1.05193e-06	1.7966	0.000241029	5.09358e-06	1.76843	0.327233
Kukri_c30117_214	2A	117.2	10SEL	4.1	T	2.01086	0.000581971	1.54714	0.000892818	1.18118	0.00134543	2.04742	5.56556e-06	1.82628	0.00105989	2.18106	1.86987e-05	1.55693	1.05193e-06	1.7966	0.000241029	5.09358e-06	1.76843	0.327233
Kukri_c30117_214	2A	117.2	10WOH	4.224	T	2.01086	0.000581971	1.54714	0.000892818	1.18118	0.00134543	2.04742	5.56556e-06	1.82628	0.00105989	2.18106	1.86987e-05	1.55693	1.05193e-06	1.7966	0.000241029	5.09358e-06	1.76843	0.327233
Kukri_c30117_214	2A	117.2	BLUEs	4.386	T	2.01086	0.000581971	1.54714	0.000892818	1.18118	0.00134543	2.04742	5.56556e-06	1.82628	0.00105989	2.18106	1.86987e-05	1.55693	1.05193e-06	1.7966	0.000241029	5.09358e-06	1.76843	0.327233
RAC875_c21013_1187	2A	117.2	09AND	4.878	T	-2.05856	0.0012345	-1.71038	0.000534612	-1.3957	0.000157139	-2.08964	0.00213663	-1.85159	0.0026937	-2.00233	1.35008e-06	-1.70362	0.00454377	-2.0258	0.00338914	0.00124404	-1.8547	0.239695
RAC875_c21013_1187	2A	117.2	09SEL	4.885	T	-2.05856	0.0012345	-1.71038	0.000534612	-1.3957	0.000157139	-2.08964	0.00213663	-1.85159	0.0026937	-2.00233	1.35008e-06	-1.70362	0.00454377	-2.0258	0.00338914	0.00124404	-1.8547	0.239695
RAC875_c21013_1187	2A	117.2	10AND	4.467	T	-2.05856	0.0012345	-1.71038	0.000534612	-1.3957	0.000157139	-2.08964	0.00213663	-1.85159	0.0026937	-2.00233	1.35008e-06	-1.70362	0.00454377	-2.0258	0.00338914	0.00124404	-1.8547	0.239695
RAC875_c21013_1187	2A	117.2	10JAN	4.39	T	-2.05856	0.0012345	-1.71038	0.000534612	-1.3957	0.000157139	-2.08964	0.00213663	-1.85159	0.0026937	-2.00233	1.35008e-06	-1.70362	0.00454377	-2.0258	0.00338914	0.00124404	-1.8547	0.239695
RAC875_c21013_1187	2A	117.2	10SAU	4.093	T	-2.05856	0.0012345	-1.71038	0.000534612	-1.3957	0.000157139	-2.08964	0.00213663	-1.85159	0.0026937	-2.00233	1.35008e-06	-1.70362	0.00454377	-2.0258	0.00338914	0.00124404	-1.8547	0.239695
RAC875_c21013_1187	2A	117.2	10SEL	5.181	T	-2.05856	0.0012345	-1.71038	0.000534612	-1.3957	0.000157139	-2.08964	0.00213663	-1.85159	0.0026937	-2.00233	1.35008e-06	-1.70362	0.00454377	-2.0258	0.00338914	0.00124404	-1.8547	0.239695
RAC875_c21013_1187	2A	117.2	10WOH	5.632	T	-2.05856	0.0012345	-1.71038	0.000534612	-1.3957	0.000157139	-2.08964	0.00213663	-1.85159	0.0026937	-2.00233	1.35008e-06	-1.70362	0.00454377	-2.0258	0.00338914	0.00124404	-1.8547	0.239695
RAC875_c21013_1187	2A	117.2	BLUEs	5.098	T	-2.05856	0.0012345	-1.71038	0.000534612	-1.3957	0.000157139	-2.08964	0.00213663	-1.85159	0.0026937	-2.00233	1.35008e-06	-1.70362	0.00454377	-2.0258	0.00338914	0.00124404	-1.8547	0.239695
RAC875_c22328_490	2A	117.2	09AND	4.308	T	1.99865	0.000585414	1.5352	0.000895224	1.1671	0.00137096	2.0296	7.538e-06	1.80957	0.00103401	2.16487	1.96523e-05	1.54067	1.65344e-06	1.78946	0.000244303	5.99343e-06	1.75439	0.326629
RAC875_c22328_490	2A	117.2	10SAU	4.401	T	1.99865	0.000585414	1.5352	0.000895224	1.1671	0.00137096	2.0296	7.538e-06	1.80957	0.00103401	2.16487	1.96523e-05	1.54067	1.65344e-06	1.78946	0.000244303	5.99343e-06	1.75439	0.326629
RAC875_c22328_490	2A	117.2	10SEL	4.02	T	1.99865	0.000585414	1.5352	0.000895224	1.1671	0.00137096	2.0296	7.538e-06	1.80957	0.00103401	2.16487	1.96523e-05	1.54067	1.65344e-06	1.78946	0.000244303	5.99343e-06	1.75439	0.326629
RAC875_c22328_490	2A	117.2	10WOH	4.18	T	1.99865	0.000585414	1.5352	0.000895224	1.1671	0.00137096	2.0296	7.538e-06	1.80957	0.00103401	2.16487	1.96523e-05	1.54067	1.65344e-06	1.78946	0.000244303	5.99343e-06	1.75439	0.326629
RAC875_c22328_490	2A	117.2	BLUEs	4.316	T	1.99865	0.000585414	1.5352	0.000895224	1.1671	0.00137096	2.0296	7.538e-06	1.80957	0.00103401	2.16487	1.96523e-05	1.54067	1.65344e-06	1.78946	0.000244303	5.99343e-06	1.75439	0.326629
RAC875_c96399_610	2A	117.2	10JAN	4.106	C	1.83363	0.000221719	1.50926	0.000602922	1.31996	0.00045849	1.89942	0.000253824	2.04439	0.00374272	2.10594	5.59441e-06	1.69956	0.000831806	1.89686	0.00115812	4.74799e-05	1.78863	0.266659
RAC875_c96399_610	2A	117.2	10SEL	4.023	C	1.83363	0.000221719	1.50926	0.000602922	1.31996	0.00045849	1.89942	0.000253824	2.04439	0.00374272	2.10594	5.59441e-06	1.69956	0.000831806	1.89686	0.00115812	4.74799e-05	1.78863	0.266659
Tdurum_contig47508_250	2A	117.2	09AND	9.018	T	-3.53233	0.0187078	-2.96025	0.0219378	-2.62527	0.0189091	-3.02169	0.0130832	-2.52104	0.00812432	-3.34873	0.0127538	-2.82144	0.0327364	-2.92088	0.0163168	0.0173835	-2.96896	0.339602
Tdurum_contig47508_250	2A	117.2	09SEL	9.156	T	-3.53233	0.0187078	-2.96025	0.0219378	-2.62527	0.0189091	-3.02169	0.0130832	-2.52104	0.00812432	-3.34873	0.0127538	-2.82144	0.0327364	-2.92088	0.0163168	0.0173835	-2.96896	0.339602
Tdurum_contig47508_250	2A	117.2	09WOH	7.936	T	-3.53233	0.0187078	-2.96025	0.0219378	-2.62527	0.0189091	-3.02169	0.0130832	-2.52104	0.00812432	-3.34873	0.0127538	-2.82144	0.0327364	-2.92088	0.0163168	0.0173835	-2.96896	0.339602
Tdurum_contig47508_250	2A	117.2	10AND	5.808	T	-3.53233	0.0187078	-2.96025	0.0219378	-2.62527	0.0189091	-3.02169	0.0130832	-2.52104	0.00812432	-3.34873	0.0127538	-2.82144	0.0327364	-2.92088	0.0163168	0.0173835	-2.96896	0.339602
Tdurum_contig47508_250	2A	117.2	10JAN	5.132	T	-3.53233	0.0187078	-2.96025	0.0219378	-2.62527	0.0189091	-3.02169	0.0130832	-2.52104	0.00812432	-3.34873	0.0127538	-2.82144	0.0327364	-2.92088	0.0163168	0.0173835	-2.96896	0.339602
Tdurum_contig47508_250	2A	117.2	10SAU	7.113	T	-3.53233	0.0187078	-2.96025	0.0219378	-2.62527	0.0189091	-3.02169	0.0130832	-2.52104	0.00812432	-3.34873	0.0127538	-2.82144	0.0327364	-2.92088	0.0163168	0.0173835	-2.96896	0.339602
Tdurum_contig47508_250	2A	117.2	10SEL	9.023	T	-3.53233	0.0187078	-2.96025	0.0219378	-2.62527	0.0189091	-3.02169	0.0130832	-2.52104	0.00812432	-3.34873	0.0127538	-2.82144	0.0327364	-2.92088	0.0163168	0.0173835	-2.96896	0.339602
Tdurum_contig47508_250	2A	117.2	10WOH	7.374	T	-3.53233	0.0187078	-2.96025	0.0219378	-2.62527	0.0189091	-3.02169	0.0130832	-2.52104	0.00812432	-3.34873	0.0127538	-2.82144	0.0327364	-2.92088	0.0163168	0.0173835	-2.96896	0.339602
Tdurum_contig47508_250	2A	117.2	BLUEs	8.261	T	-3.53233	0.0187078	-2.96025	0.0219378	-2.62527	0.0189091	-3.02169	0.0130832	-2.52104	0.00812432	-3.34873	0.0127538	-2.82144	0.0327364	-2.92088	0.0163168	0.0173835	-2.96896	0.339602
Tdurum_contig52350_296	2A	117.2	09SEL	4.243	A	2.10569	0.000256267	1.8108	0.000251761	1.48169	0.00032048	2.26686	2.14836e-06	2.18222	0.0027282	2.58685	0.000872933	1.95518	0.000812147	2.15069	0.000959204	0.000226281	2.0675	0.327915
Tdurum_contig52350_296	2A	117.2	10AND	4.035	A	2.10569	0.000256267	1.8108	0.000251761	1.48169	0.00032048	2.26686	2.14836e-06	2.18222	0.0027282	2.58685	0.000872933	1.95518	0.000812147	2.15069	0.000959204	0.000226281	2.0675	0.327915
Tdurum_contig52350_296	2A	117.2	10JAN	4.592	A	2.10569	0.000256267	1.8108	0.000251761	1.48169	0.00032048	2.26686	2.14836e-06	2.18222	0.0027282	2.58685	0.000872933	1.95518	0.000812147	2.15069	0.000959204	0.000226281	2.0675	0.327915
Tdurum_contig52350_296	2A	117.2	10SAU	5.176	A	2.10569	0.000256267	1.8108	0.000251761	1.48169	0.00032048	2.26686	2.14836e-06	2.18222	0.0027282	2.58685	0.000872933	1.95518	0.000812147	2.15069	0.000959204	0.000226281	2.0675	0.327915
Tdurum_contig52350_296	2A	117.2	10SEL	5.226	A	2.10569	0.000256267	1.8108	0.000251761	1.48169	0.00032048	2.26686	2.14836e-06	2.18222	0.0027282	2.58685	0.000872933	1.95518	0.000812147	2.15069	0.000959204	0.000226281	2.0675	0.327915
Tdurum_contig52350_296	2A	117.2	10WOH	4.918	A	2.10569	0.000256267	1.8108	0.000251761	1.48169	0.00032048	2.26686	2.14836e-06	2.18222	0.0027282	2.58685	0.000872933	1.95518	0.000812147	2.15069	0.000959204	0.000226281	2.0675	0.327915
Tdurum_contig52350_296	2A	117.2	BLUEs	4.937	A	2.10569	0.000256267	1.8108	0.000251761	1.48169	0.00032048	2.26686	2.14836e-06	2.18222	0.0027282	2.58685	0.000872933	1.95518	0.000812147	2.15069	0.000959204	0.000226281	2.0675	0.327915
Tdurum_contig52350_902	2A	117.2	09AND	4.117	C	1.95019	0.000581967	1.51194	0.000893298	1.15085	0.00134421	1.98577	6.33707e-06	1.80039	0.0010611	2.14427	1.88307e-05	1.51056	1.14572e-06	1.75381	0.000241091	5.09927e-06	1.72597	0.321167
Tdurum_contig52350_902	2A	117.2	10SAU	4.304	C	1.95019	0.000581967	1.51194	0.000893298	1.15085	0.00134421	1.98577	6.33707e-06	1.80039	0.0010611	2.14427	1.88307e-05	1.51056	1.14572e-06	1.75381	0.000241091	5.09927e-06	1.72597	0.321167
Tdurum_contig52350_902	2A	117.2	10WOH	4.019	C	1.95019	0.000581967	1.51194	0.000893298	1.15085	0.00134421	1.98577	6.33707e-06	1.80039	0.0010611	2.14427	1.88307e-05	1.51056	1.14572e-06	1.75381	0.000241091	5.09927e-06	1.72597	0.321167
Tdurum_contig52350_902	2A	117.2	BLUEs	4.173	C	1.95019	0.000581967	1.51194	0.000893298	1.15085	0.00134421	1.98577	6.33707e-06	1.80039	0.0010611	2.14427	1.88307e-05	1.51056	1.14572e-06	1.75381	0.000241091	5.09927e-06	1.72597	0.321167
BobWhite_c22503_605	2B	64.3	09WOH	4.178	C	1.55803	0.00299209	1.48828	0.0104251	1.56901	0.0135166	1.84501	0.00819886	1.20739	0.00148623	1.82108	0.00897676	1.63292	0.0193533	1.77122	0.0116791	0.00939046	1.61162	0.209615
BobWhite_c22503_605	2B	64.3	10SEL	4.406	C	1.55803	0.00299209	1.48828	0.0104251	1.56901	0.0135166	1.84501	0.00819886	1.20739	0.00148623	1.82108	0.00897676	1.63292	0.0193533	1.77122	0.0116791	0.00939046	1.61162	0.209615
BobWhite_c22503_605	2B	64.3	10WOH	4.087	C	1.55803	0.00299209	1.48828	0.0104251	1.56901	0.0135166	1.84501	0.00819886	1.20739	0.00148623	1.82108	0.00897676	1.63292	0.0193533	1.77122	0.0116791	0.00939046	1.61162	0.209615
BobWhite_c7786_376	2B	64.3	10AND	4.09	C	1.63646	0.00207624	1.62411	0.00610432	1.51874	0.00540673	2.29627	0.00395355	1.82845	0.00191013	2.41647	0.0106416	1.14904	0.00157339	1.71865	0.00210447	0.00461068	1.77352	0.412082
BobWhite_c7786_376	2B	64.3	10SAU	4.489	C	1.63646	0.00207624	1.62411	0.00610432	1.51874	0.00540673	2.29627	0.00395355	1.82845	0.00191013	2.41647	0.0106416	1.14904	0.00157339	1.71865	0.00210447	0.00461068	1.77352	0.412082
BobWhite_c948_52	2B	64.3	09AND	4.488	T	2.43582	0.0178137	1.99621	0.0163502	1.95765	0.0130074	2.90538	0.0171432	2.16757	0.0091155	2.97153	0.0241392	1.73997	0.0127559	2.39129	0.0137666	0.019018	2.32068	0.444242
BobWhite_c948_52	2B	64.3	09SEL	4.381	T	2.43582	0.0178137	1.99621	0.0163502	1.95765	0.0130074	2.90538	0.0171432	2.16757	0.0091155	2.97153	0.0241392	1.73997	0.0127559	2.39129	0.0137666	0.019018	2.32068	0.444242
BobWhite_c948_52	2B	64.3	09WOH	4.575	T	2.43582	0.0178137	1.99621	0.0163502	1.95765	0.0130074	2.90538	0.0171432	2.16757	0.0091155	2.97153	0.0241392	1.73997	0.0127559	2.39129	0.0137666	0.019018	2.32068	0.444242
BobWhite_c948_52	2B	64.3	10AND	5.526	T	2.43582	0.0178137	1.99621	0.0163502	1.95765	0.0130074	2.90538	0.0171432	2.16757	0.0091155	2.97153	0.0241392	1.73997	0.0127559	2.39129	0.0137666	0.019018	2.32068	0.444242
BobWhite_c948_52	2B	64.3	10SAU	5.723	T	2.43582	0.0178137	1.99621	0.0163502	1.95765	0.0130074	2.90538	0.0171432	2.16757	0.0091155	2.97153	0.0241392	1.73997	0.0127559	2.39129	0.0137666	0.019018	2.32068	0.444242
BobWhite_c948_52	2B	64.3	10WOH	5.177	T	2.43582	0.0178137	1.99621	0.0163502	1.95765	0.0130074	2.90538	0.0171432	2.16757	0.0091155	2.97153	0.0241392	1.73997	0.0127559	2.39129	0.0137666	0.019018	2.32068	0.444242
BobWhite_c948_52	2B	64.3	BLUEs	5.218	T	2.43582	0.0178137	1.99621	0.0163502	1.95765	0.0130074	2.90538	0.0171432	2.16757	0.0091155	2.97153	0.0241392	1.73997	0.0127559	2.39129	0.0137666	0.019018	2.32068	0.444242
BS00001140_51	2B	64.3	09AND	4.869	A	-2.49919	0.00441783	-2.13903	0.0054226	-2.02251	0.00956769	-2.58606	0.00561727	-1.78242	0.00133524	-2.84375	0.0047817	-2.20675	0.0126821	-2.43924	0.0124118	0.00653685	-2.31487	0.341067
BS00001140_51	2B	64.3	09SEL	5.1	A	-2.49919	0.00441783	-2.13903	0.0054226	-2.02251	0.00956769	-2.58606	0.00561727	-1.78242	0.00133524	-2.84375	0.0047817	-2.20675	0.0126821	-2.43924	0.0124118	0.00653685	-2.31487	0.341067
BS00001140_51	2B	64.3	09WOH	5.046	A	-2.49919	0.00441783	-2.13903	0.0054226	-2.02251	0.00956769	-2.58606	0.00561727	-1.78242	0.00133524	-2.84375	0.0047817	-2.20675	0.0126821	-2.43924	0.0124118	0.00653685	-2.31487	0.341067
BS00001140_51	2B	64.3	10AND	4.525	A	-2.49919	0.00441783	-2.13903	0.0054226	-2.02251	0.00956769	-2.58606	0.00561727	-1.78242	0.00133524	-2.84375	0.0047817	-2.20675	0.0126821	-2.43924	0.0124118	0.00653685	-2.31487	0.341067
BS00001140_51	2B	64.3	10SAU	5.516	A	-2.49919	0.00441783	-2.13903	0.0054226	-2.02251	0.00956769	-2.58606	0.00561727	-1.78242	0.00133524	-2.84375	0.0047817	-2.20675	0.0126821	-2.43924	0.0124118	0.00653685	-2.31487	0.341067
BS00001140_51	2B	64.3	10SEL	5.842	A	-2.49919	0.00441783	-2.13903	0.0054226	-2.02251	0.00956769	-2.58606	0.00561727	-1.78242	0.00133524	-2.84375	0.0047817	-2.20675	0.0126821	-2.43924	0.0124118	0.00653685	-2.31487	0.341067
BS00001140_51	2B	64.3	10WOH	5.463	A	-2.49919	0.00441783	-2.13903	0.0054226	-2.02251	0.00956769	-2.58606	0.00561727	-1.78242	0.00133524	-2.84375	0.0047817	-2.20675	0.0126821	-2.43924	0.0124118	0.00653685	-2.31487	0.341067
BS00001140_51	2B	64.3	BLUEs	5.292	A	-2.49919	0.00441783	-2.13903	0.0054226	-2.02251	0.00956769	-2.58606	0.00561727	-1.78242	0.00133524	-2.84375	0.0047817	-2.20675	0.0126821	-2.43924	0.0124118	0.00653685	-2.31487	0.341067
BS00011039_51	2B	64.3	09SEL	4.086	A	1.78227	0.00350234	1.77624	0.00756504	1.6804	0.00709354	2.50996	0.00570896	1.96098	0.0021612	2.48426	0.00994514	1.28681	0.00270124	1.87005	0.00305573	0.00602759	1.91887	0.408583
BS00011039_51	2B	64.3	09WOH	4.009	A	1.78227	0.00350234	1.77624	0.00756504	1.6804	0.00709354	2.50996	0.00570896	1.96098	0.0021612	2.48426	0.00994514	1.28681	0.00270124	1.87005	0.00305573	0.00602759	1.91887	0.408583
BS00011039_51	2B	64.3	10AND	4.862	A	1.78227	0.00350234	1.77624	0.00756504	1.6804	0.00709354	2.50996	0.00570896	1.96098	0.0021612	2.48426	0.00994514	1.28681	0.00270124	1.87005	0.00305573	0.00602759	1.91887	0.408583
BS00011039_51	2B	64.3	10SAU	4.779	A	1.78227	0.00350234	1.77624	0.00756504	1.6804	0.00709354	2.50996	0.00570896	1.96098	0.0021612	2.48426	0.00994514	1.28681	0.00270124	1.87005	0.00305573	0.00602759	1.91887	0.408583
BS00011039_51	2B	64.3	BLUEs	4.283	A	1.78227	0.00350234	1.77624	0.00756504	1.6804	0.00709354	2.50996	0.00570896	1.96098	0.0021612	2.48426	0.00994514	1.28681	0.00270124	1.87005	0.00305573	0.00602759	1.91887	0.408583
BS00011164_51	2B	64.3	09SEL	4.086	T	1.78227	0.00350234	1.77624	0.00756504	1.6804	0.00709354	2.50996	0.00570896	1.96098	0.0021612	2.48426	0.00994514	1.28681	0.00270124	1.87005	0.00305573	0.00602759	1.91887	0.408583
BS00011164_51	2B	64.3	09WOH	4.009	T	1.78227	0.00350234	1.77624	0.00756504	1.6804	0.00709354	2.50996	0.00570896	1.96098	0.0021612	2.48426	0.00994514	1.28681	0.00270124	1.87005	0.00305573	0.00602759	1.91887	0.408583
BS00011164_51	2B	64.3	10AND	4.862	T	1.78227	0.00350234	1.77624	0.00756504	1.6804	0.00709354	2.50996	0.00570896	1.96098	0.0021612	2.48426	0.00994514	1.28681	0.00270124	1.87005	0.00305573	0.00602759	1.91887	0.408583
BS00011164_51	2B	64.3	10SAU	4.779	T	1.78227	0.00350234	1.77624	0.00756504	1.6804	0.00709354	2.50996	0.00570896	1.96098	0.0021612	2.48426	0.00994514	1.28681	0.00270124	1.87005	0.00305573	0.00602759	1.91887	0.408583
BS00011164_51	2B	64.3	BLUEs	4.283	T	1.78227	0.00350234	1.77624	0.00756504	1.6804	0.00709354	2.50996	0.00570896	1.96098	0.0021612	2.48426	0.00994514	1.28681	0.00270124	1.87005	0.00305573	0.00602759	1.91887	0.408583
BS00022417_51	2B	64.3	10SAU	4.839	G	1.61416	0.00440774	1.42167	0.0120862	1.57061	0.0207946	1.99602	0.00974892	1.17794	0.00198909	2.35189	0.0206828	1.55683	0.0143258	1.85047	0.0167684	0.0132347	1.69245	0.364379
BS00022417_51	2B	64.3	10WOH	4.144	G	1.61416	0.00440774	1.42167	0.0120862	1.57061	0.0207946	1.99602	0.00974892	1.17794	0.00198909	2.35189	0.0206828	1.55683	0.0143258	1.85047	0.0167684	0.0132347	1.69245	0.364379
BS00022657_51	2B	64.3	10SEL	4.01	G	1.436	0.000814111	1.38835	0.0049472	1.47404	0.00762128	1.74795	0.00401152	1.12038	0.000193876	1.65793	0.00339031	1.55542	0.012958	1.66356	0.00683414	0.00427102	1.50545	0.199051
BS00022940_51	2B	64.3	10SAU	4.419	A	1.86306	0.00428512	1.45389	0.00900726	1.47536	0.0099314	2.20412	0.0127672	1.57063	0.00795692	2.34076	0.0152444	1.4581	0.00919465	1.79944	0.00865927	0.0114313	1.77067	0.347956
BS00022949_51	2B	64.3	09WOH	4.021	C	1.64046	0.00459323	1.44106	0.0120814	1.58646	0.0207155	2.02087	0.00994917	1.20603	0.00204061	2.3809	0.0206264	1.58407	0.014428	1.87571	0.0171384	0.0133298	1.71694	0.365689
BS00022949_51	2B	64.3	10SAU	4.919	C	1.64046	0.00459323	1.44106	0.0120814	1.58646	0.0207155	2.02087	0.00994917	1.20603	0.00204061	2.3809	0.0206264	1.58407	0.014428	1.87571	0.0171384	0.0133298	1.71694	0.365689
BS00022949_51	2B	64.3	10WOH	4.243	C	1.64046	0.00459323	1.44106	0.0120814	1.58646	0.0207155	2.02087	0.00994917	1.20603	0.00204061	2.3809	0.0206264	1.58407	0.014428	1.87571	0.0171384	0.0133298	1.71694	0.365689
BS00035894_51	2B	64.3	10SAU	4.064	T	1.9533	0.00014203	0.997403	0.00024281	0.835443	0.000905847	1.93823	2.52016e-05	0.904738	0.0013547	2.88712	0.00460314	1.57473	0.0033197	1.8296	0.0011988	8.34912e-05	1.61507	0.694725
BS00059315_51	2B	64.3	10SEL	4.199	T	1.52965	0.00201672	1.49067	0.00832386	1.56181	0.0134622	1.62035	0.00391489	0.910196	5.51675e-06	1.86445	0.00701744	1.76482	0.0168275	1.87788	0.0135924	0.00631332	1.57748	0.308189
BS00063577_51	2B	64.3	09WOH	4.449	T	1.74385	0.000404599	1.55137	0.00360543	1.5989	0.00531857	2.25747	0.00506989	1.53068	0.001397	2.33722	0.00770137	1.59775	0.00788271	1.99505	0.0053648	0.00454052	1.82654	0.327139
BS00063577_51	2B	64.3	10AND	4.869	T	1.74385	0.000404599	1.55137	0.00360543	1.5989	0.00531857	2.25747	0.00506989	1.53068	0.001397	2.33722	0.00770137	1.59775	0.00788271	1.99505	0.0053648	0.00454052	1.82654	0.327139
BS00063577_51	2B	64.3	10SAU	5.208	T	1.74385	0.000404599	1.55137	0.00360543	1.5989	0.00531857	2.25747	0.00506989	1.53068	0.001397	2.33722	0.00770137	1.59775	0.00788271	1.99505	0.0053648	0.00454052	1.82654	0.327139
BS00063577_51	2B	64.3	10SEL	4.361	T	1.74385	0.000404599	1.55137	0.00360543	1.5989	0.00531857	2.25747	0.00506989	1.53068	0.001397	2.33722	0.00770137	1.59775	0.00788271	1.99505	0.0053648	0.00454052	1.82654	0.327139
BS00063577_51	2B	64.3	10WOH	5.198	T	1.74385	0.000404599	1.55137	0.00360543	1.5989	0.00531857	2.25747	0.00506989	1.53068	0.001397	2.33722	0.00770137	1.59775	0.00788271	1.99505	0.0053648	0.00454052	1.82654	0.327139
BS00063577_51	2B	64.3	BLUEs	4.74	T	1.74385	0.000404599	1.55137	0.00360543	1.5989	0.00531857	2.25747	0.00506989	1.53068	0.001397	2.33722	0.00770137	1.59775	0.00788271	1.99505	0.0053648	0.00454052	1.82654	0.327139
BS00065418_51	2B	64.3	09SEL	4.184	T	1.64192	0.00156493	1.62205	0.0107916	1.59052	0.0101138	2.14336	0.00919183	1.40338	0.00254216	2.40579	0.0165851	1.61192	0.0139339	1.94295	0.00877239	0.00981322	1.79524	0.337712
BS00065418_51	2B	64.3	09WOH	4.411	T	1.64192	0.00156493	1.62205	0.0107916	1.59052	0.0101138	2.14336	0.00919183	1.40338	0.00254216	2.40579	0.0165851	1.61192	0.0139339	1.94295	0.00877239	0.00981322	1.79524	0.337712
BS00065418_51	2B	64.3	10AND	4.477	T	1.64192	0.00156493	1.62205	0.0107916	1.59052	0.0101138	2.14336	0.00919183	1.40338	0.00254216	2.40579	0.0165851	1.61192	0.0139339	1.94295	0.00877239	0.00981322	1.79524	0.337712
BS00065418_51	2B	64.3	10SAU	5.533	T	1.64192	0.00156493	1.62205	0.0107916	1.59052	0.0101138	2.14336	0.00919183	1.40338	0.00254216	2.40579	0.0165851	1.61192	0.0139339	1.94295	0.00877239	0.00981322	1.79524	0.337712
BS00065418_51	2B	64.3	10SEL	4.424	T	1.64192	0.00156493	1.62205	0.0107916	1.59052	0.0101138	2.14336	0.00919183	1.40338	0.00254216	2.40579	0.0165851	1.61192	0.0139339	1.94295	0.00877239	0.00981322	1.79524	0.337712
BS00065418_51	2B	64.3	10WOH	4.92	T	1.64192	0.00156493	1.62205	0.0107916	1.59052	0.0101138	2.14336	0.00919183	1.40338	0.00254216	2.40579	0.0165851	1.61192	0.0139339	1.94295	0.00877239	0.00981322	1.79524	0.337712
BS00065418_51	2B	64.3	BLUEs	4.602	T	1.64192	0.00156493	1.62205	0.0107916	1.59052	0.0101138	2.14336	0.00919183	1.40338	0.00254216	2.40579	0.0165851	1.61192	0.0139339	1.94295	0.00877239	0.00981322	1.79524	0.337712
BS00069627_51	2B	64.3	09AND	4.121	C	1.96237	0.00533653	1.71613	0.0151698	1.77628	0.0193775	2.46168	0.0151687	1.65697	0.00674949	2.72425	0.0256502	1.76725	0.0184383	2.21446	0.0172793	0.0174558	2.03492	0.392395
BS00069627_51	2B	64.3	09SEL	4.485	C	1.96237	0.00533653	1.71613	0.0151698	1.77628	0.0193775	2.46168	0.0151687	1.65697	0.00674949	2.72425	0.0256502	1.76725	0.0184383	2.21446	0.0172793	0.0174558	2.03492	0.392395
BS00069627_51	2B	64.3	09WOH	5.207	C	1.96237	0.00533653	1.71613	0.0151698	1.77628	0.0193775	2.46168	0.0151687	1.65697	0.00674949	2.72425	0.0256502	1.76725	0.0184383	2.21446	0.0172793	0.0174558	2.03492	0.392395
BS00069627_51	2B	64.3	10AND	5.514	C	1.96237	0.00533653	1.71613	0.0151698	1.77628	0.0193775	2.46168	0.0151687	1.65697	0.00674949	2.72425	0.0256502	1.76725	0.0184383	2.21446	0.0172793	0.0174558	2.03492	0.392395
BS00069627_51	2B	64.3	10SAU	6.741	C	1.96237	0.00533653	1.71613	0.0151698	1.77628	0.0193775	2.46168	0.0151687	1.65697	0.00674949	2.72425	0.0256502	1.76725	0.0184383	2.21446	0.0172793	0.0174558	2.03492	0.392395
BS00069627_51	2B	64.3	10SEL	5.09	C	1.96237	0.00533653	1.71613	0.0151698	1.77628	0.0193775	2.46168	0.0151687	1.65697	0.00674949	2.72425	0.0256502	1.76725	0.0184383	2.21446	0.0172793	0.0174558	2.03492	0.392395
BS00069627_51	2B	64.3	10WOH	6.083	C	1.96237	0.00533653	1.71613	0.0151698	1.77628	0.0193775	2.46168	0.0151687	1.65697	0.00674949	2.72425	0.0256502	1.76725	0.0184383	2.21446	0.0172793	0.0174558	2.03492	0.392395
BS00069627_51	2B	64.3	BLUEs	5.587	C	1.96237	0.00533653	1.71613	0.0151698	1.77628	0.0193775	2.46168	0.0151687	1.65697	0.00674949	2.72425	0.0256502	1.76725	0.0184383	2.21446	0.0172793	0.0174558	2.03492	0.392395
BS00099097_51	2B	64.3	09AND	4.266	T	1.99128	0.00547909	1.73261	0.0143689	1.77432	0.0183613	2.51753	0.016793	1.71121	0.00772349	2.77369	0.0269628	1.80752	0.0182988	2.24576	0.0174869	0.0177995	2.06924	0.402037
BS00099097_51	2B	64.3	09SEL	4.62	T	1.99128	0.00547909	1.73261	0.0143689	1.77432	0.0183613	2.51753	0.016793	1.71121	0.00772349	2.77369	0.0269628	1.80752	0.0182988	2.24576	0.0174869	0.0177995	2.06924	0.402037
BS00099097_51	2B	64.3	09WOH	5.269	T	1.99128	0.00547909	1.73261	0.0143689	1.77432	0.0183613	2.51753	0.016793	1.71121	0.00772349	2.77369	0.0269628	1.80752	0.0182988	2.24576	0.0174869	0.0177995	2.06924	0.402037
BS00099097_51	2B	64.3	10AND	5.811	T	1.99128	0.00547909	1.73261	0.0143689	1.77432	0.0183613	2.51753	0.016793	1.71121	0.00772349	2.77369	0.0269628	1.80752	0.0182988	2.24576	0.0174869	0.0177995	2.06924	0.402037
BS00099097_51	2B	64.3	10SAU	7.04	T	1.99128	0.00547909	1.73261	0.0143689	1.77432	0.0183613	2.51753	0.016793	1.71121	0.00772349	2.77369	0.0269628	1.80752	0.0182988	2.24576	0.0174869	0.0177995	2.06924	0.402037
BS00099097_51	2B	64.3	10SEL	5.341	T	1.99128	0.00547909	1.73261	0.0143689	1.77432	0.0183613	2.51753	0.016793	1.71121	0.00772349	2.77369	0.0269628	1.80752	0.0182988	2.24576	0.0174869	0.0177995	2.06924	0.402037
BS00099097_51	2B	64.3	10WOH	6.322	T	1.99128	0.00547909	1.73261	0.0143689	1.77432	0.0183613	2.51753	0.016793	1.71121	0.00772349	2.77369	0.0269628	1.80752	0.0182988	2.24576	0.0174869	0.0177995	2.06924	0.402037
BS00099097_51	2B	64.3	BLUEs	5.833	T	1.99128	0.00547909	1.73261	0.0143689	1.77432	0.0183613	2.51753	0.016793	1.71121	0.00772349	2.77369	0.0269628	1.80752	0.0182988	2.24576	0.0174869	0.0177995	2.06924	0.402037
BS00099361_51	2B	64.3	09AND	4.266	G	1.99128	0.00547909	1.73261	0.0143689	1.77432	0.0183613	2.51753	0.016793	1.71121	0.00772349	2.77369	0.0269628	1.80752	0.0182988	2.24576	0.0174869	0.0177995	2.06924	0.402037
BS00099361_51	2B	64.3	09SEL	4.62	G	1.99128	0.00547909	1.73261	0.0143689	1.77432	0.0183613	2.51753	0.016793	1.71121	0.00772349	2.77369	0.0269628	1.80752	0.0182988	2.24576	0.0174869	0.0177995	2.06924	0.402037
BS00099361_51	2B	64.3	09WOH	5.269	G	1.99128	0.00547909	1.73261	0.0143689	1.77432	0.0183613	2.51753	0.016793	1.71121	0.00772349	2.77369	0.0269628	1.80752	0.0182988	2.24576	0.0174869	0.0177995	2.06924	0.402037
BS00099361_51	2B	64.3	10AND	5.811	G	1.99128	0.00547909	1.73261	0.0143689	1.77432	0.0183613	2.51753	0.016793	1.71121	0.00772349	2.77369	0.0269628	1.80752	0.0182988	2.24576	0.0174869	0.0177995	2.06924	0.402037
BS00099361_51	2B	64.3	10SAU	7.04	G	1.99128	0.00547909	1.73261	0.0143689	1.77432	0.0183613	2.51753	0.016793	1.71121	0.00772349	2.77369	0.0269628	1.80752	0.0182988	2.24576	0.0174869	0.0177995	2.06924	0.402037
BS00099361_51	2B	64.3	10SEL	5.341	G	1.99128	0.00547909	1.73261	0.0143689	1.77432	0.0183613	2.51753	0.016793	1.71121	0.00772349	2.77369	0.0269628	1.80752	0.0182988	2.24576	0.0174869	0.0177995	2.06924	0.402037
BS00099361_51	2B	64.3	10WOH	6.322	G	1.99128	0.00547909	1.73261	0.0143689	1.77432	0.0183613	2.51753	0.016793	1.71121	0.00772349	2.77369	0.0269628	1.80752	0.0182988	2.24576	0.0174869	0.0177995	2.06924	0.402037
BS00099361_51	2B	64.3	BLUEs	5.833	G	1.99128	0.00547909	1.73261	0.0143689	1.77432	0.0183613	2.51753	0.016793	1.71121	0.00772349	2.77369	0.0269628	1.80752	0.0182988	2.24576	0.0174869	0.0177995	2.06924	0.402037
Excalibur_c1305_662	2B	64.3	09SEL	4.162	T	1.87497	0.00789886	1.66435	0.0161976	1.77471	0.023376	2.19202	0.0166891	1.43843	0.00430163	2.16143	0.0163608	1.83253	0.0242276	2.05705	0.0199336	0.0172683	1.87444	0.257047
Excalibur_c1305_662	2B	64.3	09WOH	5.096	T	1.87497	0.00789886	1.66435	0.0161976	1.77471	0.023376	2.19202	0.0166891	1.43843	0.00430163	2.16143	0.0163608	1.83253	0.0242276	2.05705	0.0199336	0.0172683	1.87444	0.257047
Excalibur_c1305_662	2B	64.3	10AND	4.336	T	1.87497	0.00789886	1.66435	0.0161976	1.77471	0.023376	2.19202	0.0166891	1.43843	0.00430163	2.16143	0.0163608	1.83253	0.0242276	2.05705	0.0199336	0.0172683	1.87444	0.257047
Excalibur_c1305_662	2B	64.3	10SAU	4.223	T	1.87497	0.00789886	1.66435	0.0161976	1.77471	0.023376	2.19202	0.0166891	1.43843	0.00430163	2.16143	0.0163608	1.83253	0.0242276	2.05705	0.0199336	0.0172683	1.87444	0.257047
Excalibur_c1305_662	2B	64.3	10SEL	5.293	T	1.87497	0.00789886	1.66435	0.0161976	1.77471	0.023376	2.19202	0.0166891	1.43843	0.00430163	2.16143	0.0163608	1.83253	0.0242276	2.05705	0.0199336	0.0172683	1.87444	0.257047
Excalibur_c1305_662	2B	64.3	10WOH	5.191	T	1.87497	0.00789886	1.66435	0.0161976	1.77471	0.023376	2.19202	0.0166891	1.43843	0.00430163	2.16143	0.0163608	1.83253	0.0242276	2.05705	0.0199336	0.0172683	1.87444	0.257047
Excalibur_c1305_662	2B	64.3	BLUEs	4.697	T	1.87497	0.00789886	1.66435	0.0161976	1.77471	0.023376	2.19202	0.0166891	1.43843	0.00430163	2.16143	0.0163608	1.83253	0.0242276	2.05705	0.0199336	0.0172683	1.87444	0.257047
Excalibur_c13239_85	2B	64.3	09SEL	4.118	C	1.86829	0.00673775	1.65857	0.0139895	1.76603	0.0208652	2.19898	0.0151971	1.44752	0.0036456	2.14756	0.014045	1.83301	0.0225484	2.06135	0.0189725	0.0153149	1.87266	0.255565
Excalibur_c13239_85	2B	64.3	09WOH	5.031	C	1.86829	0.00673775	1.65857	0.0139895	1.76603	0.0208652	2.19898	0.0151971	1.44752	0.0036456	2.14756	0.014045	1.83301	0.0225484	2.06135	0.0189725	0.0153149	1.87266	0.255565
Excalibur_c13239_85	2B	64.3	10AND	4.341	C	1.86829	0.00673775	1.65857	0.0139895	1.76603	0.0208652	2.19898	0.0151971	1.44752	0.0036456	2.14756	0.014045	1.83301	0.0225484	2.06135	0.0189725	0.0153149	1.87266	0.255565
Excalibur_c13239_85	2B	64.3	10SAU	4.16	C	1.86829	0.00673775	1.65857	0.0139895	1.76603	0.0208652	2.19898	0.0151971	1.44752	0.0036456	2.14756	0.014045	1.83301	0.0225484	2.06135	0.0189725	0.0153149	1.87266	0.255565
Excalibur_c13239_85	2B	64.3	10SEL	5.271	C	1.86829	0.00673775	1.65857	0.0139895	1.76603	0.0208652	2.19898	0.0151971	1.44752	0.0036456	2.14756	0.014045	1.83301	0.0225484	2.06135	0.0189725	0.0153149	1.87266	0.255565
Excalibur_c13239_85	2B	64.3	10WOH	5.186	C	1.86829	0.00673775	1.65857	0.0139895	1.76603	0.0208652	2.19898	0.0151971	1.44752	0.0036456	2.14756	0.014045	1.83301	0.0225484	2.06135	0.0189725	0.0153149	1.87266	0.255565
Excalibur_c13239_85	2B	64.3	BLUEs	4.667	C	1.86829	0.00673775	1.65857	0.0139895	1.76603	0.0208652	2.19898	0.0151971	1.44752	0.0036456	2.14756	0.014045	1.83301	0.0225484	2.06135	0.0189725	0.0153149	1.87266	0.255565
Excalibur_c16798_281	2B	64.3	09AND	4.097	C	1.96318	0.00476517	1.74403	0.0147371	1.7689	0.0177943	2.49745	0.015749	1.7059	0.00751095	2.79886	0.0271935	1.76994	0.0164514	2.21832	0.016412	0.0170041	2.05832	0.408094
Excalibur_c16798_281	2B	64.3	09SEL	4.598	C	1.96318	0.00476517	1.74403	0.0147371	1.7689	0.0177943	2.49745	0.015749	1.7059	0.00751095	2.79886	0.0271935	1.76994	0.0164514	2.21832	0.016412	0.0170041	2.05832	0.408094
Excalibur_c16798_281	2B	64.3	09WOH	5.138	C	1.96318	0.00476517	1.74403	0.0147371	1.7689	0.0177943	2.49745	0.015749	1.7059	0.00751095	2.79886	0.0271935	1.76994	0.0164514	2.21832	0.016412	0.0170041	2.05832	0.408094
Excalibur_c16798_281	2B	64.3	10AND	5.638	C	1.96318	0.00476517	1.74403	0.0147371	1.7689	0.0177943	2.49745	0.015749	1.7059	0.00751095	2.79886	0.0271935	1.76994	0.0164514	2.21832	0.016412	0.0170041	2.05832	0.408094
Excalibur_c16798_281	2B	64.3	10SAU	7.049	C	1.96318	0.00476517	1.74403	0.0147371	1.7689	0.0177943	2.49745	0.015749	1.7059	0.00751095	2.79886	0.0271935	1.76994	0.0164514	2.21832	0.016412	0.0170041	2.05832	0.408094
Excalibur_c16798_281	2B	64.3	10SEL	5.067	C	1.96318	0.00476517	1.74403	0.0147371	1.7689	0.0177943	2.49745	0.015749	1.7059	0.00751095	2.79886	0.0271935	1.76994	0.0164514	2.21832	0.016412	0.0170041	2.05832	0.408094
Excalibur_c16798_281	2B	64.3	10WOH	6.09	C	1.96318	0.00476517	1.74403	0.0147371	1.7689	0.0177943	2.49745	0.015749	1.7059	0.00751095	2.79886	0.0271935	1.76994	0.0164514	2.21832	0.016412	0.0170041	2.05832	0.408094
Excalibur_c16798_281	2B	64.3	BLUEs	5.685	C	1.96318	0.00476517	1.74403	0.0147371	1.7689	0.0177943	2.49745	0.015749	1.7059	0.00751095	2.79886	0.0271935	1.76994	0.0164514	2.21832	0.016412	0.0170041	2.05832	0.408094
Excalibur_c23185_155	2B	64.3	09AND	4.469	A	2.03439	0.00596571	1.76506	0.014168	1.81272	0.018352	2.57175	0.0173015	1.75706	0.00780135	2.7836	0.0259494	1.83353	0.0183974	2.27242	0.0177869	0.0178851	2.10382	0.39769
Excalibur_c23185_155	2B	64.3	09SEL	4.806	A	2.03439	0.00596571	1.76506	0.014168	1.81272	0.018352	2.57175	0.0173015	1.75706	0.00780135	2.7836	0.0259494	1.83353	0.0183974	2.27242	0.0177869	0.0178851	2.10382	0.39769
Excalibur_c23185_155	2B	64.3	09WOH	5.496	A	2.03439	0.00596571	1.76506	0.014168	1.81272	0.018352	2.57175	0.0173015	1.75706	0.00780135	2.7836	0.0259494	1.83353	0.0183974	2.27242	0.0177869	0.0178851	2.10382	0.39769
Excalibur_c23185_155	2B	64.3	10AND	6.104	A	2.03439	0.00596571	1.76506	0.014168	1.81272	0.018352	2.57175	0.0173015	1.75706	0.00780135	2.7836	0.0259494	1.83353	0.0183974	2.27242	0.0177869	0.0178851	2.10382	0.39769
Excalibur_c23185_155	2B	64.3	10SAU	7.104	A	2.03439	0.00596571	1.76506	0.014168	1.81272	0.018352	2.57175	0.0173015	1.75706	0.00780135	2.7836	0.0259494	1.83353	0.0183974	2.27242	0.0177869	0.0178851	2.10382	0.39769
Excalibur_c23185_155	2B	64.3	10SEL	5.514	A	2.03439	0.00596571	1.76506	0.014168	1.81272	0.018352	2.57175	0.0173015	1.75706	0.00780135	2.7836	0.0259494	1.83353	0.0183974	2.27242	0.0177869	0.0178851	2.10382	0.39769
Excalibur_c23185_155	2B	64.3	10WOH	6.52	A	2.03439	0.00596571	1.76506	0.014168	1.81272	0.018352	2.57175	0.0173015	1.75706	0.00780135	2.7836	0.0259494	1.83353	0.0183974	2.27242	0.0177869	0.0178851	2.10382	0.39769
Excalibur_c23185_155	2B	64.3	BLUEs	6.061	A	2.03439	0.00596571	1.76506	0.014168	1.81272	0.018352	2.57175	0.0173015	1.75706	0.00780135	2.7836	0.0259494	1.83353	0.0183974	2.27242	0.0177869	0.0178851	2.10382	0.39769
Excalibur_c47286_281	2B	64.3	09SEL	4.603	G	1.79726	0.00278761	1.94255	0.010557	1.7804	0.00743279	2.75229	0.0101439	2.30196	0.00869765	2.73362	0.0122748	1.57508	0.00712067	2.024	0.00495731	0.00934145	2.1134	0.441783
Excalibur_c47286_281	2B	64.3	09WOH	4.26	G	1.79726	0.00278761	1.94255	0.010557	1.7804	0.00743279	2.75229	0.0101439	2.30196	0.00869765	2.73362	0.0122748	1.57508	0.00712067	2.024	0.00495731	0.00934145	2.1134	0.441783
Excalibur_c47286_281	2B	64.3	10AND	5.473	G	1.79726	0.00278761	1.94255	0.010557	1.7804	0.00743279	2.75229	0.0101439	2.30196	0.00869765	2.73362	0.0122748	1.57508	0.00712067	2.024	0.00495731	0.00934145	2.1134	0.441783
Excalibur_c47286_281	2B	64.3	10JAN	4.862	G	1.79726	0.00278761	1.94255	0.010557	1.7804	0.00743279	2.75229	0.0101439	2.30196	0.00869765	2.73362	0.0122748	1.57508	0.00712067	2.024	0.00495731	0.00934145	2.1134	0.441783
Excalibur_c47286_281	2B	64.3	10SAU	5.464	G	1.79726	0.00278761	1.94255	0.010557	1.7804	0.00743279	2.75229	0.0101439	2.30196	0.00869765	2.73362	0.0122748	1.57508	0.00712067	2.024	0.00495731	0.00934145	2.1134	0.441783
Excalibur_c47286_281	2B	64.3	10WOH	4.196	G	1.79726	0.00278761	1.94255	0.010557	1.7804	0.00743279	2.75229	0.0101439	2.30196	0.00869765	2.73362	0.0122748	1.57508	0.00712067	2.024	0.00495731	0.00934145	2.1134	0.441783
Excalibur_c47286_281	2B	64.3	BLUEs	4.879	G	1.79726	0.00278761	1.94255	0.010557	1.7804	0.00743279	2.75229	0.0101439	2.30196	0.00869765	2.73362	0.0122748	1.57508	0.00712067	2.024	0.00495731	0.00934145	2.1134	0.441783
Excalibur_c60347_56	2B	64.3	09AND	4.383	A	2.11239	0.00645937	1.98072	0.0194661	1.97965	0.021261	2.78282	0.0234168	2.02668	0.0153682	2.92442	0.0273716	2.05909	0.0243936	2.42124	0.0212333	0.0223792	2.28588	0.379589
Excalibur_c60347_56	2B	64.3	09SEL	5.445	A	2.11239	0.00645937	1.98072	0.0194661	1.97965	0.021261	2.78282	0.0234168	2.02668	0.0153682	2.92442	0.0273716	2.05909	0.0243936	2.42124	0.0212333	0.0223792	2.28588	0.379589
Excalibur_c60347_56	2B	64.3	09WOH	5.962	A	2.11239	0.00645937	1.98072	0.0194661	1.97965	0.021261	2.78282	0.0234168	2.02668	0.0153682	2.92442	0.0273716	2.05909	0.0243936	2.42124	0.0212333	0.0223792	2.28588	0.379589
Excalibur_c60347_56	2B	64.3	10AND	6.423	A	2.11239	0.00645937	1.98072	0.0194661	1.97965	0.021261	2.78282	0.0234168	2.02668	0.0153682	2.92442	0.0273716	2.05909	0.0243936	2.42124	0.0212333	0.0223792	2.28588	0.379589
Excalibur_c60347_56	2B	64.3	10JAN	4.403	A	2.11239	0.00645937	1.98072	0.0194661	1.97965	0.021261	2.78282	0.0234168	2.02668	0.0153682	2.92442	0.0273716	2.05909	0.0243936	2.42124	0.0212333	0.0223792	2.28588	0.379589
Excalibur_c60347_56	2B	64.3	10SAU	7.232	A	2.11239	0.00645937	1.98072	0.0194661	1.97965	0.021261	2.78282	0.0234168	2.02668	0.0153682	2.92442	0.0273716	2.05909	0.0243936	2.42124	0.0212333	0.0223792	2.28588	0.379589
Excalibur_c60347_56	2B	64.3	10SEL	6.328	A	2.11239	0.00645937	1.98072	0.0194661	1.97965	0.021261	2.78282	0.0234168	2.02668	0.0153682	2.92442	0.0273716	2.05909	0.0243936	2.42124	0.0212333	0.0223792	2.28588	0.379589
Excalibur_c60347_56	2B	64.3	10WOH	6.688	A	2.11239	0.00645937	1.98072	0.0194661	1.97965	0.021261	2.78282	0.0234168	2.02668	0.0153682	2.92442	0.0273716	2.05909	0.0243936	2.42124	0.0212333	0.0223792	2.28588	0.379589
Excalibur_c60347_56	2B	64.3	BLUEs	6.501	A	2.11239	0.00645937	1.98072	0.0194661	1.97965	0.021261	2.78282	0.0234168	2.02668	0.0153682	2.92442	0.0273716	2.05909	0.0243936	2.42124	0.0212333	0.0223792	2.28588	0.379589
Excalibur_c6876_523	2B	64.3	09SEL	4.297	G	1.84302	0.00392776	1.66566	0.0122784	1.68821	0.0160786	2.38675	0.0149648	1.63153	0.00654152	2.67816	0.0245208	1.7295	0.0163429	2.13788	0.0150789	0.0152925	1.97009	0.389854
Excalibur_c6876_523	2B	64.3	09WOH	4.783	G	1.84302	0.00392776	1.66566	0.0122784	1.68821	0.0160786	2.38675	0.0149648	1.63153	0.00654152	2.67816	0.0245208	1.7295	0.0163429	2.13788	0.0150789	0.0152925	1.97009	0.389854
Excalibur_c6876_523	2B	64.3	10AND	5.224	G	1.84302	0.00392776	1.66566	0.0122784	1.68821	0.0160786	2.38675	0.0149648	1.63153	0.00654152	2.67816	0.0245208	1.7295	0.0163429	2.13788	0.0150789	0.0152925	1.97009	0.389854
Excalibur_c6876_523	2B	64.3	10SAU	6.484	G	1.84302	0.00392776	1.66566	0.0122784	1.68821	0.0160786	2.38675	0.0149648	1.63153	0.00654152	2.67816	0.0245208	1.7295	0.0163429	2.13788	0.0150789	0.0152925	1.97009	0.389854
Excalibur_c6876_523	2B	64.3	10SEL	4.982	G	1.84302	0.00392776	1.66566	0.0122784	1.68821	0.0160786	2.38675	0.0149648	1.63153	0.00654152	2.67816	0.0245208	1.7295	0.0163429	2.13788	0.0150789	0.0152925	1.97009	0.389854
Excalibur_c6876_523	2B	64.3	10WOH	5.706	G	1.84302	0.00392776	1.66566	0.0122784	1.68821	0.0160786	2.38675	0.0149648	1.63153	0.00654152	2.67816	0.0245208	1.7295	0.0163429	2.13788	0.0150789	0.0152925	1.97009	0.389854
Excalibur_c6876_523	2B	64.3	BLUEs	5.294	G	1.84302	0.00392776	1.66566	0.0122784	1.68821	0.0160786	2.38675	0.0149648	1.63153	0.00654152	2.67816	0.0245208	1.7295	0.0163429	2.13788	0.0150789	0.0152925	1.97009	0.389854
Excalibur_c6876_560	2B	64.3	09AND	4.428	T	2.02904	0.0074838	1.75234	0.0171163	1.80132	0.0212811	2.54893	0.0193067	1.73897	0.00941167	2.79279	0.0305107	1.82429	0.0209166	2.2597	0.0194958	0.020982	2.09342	0.401448
Excalibur_c6876_560	2B	64.3	09SEL	4.721	T	2.02904	0.0074838	1.75234	0.0171163	1.80132	0.0212811	2.54893	0.0193067	1.73897	0.00941167	2.79279	0.0305107	1.82429	0.0209166	2.2597	0.0194958	0.020982	2.09342	0.401448
Excalibur_c6876_560	2B	64.3	09WOH	5.413	T	2.02904	0.0074838	1.75234	0.0171163	1.80132	0.0212811	2.54893	0.0193067	1.73897	0.00941167	2.79279	0.0305107	1.82429	0.0209166	2.2597	0.0194958	0.020982	2.09342	0.401448
Excalibur_c6876_560	2B	64.3	10AND	5.958	T	2.02904	0.0074838	1.75234	0.0171163	1.80132	0.0212811	2.54893	0.0193067	1.73897	0.00941167	2.79279	0.0305107	1.82429	0.0209166	2.2597	0.0194958	0.020982	2.09342	0.401448
Excalibur_c6876_560	2B	64.3	10SAU	7.148	T	2.02904	0.0074838	1.75234	0.0171163	1.80132	0.0212811	2.54893	0.0193067	1.73897	0.00941167	2.79279	0.0305107	1.82429	0.0209166	2.2597	0.0194958	0.020982	2.09342	0.401448
Excalibur_c6876_560	2B	64.3	10SEL	5.448	T	2.02904	0.0074838	1.75234	0.0171163	1.80132	0.0212811	2.54893	0.0193067	1.73897	0.00941167	2.79279	0.0305107	1.82429	0.0209166	2.2597	0.0194958	0.020982	2.09342	0.401448
Excalibur_c6876_560	2B	64.3	10WOH	6.413	T	2.02904	0.0074838	1.75234	0.0171163	1.80132	0.0212811	2.54893	0.0193067	1.73897	0.00941167	2.79279	0.0305107	1.82429	0.0209166	2.2597	0.0194958	0.020982	2.09342	0.401448
Excalibur_c6876_560	2B	64.3	BLUEs	5.975	T	2.02904	0.0074838	1.75234	0.0171163	1.80132	0.0212811	2.54893	0.0193067	1.73897	0.00941167	2.79279	0.0305107	1.82429	0.0209166	2.2597	0.0194958	0.020982	2.09342	0.401448
Excalibur_c721_484	2B	64.3	09AND	4.643	A	2.11529	0.00579984	1.91307	0.0142073	1.8884	0.0163373	2.54003	0.0143728	1.74866	0.00563369	2.63707	0.017501	2.08394	0.0242801	2.39386	0.018867	0.0155328	2.16504	0.324748
Excalibur_c721_484	2B	64.3	09SEL	5.452	A	2.11529	0.00579984	1.91307	0.0142073	1.8884	0.0163373	2.54003	0.0143728	1.74866	0.00563369	2.63707	0.017501	2.08394	0.0242801	2.39386	0.018867	0.0155328	2.16504	0.324748
Excalibur_c721_484	2B	64.3	09WOH	5.818	A	2.11529	0.00579984	1.91307	0.0142073	1.8884	0.0163373	2.54003	0.0143728	1.74866	0.00563369	2.63707	0.017501	2.08394	0.0242801	2.39386	0.018867	0.0155328	2.16504	0.324748
Excalibur_c721_484	2B	64.3	10AND	5.773	A	2.11529	0.00579984	1.91307	0.0142073	1.8884	0.0163373	2.54003	0.0143728	1.74866	0.00563369	2.63707	0.017501	2.08394	0.0242801	2.39386	0.018867	0.0155328	2.16504	0.324748
Excalibur_c721_484	2B	64.3	10SAU	6.225	A	2.11529	0.00579984	1.91307	0.0142073	1.8884	0.0163373	2.54003	0.0143728	1.74866	0.00563369	2.63707	0.017501	2.08394	0.0242801	2.39386	0.018867	0.0155328	2.16504	0.324748
Excalibur_c721_484	2B	64.3	10SEL	6.862	A	2.11529	0.00579984	1.91307	0.0142073	1.8884	0.0163373	2.54003	0.0143728	1.74866	0.00563369	2.63707	0.017501	2.08394	0.0242801	2.39386	0.018867	0.0155328	2.16504	0.324748
Excalibur_c721_484	2B	64.3	10WOH	7.008	A	2.11529	0.00579984	1.91307	0.0142073	1.8884	0.0163373	2.54003	0.0143728	1.74866	0.00563369	2.63707	0.017501	2.08394	0.0242801	2.39386	0.018867	0.0155328	2.16504	0.324748
Excalibur_c721_484	2B	64.3	BLUEs	6.218	A	2.11529	0.00579984	1.91307	0.0142073	1.8884	0.0163373	2.54003	0.0143728	1.74866	0.00563369	2.63707	0.017501	2.08394	0.0242801	2.39386	0.018867	0.0155328	2.16504	0.324748
GENE-0644_370	2B	64.3	09SEL	4.162	T	1.87497	0.00789886	1.66435	0.0161976	1.77471	0.023376	2.19202	0.0166891	1.43843	0.00430163	2.16143	0.0163608	1.83253	0.0242276	2.05705	0.0199336	0.0172683	1.87444	0.257047
GENE-0644_370	2B	64.3	09WOH	5.096	T	1.87497	0.00789886	1.66435	0.0161976	1.77471	0.023376	2.19202	0.0166891	1.43843	0.00430163	2.16143	0.0163608	1.83253	0.0242276	2.05705	0.0199336	0.0172683	1.87444	0.257047
GENE-0644_370	2B	64.3	10AND	4.336	T	1.87497	0.00789886	1.66435	0.0161976	1.77471	0.023376	2.19202	0.0166891	1.43843	0.00430163	2.16143	0.0163608	1.83253	0.0242276	2.05705	0.0199336	0.0172683	1.87444	0.257047
GENE-0644_370	2B	64.3	10SAU	4.223	T	1.87497	0.00789886	1.66435	0.0161976	1.77471	0.023376	2.19202	0.0166891	1.43843	0.00430163	2.16143	0.0163608	1.83253	0.0242276	2.05705	0.0199336	0.0172683	1.87444	0.257047
GENE-0644_370	2B	64.3	10SEL	5.293	T	1.87497	0.00789886	1.66435	0.0161976	1.77471	0.023376	2.19202	0.0166891	1.43843	0.00430163	2.16143	0.0163608	1.83253	0.0242276	2.05705	0.0199336	0.0172683	1.87444	0.257047
GENE-0644_370	2B	64.3	10WOH	5.191	T	1.87497	0.00789886	1.66435	0.0161976	1.77471	0.023376	2.19202	0.0166891	1.43843	0.00430163	2.16143	0.0163608	1.83253	0.0242276	2.05705	0.0199336	0.0172683	1.87444	0.257047
GENE-0644_370	2B	64.3	BLUEs	4.697	T	1.87497	0.00789886	1.66435	0.0161976	1.77471	0.023376	2.19202	0.0166891	1.43843	0.00430163	2.16143	0.0163608	1.83253	0.0242276	2.05705	0.0199336	0.0172683	1.87444	0.257047
GENE-0644_42	2B	64.3	09SEL	4.135	G	1.871	0.00693493	1.66553	0.0142463	1.76873	0.0210762	2.19936	0.0153594	1.4571	0.00380818	2.16344	0.0144328	1.84598	0.0233666	2.06656	0.0192348	0.0156942	1.87971	0.255119
GENE-0644_42	2B	64.3	09WOH	5.027	G	1.871	0.00693493	1.66553	0.0142463	1.76873	0.0210762	2.19936	0.0153594	1.4571	0.00380818	2.16344	0.0144328	1.84598	0.0233666	2.06656	0.0192348	0.0156942	1.87971	0.255119
GENE-0644_42	2B	64.3	10AND	4.327	G	1.871	0.00693493	1.66553	0.0142463	1.76873	0.0210762	2.19936	0.0153594	1.4571	0.00380818	2.16344	0.0144328	1.84598	0.0233666	2.06656	0.0192348	0.0156942	1.87971	0.255119
GENE-0644_42	2B	64.3	10SAU	4.205	G	1.871	0.00693493	1.66553	0.0142463	1.76873	0.0210762	2.19936	0.0153594	1.4571	0.00380818	2.16344	0.0144328	1.84598	0.0233666	2.06656	0.0192348	0.0156942	1.87971	0.255119
GENE-0644_42	2B	64.3	10SEL	5.328	G	1.871	0.00693493	1.66553	0.0142463	1.76873	0.0210762	2.19936	0.0153594	1.4571	0.00380818	2.16344	0.0144328	1.84598	0.0233666	2.06656	0.0192348	0.0156942	1.87971	0.255119
GENE-0644_42	2B	64.3	10WOH	5.191	G	1.871	0.00693493	1.66553	0.0142463	1.76873	0.0210762	2.19936	0.0153594	1.4571	0.00380818	2.16344	0.0144328	1.84598	0.0233666	2.06656	0.0192348	0.0156942	1.87971	0.255119
GENE-0644_42	2B	64.3	BLUEs	4.683	G	1.871	0.00693493	1.66553	0.0142463	1.76873	0.0210762	2.19936	0.0153594	1.4571	0.00380818	2.16344	0.0144328	1.84598	0.0233666	2.06656	0.0192348	0.0156942	1.87971	0.255119
GENE-0644_421	2B	64.3	09SEL	4.097	T	1.86099	0.00608359	1.65635	0.0128545	1.76221	0.0198693	2.1747	0.0149761	1.44507	0.00297925	2.13999	0.0130584	1.8244	0.0215783	2.05003	0.0180128	0.0142865	1.86422	0.250107
GENE-0644_421	2B	64.3	09WOH	4.999	T	1.86099	0.00608359	1.65635	0.0128545	1.76221	0.0198693	2.1747	0.0149761	1.44507	0.00297925	2.13999	0.0130584	1.8244	0.0215783	2.05003	0.0180128	0.0142865	1.86422	0.250107
GENE-0644_421	2B	64.3	10AND	4.271	T	1.86099	0.00608359	1.65635	0.0128545	1.76221	0.0198693	2.1747	0.0149761	1.44507	0.00297925	2.13999	0.0130584	1.8244	0.0215783	2.05003	0.0180128	0.0142865	1.86422	0.250107
GENE-0644_421	2B	64.3	10SAU	4.129	T	1.86099	0.00608359	1.65635	0.0128545	1.76221	0.0198693	2.1747	0.0149761	1.44507	0.00297925	2.13999	0.0130584	1.8244	0.0215783	2.05003	0.0180128	0.0142865	1.86422	0.250107
GENE-0644_421	2B	64.3	10SEL	5.224	T	1.86099	0.00608359	1.65635	0.0128545	1.76221	0.0198693	2.1747	0.0149761	1.44507	0.00297925	2.13999	0.0130584	1.8244	0.0215783	2.05003	0.0180128	0.0142865	1.86422	0.250107
GENE-0644_421	2B	64.3	10WOH	5.129	T	1.86099	0.00608359	1.65635	0.0128545	1.76221	0.0198693	2.1747	0.0149761	1.44507	0.00297925	2.13999	0.0130584	1.8244	0.0215783	2.05003	0.0180128	0.0142865	1.86422	0.250107
GENE-0644_421	2B	64.3	BLUEs	4.621	T	1.86099	0.00608359	1.65635	0.0128545	1.76221	0.0198693	2.1747	0.0149761	1.44507	0.00297925	2.13999	0.0130584	1.8244	0.0215783	2.05003	0.0180128	0.0142865	1.86422	0.250107
GENE-1196_146	2B	64.3	09AND	4.639	A	2.16574	0.00625013	1.99786	0.0181152	1.9909	0.020302	2.77828	0.020348	2.01438	0.0133651	2.95269	0.0256837	2.11013	0.0248407	2.46633	0.0205741	0.0208509	2.30954	0.378753
GENE-1196_146	2B	64.3	09SEL	5.615	A	2.16574	0.00625013	1.99786	0.0181152	1.9909	0.020302	2.77828	0.020348	2.01438	0.0133651	2.95269	0.0256837	2.11013	0.0248407	2.46633	0.0205741	0.0208509	2.30954	0.378753
GENE-1196_146	2B	64.3	09WOH	6.098	A	2.16574	0.00625013	1.99786	0.0181152	1.9909	0.020302	2.77828	0.020348	2.01438	0.0133651	2.95269	0.0256837	2.11013	0.0248407	2.46633	0.0205741	0.0208509	2.30954	0.378753
GENE-1196_146	2B	64.3	10AND	6.525	A	2.16574	0.00625013	1.99786	0.0181152	1.9909	0.020302	2.77828	0.020348	2.01438	0.0133651	2.95269	0.0256837	2.11013	0.0248407	2.46633	0.0205741	0.0208509	2.30954	0.378753
GENE-1196_146	2B	64.3	10JAN	4.447	A	2.16574	0.00625013	1.99786	0.0181152	1.9909	0.020302	2.77828	0.020348	2.01438	0.0133651	2.95269	0.0256837	2.11013	0.0248407	2.46633	0.0205741	0.0208509	2.30954	0.378753
GENE-1196_146	2B	64.3	10SAU	7.383	A	2.16574	0.00625013	1.99786	0.0181152	1.9909	0.020302	2.77828	0.020348	2.01438	0.0133651	2.95269	0.0256837	2.11013	0.0248407	2.46633	0.0205741	0.0208509	2.30954	0.378753
GENE-1196_146	2B	64.3	10SEL	6.676	A	2.16574	0.00625013	1.99786	0.0181152	1.9909	0.020302	2.77828	0.020348	2.01438	0.0133651	2.95269	0.0256837	2.11013	0.0248407	2.46633	0.0205741	0.0208509	2.30954	0.378753
GENE-1196_146	2B	64.3	10WOH	7.043	A	2.16574	0.00625013	1.99786	0.0181152	1.9909	0.020302	2.77828	0.020348	2.01438	0.0133651	2.95269	0.0256837	2.11013	0.0248407	2.46633	0.0205741	0.0208509	2.30954	0.378753
GENE-1196_146	2B	64.3	BLUEs	6.709	A	2.16574	0.00625013	1.99786	0.0181152	1.9909	0.020302	2.77828	0.020348	2.01438	0.0133651	2.95269	0.0256837	2.11013	0.0248407	2.46633	0.0205741	0.0208509	2.30954	0.378753
GENE-3867_1133	2B	64.3	10SAU	4.867	C	1.61752	0.00440672	1.42522	0.0120907	1.57249	0.0207603	1.99432	0.00973151	1.1861	0.00201673	2.3627	0.0208002	1.56846	0.0144238	1.85143	0.0167486	0.0132493	1.69728	0.364227
GENE-3867_1133	2B	64.3	10WOH	4.135	C	1.61752	0.00440672	1.42522	0.0120907	1.57249	0.0207603	1.99432	0.00973151	1.1861	0.00201673	2.3627	0.0208002	1.56846	0.0144238	1.85143	0.0167486	0.0132493	1.69728	0.364227
GENE-4359_102	2B	64.3	09AND	4.473	G	2.07675	0.00405283	1.80587	0.012921	1.84313	0.0160191	2.63712	0.0146611	1.89246	0.00885703	2.95658	0.025586	1.89072	0.0162662	2.35749	0.0161004	0.0161855	2.18252	0.426607
GENE-4359_102	2B	64.3	09SEL	4.842	G	2.07675	0.00405283	1.80587	0.012921	1.84313	0.0160191	2.63712	0.0146611	1.89246	0.00885703	2.95658	0.025586	1.89072	0.0162662	2.35749	0.0161004	0.0161855	2.18252	0.426607
GENE-4359_102	2B	64.3	09WOH	5.492	G	2.07675	0.00405283	1.80587	0.012921	1.84313	0.0160191	2.63712	0.0146611	1.89246	0.00885703	2.95658	0.025586	1.89072	0.0162662	2.35749	0.0161004	0.0161855	2.18252	0.426607
GENE-4359_102	2B	64.3	10AND	6.159	G	2.07675	0.00405283	1.80587	0.012921	1.84313	0.0160191	2.63712	0.0146611	1.89246	0.00885703	2.95658	0.025586	1.89072	0.0162662	2.35749	0.0161004	0.0161855	2.18252	0.426607
GENE-4359_102	2B	64.3	10JAN	4.134	G	2.07675	0.00405283	1.80587	0.012921	1.84313	0.0160191	2.63712	0.0146611	1.89246	0.00885703	2.95658	0.025586	1.89072	0.0162662	2.35749	0.0161004	0.0161855	2.18252	0.426607
GENE-4359_102	2B	64.3	10SAU	7.741	G	2.07675	0.00405283	1.80587	0.012921	1.84313	0.0160191	2.63712	0.0146611	1.89246	0.00885703	2.95658	0.025586	1.89072	0.0162662	2.35749	0.0161004	0.0161855	2.18252	0.426607
GENE-4359_102	2B	64.3	10SEL	5.65	G	2.07675	0.00405283	1.80587	0.012921	1.84313	0.0160191	2.63712	0.0146611	1.89246	0.00885703	2.95658	0.025586	1.89072	0.0162662	2.35749	0.0161004	0.0161855	2.18252	0.426607
GENE-4359_102	2B	64.3	10WOH	6.733	G	2.07675	0.00405283	1.80587	0.012921	1.84313	0.0160191	2.63712	0.0146611	1.89246	0.00885703	2.95658	0.025586	1.89072	0.0162662	2.35749	0.0161004	0.0161855	2.18252	0.426607
GENE-4359_102	2B	64.3	BLUEs	6.273	G	2.07675	0.00405283	1.80587	0.012921	1.84313	0.0160191	2.63712	0.0146611	1.89246	0.00885703	2.95658	0.025586	1.89072	0.0162662	2.35749	0.0161004	0.0161855	2.18252	0.426607
IAAV2784	2B	64.3	09SEL	4.416	G	1.92608	0.00601633	1.71125	0.0163172	1.73447	0.0208927	2.42295	0.0174203	1.64361	0.00766206	2.74079	0.0302473	1.80429	0.021463	2.19454	0.0179409	0.0195162	2.02225	0.393919
IAAV2784	2B	64.3	09WOH	4.964	G	1.92608	0.00601633	1.71125	0.0163172	1.73447	0.0208927	2.42295	0.0174203	1.64361	0.00766206	2.74079	0.0302473	1.80429	0.021463	2.19454	0.0179409	0.0195162	2.02225	0.393919
IAAV2784	2B	64.3	10AND	5.366	G	1.92608	0.00601633	1.71125	0.0163172	1.73447	0.0208927	2.42295	0.0174203	1.64361	0.00766206	2.74079	0.0302473	1.80429	0.021463	2.19454	0.0179409	0.0195162	2.02225	0.393919
IAAV2784	2B	64.3	10SAU	6.753	G	1.92608	0.00601633	1.71125	0.0163172	1.73447	0.0208927	2.42295	0.0174203	1.64361	0.00766206	2.74079	0.0302473	1.80429	0.021463	2.19454	0.0179409	0.0195162	2.02225	0.393919
IAAV2784	2B	64.3	10SEL	5.206	G	1.92608	0.00601633	1.71125	0.0163172	1.73447	0.0208927	2.42295	0.0174203	1.64361	0.00766206	2.74079	0.0302473	1.80429	0.021463	2.19454	0.0179409	0.0195162	2.02225	0.393919
IAAV2784	2B	64.3	10WOH	5.936	G	1.92608	0.00601633	1.71125	0.0163172	1.73447	0.0208927	2.42295	0.0174203	1.64361	0.00766206	2.74079	0.0302473	1.80429	0.021463	2.19454	0.0179409	0.0195162	2.02225	0.393919
IAAV2784	2B	64.3	BLUEs	5.486	G	1.92608	0.00601633	1.71125	0.0163172	1.73447	0.0208927	2.42295	0.0174203	1.64361	0.00766206	2.74079	0.0302473	1.80429	0.021463	2.19454	0.0179409	0.0195162	2.02225	0.393919
IAAV3789	2B	64.3	09AND	4.304	A	1.99604	0.00548064	1.74046	0.0142677	1.791	0.0184616	2.52939	0.0167716	1.7243	0.00776584	2.76181	0.0265425	1.80873	0.0182632	2.24008	0.017232	0.0177189	2.07398	0.396075
IAAV3789	2B	64.3	09SEL	4.678	A	1.99604	0.00548064	1.74046	0.0142677	1.791	0.0184616	2.52939	0.0167716	1.7243	0.00776584	2.76181	0.0265425	1.80873	0.0182632	2.24008	0.017232	0.0177189	2.07398	0.396075
IAAV3789	2B	64.3	09WOH	5.376	A	1.99604	0.00548064	1.74046	0.0142677	1.791	0.0184616	2.52939	0.0167716	1.7243	0.00776584	2.76181	0.0265425	1.80873	0.0182632	2.24008	0.017232	0.0177189	2.07398	0.396075
IAAV3789	2B	64.3	10AND	5.887	A	1.99604	0.00548064	1.74046	0.0142677	1.791	0.0184616	2.52939	0.0167716	1.7243	0.00776584	2.76181	0.0265425	1.80873	0.0182632	2.24008	0.017232	0.0177189	2.07398	0.396075
IAAV3789	2B	64.3	10SAU	7.016	A	1.99604	0.00548064	1.74046	0.0142677	1.791	0.0184616	2.52939	0.0167716	1.7243	0.00776584	2.76181	0.0265425	1.80873	0.0182632	2.24008	0.017232	0.0177189	2.07398	0.396075
IAAV3789	2B	64.3	10SEL	5.374	A	1.99604	0.00548064	1.74046	0.0142677	1.791	0.0184616	2.52939	0.0167716	1.7243	0.00776584	2.76181	0.0265425	1.80873	0.0182632	2.24008	0.017232	0.0177189	2.07398	0.396075
IAAV3789	2B	64.3	10WOH	6.324	A	1.99604	0.00548064	1.74046	0.0142677	1.791	0.0184616	2.52939	0.0167716	1.7243	0.00776584	2.76181	0.0265425	1.80873	0.0182632	2.24008	0.017232	0.0177189	2.07398	0.396075
IAAV3789	2B	64.3	BLUEs	5.886	A	1.99604	0.00548064	1.74046	0.0142677	1.791	0.0184616	2.52939	0.0167716	1.7243	0.00776584	2.76181	0.0265425	1.80873	0.0182632	2.24008	0.017232	0.0177189	2.07398	0.396075
IACX3325	2B	64.3	09AND	4.874	T	-2.49729	0.00441623	-2.1412	0.00540108	-2.02855	0.0094844	-2.58991	0.00559173	-1.78406	0.00132314	-2.84323	0.00477272	-2.21239	0.0125858	-2.44329	0.0123664	0.00650681	-2.31749	0.339944
IACX3325	2B	64.3	09SEL	5.12	T	-2.49729	0.00441623	-2.1412	0.00540108	-2.02855	0.0094844	-2.58991	0.00559173	-1.78406	0.00132314	-2.84323	0.00477272	-2.21239	0.0125858	-2.44329	0.0123664	0.00650681	-2.31749	0.339944
IACX3325	2B	64.3	09WOH	5.079	T	-2.49729	0.00441623	-2.1412	0.00540108	-2.02855	0.0094844	-2.58991	0.00559173	-1.78406	0.00132314	-2.84323	0.00477272	-2.21239	0.0125858	-2.44329	0.0123664	0.00650681	-2.31749	0.339944
IACX3325	2B	64.3	10AND	4.546	T	-2.49729	0.00441623	-2.1412	0.00540108	-2.02855	0.0094844	-2.58991	0.00559173	-1.78406	0.00132314	-2.84323	0.00477272	-2.21239	0.0125858	-2.44329	0.0123664	0.00650681	-2.31749	0.339944
IACX3325	2B	64.3	10SAU	5.528	T	-2.49729	0.00441623	-2.1412	0.00540108	-2.02855	0.0094844	-2.58991	0.00559173	-1.78406	0.00132314	-2.84323	0.00477272	-2.21239	0.0125858	-2.44329	0.0123664	0.00650681	-2.31749	0.339944
IACX3325	2B	64.3	10SEL	5.876	T	-2.49729	0.00441623	-2.1412	0.00540108	-2.02855	0.0094844	-2.58991	0.00559173	-1.78406	0.00132314	-2.84323	0.00477272	-2.21239	0.0125858	-2.44329	0.0123664	0.00650681	-2.31749	0.339944
IACX3325	2B	64.3	10WOH	5.49	T	-2.49729	0.00441623	-2.1412	0.00540108	-2.02855	0.0094844	-2.58991	0.00559173	-1.78406	0.00132314	-2.84323	0.00477272	-2.21239	0.0125858	-2.44329	0.0123664	0.00650681	-2.31749	0.339944
IACX3325	2B	64.3	BLUEs	5.314	T	-2.49729	0.00441623	-2.1412	0.00540108	-2.02855	0.0094844	-2.58991	0.00559173	-1.78406	0.00132314	-2.84323	0.00477272	-2.21239	0.0125858	-2.44329	0.0123664	0.00650681	-2.31749	0.339944
Ku_c23446_2209	2B	64.3	10SEL	4.01	A	1.436	0.000814111	1.38835	0.0049472	1.47404	0.00762128	1.74795	0.00401152	1.12038	0.000193876	1.65793	0.00339031	1.55542	0.012958	1.66356	0.00683414	0.00427102	1.50545	0.199051
Kukri_c10054_567	2B	64.3	10AND	4.533	C	2.18301	0.0119035	1.59279	0.00803698	1.63595	0.00745095	2.5029	0.00819611	1.88143	0.00432166	2.68377	0.0178563	1.32784	0.00465526	2.0807	0.0075232	0.0109704	1.98605	0.466462
Kukri_c10054_567	2B	64.3	10SAU	5.131	C	2.18301	0.0119035	1.59279	0.00803698	1.63595	0.00745095	2.5029	0.00819611	1.88143	0.00432166	2.68377	0.0178563	1.32784	0.00465526	2.0807	0.0075232	0.0109704	1.98605	0.466462
Kukri_c10054_567	2B	64.3	10WOH	4.338	C	2.18301	0.0119035	1.59279	0.00803698	1.63595	0.00745095	2.5029	0.00819611	1.88143	0.00432166	2.68377	0.0178563	1.32784	0.00465526	2.0807	0.0075232	0.0109704	1.98605	0.466462
Kukri_c10054_567	2B	64.3	BLUEs	4.241	C	2.18301	0.0119035	1.59279	0.00803698	1.63595	0.00745095	2.5029	0.00819611	1.88143	0.00432166	2.68377	0.0178563	1.32784	0.00465526	2.0807	0.0075232	0.0109704	1.98605	0.466462
Kukri_c106282_114	2B	64.3	10SEL	4.028	C	1.44376	0.00128151	1.39485	0.00638872	1.48364	0.00929976	1.74112	0.00486252	1.11118	0.000379475	1.67348	0.00467943	1.55508	0.014313	1.6594	0.00747303	0.00541643	1.50781	0.200662
Kukri_c39968_221	2B	64.3	09AND	4.266	G	1.99128	0.00547909	1.73261	0.0143689	1.77432	0.0183613	2.51753	0.016793	1.71121	0.00772349	2.77369	0.0269628	1.80752	0.0182988	2.24576	0.0174869	0.0177995	2.06924	0.402037
Kukri_c39968_221	2B	64.3	09SEL	4.62	G	1.99128	0.00547909	1.73261	0.0143689	1.77432	0.0183613	2.51753	0.016793	1.71121	0.00772349	2.77369	0.0269628	1.80752	0.0182988	2.24576	0.0174869	0.0177995	2.06924	0.402037
Kukri_c39968_221	2B	64.3	09WOH	5.269	G	1.99128	0.00547909	1.73261	0.0143689	1.77432	0.0183613	2.51753	0.016793	1.71121	0.00772349	2.77369	0.0269628	1.80752	0.0182988	2.24576	0.0174869	0.0177995	2.06924	0.402037
Kukri_c39968_221	2B	64.3	10AND	5.811	G	1.99128	0.00547909	1.73261	0.0143689	1.77432	0.0183613	2.51753	0.016793	1.71121	0.00772349	2.77369	0.0269628	1.80752	0.0182988	2.24576	0.0174869	0.0177995	2.06924	0.402037
Kukri_c39968_221	2B	64.3	10SAU	7.04	G	1.99128	0.00547909	1.73261	0.0143689	1.77432	0.0183613	2.51753	0.016793	1.71121	0.00772349	2.77369	0.0269628	1.80752	0.0182988	2.24576	0.0174869	0.0177995	2.06924	0.402037
Kukri_c39968_221	2B	64.3	10SEL	5.341	G	1.99128	0.00547909	1.73261	0.0143689	1.77432	0.0183613	2.51753	0.016793	1.71121	0.00772349	2.77369	0.0269628	1.80752	0.0182988	2.24576	0.0174869	0.0177995	2.06924	0.402037
Kukri_c39968_221	2B	64.3	10WOH	6.322	G	1.99128	0.00547909	1.73261	0.0143689	1.77432	0.0183613	2.51753	0.016793	1.71121	0.00772349	2.77369	0.0269628	1.80752	0.0182988	2.24576	0.0174869	0.0177995	2.06924	0.402037
Kukri_c39968_221	2B	64.3	BLUEs	5.833	G	1.99128	0.00547909	1.73261	0.0143689	1.77432	0.0183613	2.51753	0.016793	1.71121	0.00772349	2.77369	0.0269628	1.80752	0.0182988	2.24576	0.0174869	0.0177995	2.06924	0.402037
Kukri_c40953_658	2B	64.3	09AND	4.328	C	1.99978	0.00629872	1.74316	0.0159713	1.79519	0.0202976	2.52833	0.0179916	1.7213	0.00848872	2.76843	0.0288215	1.80967	0.0194665	2.23986	0.0179742	0.0193112	2.07571	0.396969
Kukri_c40953_658	2B	64.3	09SEL	4.701	C	1.99978	0.00629872	1.74316	0.0159713	1.79519	0.0202976	2.52833	0.0179916	1.7213	0.00848872	2.76843	0.0288215	1.80967	0.0194665	2.23986	0.0179742	0.0193112	2.07571	0.396969
Kukri_c40953_658	2B	64.3	09WOH	5.408	C	1.99978	0.00629872	1.74316	0.0159713	1.79519	0.0202976	2.52833	0.0179916	1.7213	0.00848872	2.76843	0.0288215	1.80967	0.0194665	2.23986	0.0179742	0.0193112	2.07571	0.396969
Kukri_c40953_658	2B	64.3	10AND	5.898	C	1.99978	0.00629872	1.74316	0.0159713	1.79519	0.0202976	2.52833	0.0179916	1.7213	0.00848872	2.76843	0.0288215	1.80967	0.0194665	2.23986	0.0179742	0.0193112	2.07571	0.396969
Kukri_c40953_658	2B	64.3	10SAU	7.059	C	1.99978	0.00629872	1.74316	0.0159713	1.79519	0.0202976	2.52833	0.0179916	1.7213	0.00848872	2.76843	0.0288215	1.80967	0.0194665	2.23986	0.0179742	0.0193112	2.07571	0.396969
Kukri_c40953_658	2B	64.3	10SEL	5.393	C	1.99978	0.00629872	1.74316	0.0159713	1.79519	0.0202976	2.52833	0.0179916	1.7213	0.00848872	2.76843	0.0288215	1.80967	0.0194665	2.23986	0.0179742	0.0193112	2.07571	0.396969
Kukri_c40953_658	2B	64.3	10WOH	6.34	C	1.99978	0.00629872	1.74316	0.0159713	1.79519	0.0202976	2.52833	0.0179916	1.7213	0.00848872	2.76843	0.0288215	1.80967	0.0194665	2.23986	0.0179742	0.0193112	2.07571	0.396969
Kukri_c40953_658	2B	64.3	BLUEs	5.909	C	1.99978	0.00629872	1.74316	0.0159713	1.79519	0.0202976	2.52833	0.0179916	1.7213	0.00848872	2.76843	0.0288215	1.80967	0.0194665	2.23986	0.0179742	0.0193112	2.07571	0.396969
Kukri_c60090_82	2B	64.3	10SEL	4.239	A	1.49601	0.000838945	1.42329	0.00498288	1.51167	0.0072307	1.78833	0.00376099	1.18886	0.000434601	1.69769	0.00375898	1.6118	0.0131737	1.68531	0.00593643	0.00434218	1.55037	0.189587
Kukri_c67546_279	2B	64.3	09AND	4.608	C	2.11165	0.00575466	1.88515	0.0172245	1.85386	0.0189387	2.69973	0.0193659	1.86875	0.00892288	2.90176	0.0284459	1.92604	0.0204362	2.35728	0.0191529	0.0196307	2.20053	0.410308
Kukri_c67546_279	2B	64.3	09SEL	5.245	C	2.11165	0.00575466	1.88515	0.0172245	1.85386	0.0189387	2.69973	0.0193659	1.86875	0.00892288	2.90176	0.0284459	1.92604	0.0204362	2.35728	0.0191529	0.0196307	2.20053	0.410308
Kukri_c67546_279	2B	64.3	09WOH	5.581	C	2.11165	0.00575466	1.88515	0.0172245	1.85386	0.0189387	2.69973	0.0193659	1.86875	0.00892288	2.90176	0.0284459	1.92604	0.0204362	2.35728	0.0191529	0.0196307	2.20053	0.410308
Kukri_c67546_279	2B	64.3	10AND	6.496	C	2.11165	0.00575466	1.88515	0.0172245	1.85386	0.0189387	2.69973	0.0193659	1.86875	0.00892288	2.90176	0.0284459	1.92604	0.0204362	2.35728	0.0191529	0.0196307	2.20053	0.410308
Kukri_c67546_279	2B	64.3	10JAN	4.073	C	2.11165	0.00575466	1.88515	0.0172245	1.85386	0.0189387	2.69973	0.0193659	1.86875	0.00892288	2.90176	0.0284459	1.92604	0.0204362	2.35728	0.0191529	0.0196307	2.20053	0.410308
Kukri_c67546_279	2B	64.3	10SAU	7.421	C	2.11165	0.00575466	1.88515	0.0172245	1.85386	0.0189387	2.69973	0.0193659	1.86875	0.00892288	2.90176	0.0284459	1.92604	0.0204362	2.35728	0.0191529	0.0196307	2.20053	0.410308
Kukri_c67546_279	2B	64.3	10SEL	5.825	C	2.11165	0.00575466	1.88515	0.0172245	1.85386	0.0189387	2.69973	0.0193659	1.86875	0.00892288	2.90176	0.0284459	1.92604	0.0204362	2.35728	0.0191529	0.0196307	2.20053	0.410308
Kukri_c67546_279	2B	64.3	10WOH	6.658	C	2.11165	0.00575466	1.88515	0.0172245	1.85386	0.0189387	2.69973	0.0193659	1.86875	0.00892288	2.90176	0.0284459	1.92604	0.0204362	2.35728	0.0191529	0.0196307	2.20053	0.410308
Kukri_c67546_279	2B	64.3	BLUEs	6.356	C	2.11165	0.00575466	1.88515	0.0172245	1.85386	0.0189387	2.69973	0.0193659	1.86875	0.00892288	2.90176	0.0284459	1.92604	0.0204362	2.35728	0.0191529	0.0196307	2.20053	0.410308
Kukri_c67546_342	2B	64.3	09AND	4.267	G	1.99515	0.00547794	1.73663	0.0143739	1.7766	0.0183286	2.51678	0.0167714	1.7199	0.00778006	2.78489	0.0271016	1.81861	0.0184121	2.24737	0.0174669	0.0178169	2.07449	0.401883
Kukri_c67546_342	2B	64.3	09SEL	4.625	G	1.99515	0.00547794	1.73663	0.0143739	1.7766	0.0183286	2.51678	0.0167714	1.7199	0.00778006	2.78489	0.0271016	1.81861	0.0184121	2.24737	0.0174669	0.0178169	2.07449	0.401883
Kukri_c67546_342	2B	64.3	09WOH	5.264	G	1.99515	0.00547794	1.73663	0.0143739	1.7766	0.0183286	2.51678	0.0167714	1.7199	0.00778006	2.78489	0.0271016	1.81861	0.0184121	2.24737	0.0174669	0.0178169	2.07449	0.401883
Kukri_c67546_342	2B	64.3	10AND	5.789	G	1.99515	0.00547794	1.73663	0.0143739	1.7766	0.0183286	2.51678	0.0167714	1.7199	0.00778006	2.78489	0.0271016	1.81861	0.0184121	2.24737	0.0174669	0.0178169	2.07449	0.401883
Kukri_c67546_342	2B	64.3	10SAU	7.076	G	1.99515	0.00547794	1.73663	0.0143739	1.7766	0.0183286	2.51678	0.0167714	1.7199	0.00778006	2.78489	0.0271016	1.81861	0.0184121	2.24737	0.0174669	0.0178169	2.07449	0.401883
Kukri_c67546_342	2B	64.3	10SEL	5.394	G	1.99515	0.00547794	1.73663	0.0143739	1.7766	0.0183286	2.51678	0.0167714	1.7199	0.00778006	2.78489	0.0271016	1.81861	0.0184121	2.24737	0.0174669	0.0178169	2.07449	0.401883
Kukri_c67546_342	2B	64.3	10WOH	6.31	G	1.99515	0.00547794	1.73663	0.0143739	1.7766	0.0183286	2.51678	0.0167714	1.7199	0.00778006	2.78489	0.0271016	1.81861	0.0184121	2.24737	0.0174669	0.0178169	2.07449	0.401883
Kukri_c67546_342	2B	64.3	BLUEs	5.843	G	1.99515	0.00547794	1.73663	0.0143739	1.7766	0.0183286	2.51678	0.0167714	1.7199	0.00778006	2.78489	0.0271016	1.81861	0.0184121	2.24737	0.0174669	0.0178169	2.07449	0.401883
Kukri_c9387_112	2B	64.3	09AND	4.639	T	2.16574	0.00625013	1.99786	0.0181152	1.9909	0.020302	2.77828	0.020348	2.01438	0.0133651	2.95269	0.0256837	2.11013	0.0248407	2.46633	0.0205741	0.0208509	2.30954	0.378753
Kukri_c9387_112	2B	64.3	09SEL	5.615	T	2.16574	0.00625013	1.99786	0.0181152	1.9909	0.020302	2.77828	0.020348	2.01438	0.0133651	2.95269	0.0256837	2.11013	0.0248407	2.46633	0.0205741	0.0208509	2.30954	0.378753
Kukri_c9387_112	2B	64.3	09WOH	6.098	T	2.16574	0.00625013	1.99786	0.0181152	1.9909	0.020302	2.77828	0.020348	2.01438	0.0133651	2.95269	0.0256837	2.11013	0.0248407	2.46633	0.0205741	0.0208509	2.30954	0.378753
Kukri_c9387_112	2B	64.3	10AND	6.525	T	2.16574	0.00625013	1.99786	0.0181152	1.9909	0.020302	2.77828	0.020348	2.01438	0.0133651	2.95269	0.0256837	2.11013	0.0248407	2.46633	0.0205741	0.0208509	2.30954	0.378753
Kukri_c9387_112	2B	64.3	10JAN	4.447	T	2.16574	0.00625013	1.99786	0.0181152	1.9909	0.020302	2.77828	0.020348	2.01438	0.0133651	2.95269	0.0256837	2.11013	0.0248407	2.46633	0.0205741	0.0208509	2.30954	0.378753
Kukri_c9387_112	2B	64.3	10SAU	7.383	T	2.16574	0.00625013	1.99786	0.0181152	1.9909	0.020302	2.77828	0.020348	2.01438	0.0133651	2.95269	0.0256837	2.11013	0.0248407	2.46633	0.0205741	0.0208509	2.30954	0.378753
Kukri_c9387_112	2B	64.3	10SEL	6.676	T	2.16574	0.00625013	1.99786	0.0181152	1.9909	0.020302	2.77828	0.020348	2.01438	0.0133651	2.95269	0.0256837	2.11013	0.0248407	2.46633	0.0205741	0.0208509	2.30954	0.378753
Kukri_c9387_112	2B	64.3	10WOH	7.043	T	2.16574	0.00625013	1.99786	0.0181152	1.9909	0.020302	2.77828	0.020348	2.01438	0.0133651	2.95269	0.0256837	2.11013	0.0248407	2.46633	0.0205741	0.0208509	2.30954	0.378753
Kukri_c9387_112	2B	64.3	BLUEs	6.709	T	2.16574	0.00625013	1.99786	0.0181152	1.9909	0.020302	2.77828	0.020348	2.01438	0.0133651	2.95269	0.0256837	2.11013	0.0248407	2.46633	0.0205741	0.0208509	2.30954	0.378753
Kukri_c9387_372	2B	64.3	09AND	4.639	G	2.16574	0.00625013	1.99786	0.0181152	1.9909	0.020302	2.77828	0.020348	2.01438	0.0133651	2.95269	0.0256837	2.11013	0.0248407	2.46633	0.0205741	0.0208509	2.30954	0.378753
Kukri_c9387_372	2B	64.3	09SEL	5.615	G	2.16574	0.00625013	1.99786	0.0181152	1.9909	0.020302	2.77828	0.020348	2.01438	0.0133651	2.95269	0.0256837	2.11013	0.0248407	2.46633	0.0205741	0.0208509	2.30954	0.378753
Kukri_c9387_372	2B	64.3	09WOH	6.098	G	2.16574	0.00625013	1.99786	0.0181152	1.9909	0.020302	2.77828	0.020348	2.01438	0.0133651	2.95269	0.0256837	2.11013	0.0248407	2.46633	0.0205741	0.0208509	2.30954	0.378753
Kukri_c9387_372	2B	64.3	10AND	6.525	G	2.16574	0.00625013	1.99786	0.0181152	1.9909	0.020302	2.77828	0.020348	2.01438	0.0133651	2.95269	0.0256837	2.11013	0.0248407	2.46633	0.0205741	0.0208509	2.30954	0.378753
Kukri_c9387_372	2B	64.3	10JAN	4.447	G	2.16574	0.00625013	1.99786	0.0181152	1.9909	0.020302	2.77828	0.020348	2.01438	0.0133651	2.95269	0.0256837	2.11013	0.0248407	2.46633	0.0205741	0.0208509	2.30954	0.378753
Kukri_c9387_372	2B	64.3	10SAU	7.383	G	2.16574	0.00625013	1.99786	0.0181152	1.9909	0.020302	2.77828	0.020348	2.01438	0.0133651	2.95269	0.0256837	2.11013	0.0248407	2.46633	0.0205741	0.0208509	2.30954	0.378753
Kukri_c9387_372	2B	64.3	10SEL	6.676	G	2.16574	0.00625013	1.99786	0.0181152	1.9909	0.020302	2.77828	0.020348	2.01438	0.0133651	2.95269	0.0256837	2.11013	0.0248407	2.46633	0.0205741	0.0208509	2.30954	0.378753
Kukri_c9387_372	2B	64.3	10WOH	7.043	G	2.16574	0.00625013	1.99786	0.0181152	1.9909	0.020302	2.77828	0.020348	2.01438	0.0133651	2.95269	0.0256837	2.11013	0.0248407	2.46633	0.0205741	0.0208509	2.30954	0.378753
Kukri_c9387_372	2B	64.3	BLUEs	6.709	G	2.16574	0.00625013	1.99786	0.0181152	1.9909	0.020302	2.77828	0.020348	2.01438	0.0133651	2.95269	0.0256837	2.11013	0.0248407	2.46633	0.0205741	0.0208509	2.30954	0.378753
Kukri_rep_c94009_116	2B	64.3	10AND	4.389	A	2.12583	0.0101051	1.54046	0.00766145	1.56073	0.00689873	2.42859	0.00823064	1.76682	0.00412422	2.63165	0.0182731	1.28035	0.0043322	2.06658	0.00808209	0.0106628	1.92513	0.468204
Kukri_rep_c94009_116	2B	64.3	10SAU	5.035	A	2.12583	0.0101051	1.54046	0.00766145	1.56073	0.00689873	2.42859	0.00823064	1.76682	0.00412422	2.63165	0.0182731	1.28035	0.0043322	2.06658	0.00808209	0.0106628	1.92513	0.468204
Kukri_rep_c94009_116	2B	64.3	10WOH	4.424	A	2.12583	0.0101051	1.54046	0.00766145	1.56073	0.00689873	2.42859	0.00823064	1.76682	0.00412422	2.63165	0.0182731	1.28035	0.0043322	2.06658	0.00808209	0.0106628	1.92513	0.468204
Kukri_rep_c94009_116	2B	64.3	BLUEs	4.105	A	2.12583	0.0101051	1.54046	0.00766145	1.56073	0.00689873	2.42859	0.00823064	1.76682	0.00412422	2.63165	0.0182731	1.28035	0.0043322	2.06658	0.00808209	0.0106628	1.92513	0.468204
Ra_c2110_1660	2B	64.3	09AND	4.813	G	2.20914	0.00671263	2.0274	0.0179589	2.01653	0.0201019	2.82814	0.0209314	2.05297	0.0134342	2.9805	0.0250635	2.13907	0.0249126	2.50878	0.0212965	0.0209818	2.34532	0.381543
Ra_c2110_1660	2B	64.3	09SEL	5.763	G	2.20914	0.00671263	2.0274	0.0179589	2.01653	0.0201019	2.82814	0.0209314	2.05297	0.0134342	2.9805	0.0250635	2.13907	0.0249126	2.50878	0.0212965	0.0209818	2.34532	0.381543
Ra_c2110_1660	2B	64.3	09WOH	6.227	G	2.20914	0.00671263	2.0274	0.0179589	2.01653	0.0201019	2.82814	0.0209314	2.05297	0.0134342	2.9805	0.0250635	2.13907	0.0249126	2.50878	0.0212965	0.0209818	2.34532	0.381543
Ra_c2110_1660	2B	64.3	10AND	6.765	G	2.20914	0.00671263	2.0274	0.0179589	2.01653	0.0201019	2.82814	0.0209314	2.05297	0.0134342	2.9805	0.0250635	2.13907	0.0249126	2.50878	0.0212965	0.0209818	2.34532	0.381543
Ra_c2110_1660	2B	64.3	10JAN	4.599	G	2.20914	0.00671263	2.0274	0.0179589	2.01653	0.0201019	2.82814	0.0209314	2.05297	0.0134342	2.9805	0.0250635	2.13907	0.0249126	2.50878	0.0212965	0.0209818	2.34532	0.381543
Ra_c2110_1660	2B	64.3	10SAU	7.478	G	2.20914	0.00671263	2.0274	0.0179589	2.01653	0.0201019	2.82814	0.0209314	2.05297	0.0134342	2.9805	0.0250635	2.13907	0.0249126	2.50878	0.0212965	0.0209818	2.34532	0.381543
Ra_c2110_1660	2B	64.3	10SEL	6.836	G	2.20914	0.00671263	2.0274	0.0179589	2.01653	0.0201019	2.82814	0.0209314	2.05297	0.0134342	2.9805	0.0250635	2.13907	0.0249126	2.50878	0.0212965	0.0209818	2.34532	0.381543
Ra_c2110_1660	2B	64.3	10WOH	7.295	G	2.20914	0.00671263	2.0274	0.0179589	2.01653	0.0201019	2.82814	0.0209314	2.05297	0.0134342	2.9805	0.0250635	2.13907	0.0249126	2.50878	0.0212965	0.0209818	2.34532	0.381543
Ra_c2110_1660	2B	64.3	BLUEs	6.908	G	2.20914	0.00671263	2.0274	0.0179589	2.01653	0.0201019	2.82814	0.0209314	2.05297	0.0134342	2.9805	0.0250635	2.13907	0.0249126	2.50878	0.0212965	0.0209818	2.34532	0.381543
Ra_c2110_494	2B	64.3	09AND	4.828	C	2.20991	0.00679504	2.02696	0.018018	2.01608	0.020194	2.82727	0.0209596	2.05223	0.0134354	2.97824	0.025079	2.13949	0.0250362	2.50516	0.0212106	0.0210571	2.34442	0.380746
Ra_c2110_494	2B	64.3	09SEL	5.776	C	2.20991	0.00679504	2.02696	0.018018	2.01608	0.020194	2.82727	0.0209596	2.05223	0.0134354	2.97824	0.025079	2.13949	0.0250362	2.50516	0.0212106	0.0210571	2.34442	0.380746
Ra_c2110_494	2B	64.3	09WOH	6.24	C	2.20991	0.00679504	2.02696	0.018018	2.01608	0.020194	2.82727	0.0209596	2.05223	0.0134354	2.97824	0.025079	2.13949	0.0250362	2.50516	0.0212106	0.0210571	2.34442	0.380746
Ra_c2110_494	2B	64.3	10AND	6.778	C	2.20991	0.00679504	2.02696	0.018018	2.01608	0.020194	2.82727	0.0209596	2.05223	0.0134354	2.97824	0.025079	2.13949	0.0250362	2.50516	0.0212106	0.0210571	2.34442	0.380746
Ra_c2110_494	2B	64.3	10JAN	4.608	C	2.20991	0.00679504	2.02696	0.018018	2.01608	0.020194	2.82727	0.0209596	2.05223	0.0134354	2.97824	0.025079	2.13949	0.0250362	2.50516	0.0212106	0.0210571	2.34442	0.380746
Ra_c2110_494	2B	64.3	10SAU	7.485	C	2.20991	0.00679504	2.02696	0.018018	2.01608	0.020194	2.82727	0.0209596	2.05223	0.0134354	2.97824	0.025079	2.13949	0.0250362	2.50516	0.0212106	0.0210571	2.34442	0.380746
Ra_c2110_494	2B	64.3	10SEL	6.856	C	2.20991	0.00679504	2.02696	0.018018	2.01608	0.020194	2.82727	0.0209596	2.05223	0.0134354	2.97824	0.025079	2.13949	0.0250362	2.50516	0.0212106	0.0210571	2.34442	0.380746
Ra_c2110_494	2B	64.3	10WOH	7.282	C	2.20991	0.00679504	2.02696	0.018018	2.01608	0.020194	2.82727	0.0209596	2.05223	0.0134354	2.97824	0.025079	2.13949	0.0250362	2.50516	0.0212106	0.0210571	2.34442	0.380746
Ra_c2110_494	2B	64.3	BLUEs	6.92	C	2.20991	0.00679504	2.02696	0.018018	2.01608	0.020194	2.82727	0.0209596	2.05223	0.0134354	2.97824	0.025079	2.13949	0.0250362	2.50516	0.0212106	0.0210571	2.34442	0.380746
Ra_c6728_590	2B	64.3	09WOH	4.388	T	1.66843	0.000518703	1.52669	0.00466841	1.57605	0.00650196	2.21786	0.00608456	1.51688	0.00178509	2.27875	0.00892196	1.60451	0.0105395	1.97276	0.00769003	0.00586616	1.79524	0.314872
Ra_c6728_590	2B	64.3	10AND	4.736	T	1.66843	0.000518703	1.52669	0.00466841	1.57605	0.00650196	2.21786	0.00608456	1.51688	0.00178509	2.27875	0.00892196	1.60451	0.0105395	1.97276	0.00769003	0.00586616	1.79524	0.314872
Ra_c6728_590	2B	64.3	10SAU	5.059	T	1.66843	0.000518703	1.52669	0.00466841	1.57605	0.00650196	2.21786	0.00608456	1.51688	0.00178509	2.27875	0.00892196	1.60451	0.0105395	1.97276	0.00769003	0.00586616	1.79524	0.314872
Ra_c6728_590	2B	64.3	10SEL	4.472	T	1.66843	0.000518703	1.52669	0.00466841	1.57605	0.00650196	2.21786	0.00608456	1.51688	0.00178509	2.27875	0.00892196	1.60451	0.0105395	1.97276	0.00769003	0.00586616	1.79524	0.314872
Ra_c6728_590	2B	64.3	10WOH	5.124	T	1.66843	0.000518703	1.52669	0.00466841	1.57605	0.00650196	2.21786	0.00608456	1.51688	0.00178509	2.27875	0.00892196	1.60451	0.0105395	1.97276	0.00769003	0.00586616	1.79524	0.314872
Ra_c6728_590	2B	64.3	BLUEs	4.636	T	1.66843	0.000518703	1.52669	0.00466841	1.57605	0.00650196	2.21786	0.00608456	1.51688	0.00178509	2.27875	0.00892196	1.60451	0.0105395	1.97276	0.00769003	0.00586616	1.79524	0.314872
RAC875_c12191_77	2B	64.3	09AND	4.266	C	1.99128	0.00547909	1.73261	0.0143689	1.77432	0.0183613	2.51753	0.016793	1.71121	0.00772349	2.77369	0.0269628	1.80752	0.0182988	2.24576	0.0174869	0.0177995	2.06924	0.402037
RAC875_c12191_77	2B	64.3	09SEL	4.62	C	1.99128	0.00547909	1.73261	0.0143689	1.77432	0.0183613	2.51753	0.016793	1.71121	0.00772349	2.77369	0.0269628	1.80752	0.0182988	2.24576	0.0174869	0.0177995	2.06924	0.402037
RAC875_c12191_77	2B	64.3	09WOH	5.269	C	1.99128	0.00547909	1.73261	0.0143689	1.77432	0.0183613	2.51753	0.016793	1.71121	0.00772349	2.77369	0.0269628	1.80752	0.0182988	2.24576	0.0174869	0.0177995	2.06924	0.402037
RAC875_c12191_77	2B	64.3	10AND	5.811	C	1.99128	0.00547909	1.73261	0.0143689	1.77432	0.0183613	2.51753	0.016793	1.71121	0.00772349	2.77369	0.0269628	1.80752	0.0182988	2.24576	0.0174869	0.0177995	2.06924	0.402037
RAC875_c12191_77	2B	64.3	10SAU	7.04	C	1.99128	0.00547909	1.73261	0.0143689	1.77432	0.0183613	2.51753	0.016793	1.71121	0.00772349	2.77369	0.0269628	1.80752	0.0182988	2.24576	0.0174869	0.0177995	2.06924	0.402037
RAC875_c12191_77	2B	64.3	10SEL	5.341	C	1.99128	0.00547909	1.73261	0.0143689	1.77432	0.0183613	2.51753	0.016793	1.71121	0.00772349	2.77369	0.0269628	1.80752	0.0182988	2.24576	0.0174869	0.0177995	2.06924	0.402037
RAC875_c12191_77	2B	64.3	10WOH	6.322	C	1.99128	0.00547909	1.73261	0.0143689	1.77432	0.0183613	2.51753	0.016793	1.71121	0.00772349	2.77369	0.0269628	1.80752	0.0182988	2.24576	0.0174869	0.0177995	2.06924	0.402037
RAC875_c12191_77	2B	64.3	BLUEs	5.833	C	1.99128	0.00547909	1.73261	0.0143689	1.77432	0.0183613	2.51753	0.016793	1.71121	0.00772349	2.77369	0.0269628	1.80752	0.0182988	2.24576	0.0174869	0.0177995	2.06924	0.402037
RAC875_c14420_100	2B	64.3	09AND	4.064	A	1.94638	0.00513997	1.68907	0.0134046	1.76566	0.0184609	2.47339	0.0158945	1.66689	0.00699539	2.67553	0.0258462	1.77471	0.0181233	2.19317	0.0165556	0.016955	2.0231	0.383531
RAC875_c14420_100	2B	64.3	09SEL	4.374	A	1.94638	0.00513997	1.68907	0.0134046	1.76566	0.0184609	2.47339	0.0158945	1.66689	0.00699539	2.67553	0.0258462	1.77471	0.0181233	2.19317	0.0165556	0.016955	2.0231	0.383531
RAC875_c14420_100	2B	64.3	09WOH	5.169	A	1.94638	0.00513997	1.68907	0.0134046	1.76566	0.0184609	2.47339	0.0158945	1.66689	0.00699539	2.67553	0.0258462	1.77471	0.0181233	2.19317	0.0165556	0.016955	2.0231	0.383531
RAC875_c14420_100	2B	64.3	10AND	5.575	A	1.94638	0.00513997	1.68907	0.0134046	1.76566	0.0184609	2.47339	0.0158945	1.66689	0.00699539	2.67553	0.0258462	1.77471	0.0181233	2.19317	0.0165556	0.016955	2.0231	0.383531
RAC875_c14420_100	2B	64.3	10SAU	6.594	A	1.94638	0.00513997	1.68907	0.0134046	1.76566	0.0184609	2.47339	0.0158945	1.66689	0.00699539	2.67553	0.0258462	1.77471	0.0181233	2.19317	0.0165556	0.016955	2.0231	0.383531
RAC875_c14420_100	2B	64.3	10SEL	5.141	A	1.94638	0.00513997	1.68907	0.0134046	1.76566	0.0184609	2.47339	0.0158945	1.66689	0.00699539	2.67553	0.0258462	1.77471	0.0181233	2.19317	0.0165556	0.016955	2.0231	0.383531
RAC875_c14420_100	2B	64.3	10WOH	5.988	A	1.94638	0.00513997	1.68907	0.0134046	1.76566	0.0184609	2.47339	0.0158945	1.66689	0.00699539	2.67553	0.0258462	1.77471	0.0181233	2.19317	0.0165556	0.016955	2.0231	0.383531
RAC875_c14420_100	2B	64.3	BLUEs	5.552	A	1.94638	0.00513997	1.68907	0.0134046	1.76566	0.0184609	2.47339	0.0158945	1.66689	0.00699539	2.67553	0.0258462	1.77471	0.0181233	2.19317	0.0165556	0.016955	2.0231	0.383531
RAC875_c15649_1101	2B	64.3	09WOH	4.039	T	1.61958	0.00440933	1.4292	0.011998	1.58461	0.0208928	2.00731	0.00973538	1.18983	0.00200979	2.34514	0.020337	1.55938	0.0142974	1.84828	0.0165393	0.0131691	1.69792	0.359717
RAC875_c15649_1101	2B	64.3	10SAU	4.831	T	1.61958	0.00440933	1.4292	0.011998	1.58461	0.0208928	2.00731	0.00973538	1.18983	0.00200979	2.34514	0.020337	1.55938	0.0142974	1.84828	0.0165393	0.0131691	1.69792	0.359717
RAC875_c15649_1101	2B	64.3	10WOH	4.151	T	1.61958	0.00440933	1.4292	0.011998	1.58461	0.0208928	2.00731	0.00973538	1.18983	0.00200979	2.34514	0.020337	1.55938	0.0142974	1.84828	0.0165393	0.0131691	1.69792	0.359717
RAC875_c31252_138	2B	64.3	09AND	4.434	G	2.03092	0.00596443	1.75815	0.0142695	1.79662	0.0182512	2.56142	0.0173242	1.74502	0.00775844	2.79647	0.0263668	1.83324	0.0184334	2.27962	0.0180498	0.0179667	2.10018	0.403747
RAC875_c31252_138	2B	64.3	09SEL	4.75	G	2.03092	0.00596443	1.75815	0.0142695	1.79662	0.0182512	2.56142	0.0173242	1.74502	0.00775844	2.79647	0.0263668	1.83324	0.0184334	2.27962	0.0180498	0.0179667	2.10018	0.403747
RAC875_c31252_138	2B	64.3	09WOH	5.389	G	2.03092	0.00596443	1.75815	0.0142695	1.79662	0.0182512	2.56142	0.0173242	1.74502	0.00775844	2.79647	0.0263668	1.83324	0.0184334	2.27962	0.0180498	0.0179667	2.10018	0.403747
RAC875_c31252_138	2B	64.3	10AND	6.031	G	2.03092	0.00596443	1.75815	0.0142695	1.79662	0.0182512	2.56142	0.0173242	1.74502	0.00775844	2.79647	0.0263668	1.83324	0.0184334	2.27962	0.0180498	0.0179667	2.10018	0.403747
RAC875_c31252_138	2B	64.3	10SAU	7.131	G	2.03092	0.00596443	1.75815	0.0142695	1.79662	0.0182512	2.56142	0.0173242	1.74502	0.00775844	2.79647	0.0263668	1.83324	0.0184334	2.27962	0.0180498	0.0179667	2.10018	0.403747
RAC875_c31252_138	2B	64.3	10SEL	5.485	G	2.03092	0.00596443	1.75815	0.0142695	1.79662	0.0182512	2.56142	0.0173242	1.74502	0.00775844	2.79647	0.0263668	1.83324	0.0184334	2.27962	0.0180498	0.0179667	2.10018	0.403747
RAC875_c31252_138	2B	64.3	10WOH	6.525	G	2.03092	0.00596443	1.75815	0.0142695	1.79662	0.0182512	2.56142	0.0173242	1.74502	0.00775844	2.79647	0.0263668	1.83324	0.0184334	2.27962	0.0180498	0.0179667	2.10018	0.403747
RAC875_c31252_138	2B	64.3	BLUEs	6.012	G	2.03092	0.00596443	1.75815	0.0142695	1.79662	0.0182512	2.56142	0.0173242	1.74502	0.00775844	2.79647	0.0263668	1.83324	0.0184334	2.27962	0.0180498	0.0179667	2.10018	0.403747
RAC875_c41242_133	2B	64.3	10SAU	4.751	C	1.60925	0.00426442	1.4189	0.0118919	1.57447	0.0207128	1.99835	0.00994266	1.17599	0.00198883	2.32643	0.0199933	1.56068	0.014601	1.83882	0.0163561	0.013096	1.68786	0.357877
RAC875_c41242_133	2B	64.3	10WOH	4.098	C	1.60925	0.00426442	1.4189	0.0118919	1.57447	0.0207128	1.99835	0.00994266	1.17599	0.00198883	2.32643	0.0199933	1.56068	0.014601	1.83882	0.0163561	0.013096	1.68786	0.357877
RAC875_c85927_269	2B	64.3	09AND	4.266	C	1.99128	0.00547909	1.73261	0.0143689	1.77432	0.0183613	2.51753	0.016793	1.71121	0.00772349	2.77369	0.0269628	1.80752	0.0182988	2.24576	0.0174869	0.0177995	2.06924	0.402037
RAC875_c85927_269	2B	64.3	09SEL	4.62	C	1.99128	0.00547909	1.73261	0.0143689	1.77432	0.0183613	2.51753	0.016793	1.71121	0.00772349	2.77369	0.0269628	1.80752	0.0182988	2.24576	0.0174869	0.0177995	2.06924	0.402037
RAC875_c85927_269	2B	64.3	09WOH	5.269	C	1.99128	0.00547909	1.73261	0.0143689	1.77432	0.0183613	2.51753	0.016793	1.71121	0.00772349	2.77369	0.0269628	1.80752	0.0182988	2.24576	0.0174869	0.0177995	2.06924	0.402037
RAC875_c85927_269	2B	64.3	10AND	5.811	C	1.99128	0.00547909	1.73261	0.0143689	1.77432	0.0183613	2.51753	0.016793	1.71121	0.00772349	2.77369	0.0269628	1.80752	0.0182988	2.24576	0.0174869	0.0177995	2.06924	0.402037
RAC875_c85927_269	2B	64.3	10SAU	7.04	C	1.99128	0.00547909	1.73261	0.0143689	1.77432	0.0183613	2.51753	0.016793	1.71121	0.00772349	2.77369	0.0269628	1.80752	0.0182988	2.24576	0.0174869	0.0177995	2.06924	0.402037
RAC875_c85927_269	2B	64.3	10SEL	5.341	C	1.99128	0.00547909	1.73261	0.0143689	1.77432	0.0183613	2.51753	0.016793	1.71121	0.00772349	2.77369	0.0269628	1.80752	0.0182988	2.24576	0.0174869	0.0177995	2.06924	0.402037
RAC875_c85927_269	2B	64.3	10WOH	6.322	C	1.99128	0.00547909	1.73261	0.0143689	1.77432	0.0183613	2.51753	0.016793	1.71121	0.00772349	2.77369	0.0269628	1.80752	0.0182988	2.24576	0.0174869	0.0177995	2.06924	0.402037
RAC875_c85927_269	2B	64.3	BLUEs	5.833	C	1.99128	0.00547909	1.73261	0.0143689	1.77432	0.0183613	2.51753	0.016793	1.71121	0.00772349	2.77369	0.0269628	1.80752	0.0182988	2.24576	0.0174869	0.0177995	2.06924	0.402037
RAC875_rep_c113555_122	2B	64.3	09WOH	4.647	C	1.74796	0.00380328	1.52357	0.00887434	1.71511	0.0182067	2.01997	0.00911972	1.28867	0.00101023	1.96888	0.0083749	1.72629	0.0166897	1.94307	0.0136326	0.00959467	1.74169	0.245936
RAC875_rep_c113555_122	2B	64.3	10SEL	4.616	C	1.74796	0.00380328	1.52357	0.00887434	1.71511	0.0182067	2.01997	0.00911972	1.28867	0.00101023	1.96888	0.0083749	1.72629	0.0166897	1.94307	0.0136326	0.00959467	1.74169	0.245936
RAC875_rep_c113555_122	2B	64.3	10WOH	4.529	C	1.74796	0.00380328	1.52357	0.00887434	1.71511	0.0182067	2.01997	0.00911972	1.28867	0.00101023	1.96888	0.0083749	1.72629	0.0166897	1.94307	0.0136326	0.00959467	1.74169	0.245936
RAC875_rep_c118376_304	2B	64.3	09SEL	4.373	A	1.70911	0.0018941	1.65966	0.011783	1.63616	0.0107971	2.24854	0.00969757	1.48695	0.00342629	2.48398	0.0175347	1.65479	0.014663	1.98813	0.00942841	0.0105914	1.85841	0.348671
RAC875_rep_c118376_304	2B	64.3	09WOH	4.64	A	1.70911	0.0018941	1.65966	0.011783	1.63616	0.0107971	2.24854	0.00969757	1.48695	0.00342629	2.48398	0.0175347	1.65479	0.014663	1.98813	0.00942841	0.0105914	1.85841	0.348671
RAC875_rep_c118376_304	2B	64.3	10AND	4.817	A	1.70911	0.0018941	1.65966	0.011783	1.63616	0.0107971	2.24854	0.00969757	1.48695	0.00342629	2.48398	0.0175347	1.65479	0.014663	1.98813	0.00942841	0.0105914	1.85841	0.348671
RAC875_rep_c118376_304	2B	64.3	10SAU	5.826	A	1.70911	0.0018941	1.65966	0.011783	1.63616	0.0107971	2.24854	0.00969757	1.48695	0.00342629	2.48398	0.0175347	1.65479	0.014663	1.98813	0.00942841	0.0105914	1.85841	0.348671
RAC875_rep_c118376_304	2B	64.3	10SEL	4.639	A	1.70911	0.0018941	1.65966	0.011783	1.63616	0.0107971	2.24854	0.00969757	1.48695	0.00342629	2.48398	0.0175347	1.65479	0.014663	1.98813	0.00942841	0.0105914	1.85841	0.348671
RAC875_rep_c118376_304	2B	64.3	10WOH	5.143	A	1.70911	0.0018941	1.65966	0.011783	1.63616	0.0107971	2.24854	0.00969757	1.48695	0.00342629	2.48398	0.0175347	1.65479	0.014663	1.98813	0.00942841	0.0105914	1.85841	0.348671
RAC875_rep_c118376_304	2B	64.3	BLUEs	4.885	A	1.70911	0.0018941	1.65966	0.011783	1.63616	0.0107971	2.24854	0.00969757	1.48695	0.00342629	2.48398	0.0175347	1.65479	0.014663	1.98813	0.00942841	0.0105914	1.85841	0.348671
RFL_Contig1385_1575	2B	64.3	09AND	4.29	T	1.99518	0.00629768	1.73543	0.0160789	1.77872	0.0201952	2.51646	0.0180149	1.70817	0.00844594	2.7805	0.0292583	1.8085	0.0195036	2.2455	0.0182334	0.0193958	2.07106	0.402956
RFL_Contig1385_1575	2B	64.3	09SEL	4.643	T	1.99518	0.00629768	1.73543	0.0160789	1.77872	0.0201952	2.51646	0.0180149	1.70817	0.00844594	2.7805	0.0292583	1.8085	0.0195036	2.2455	0.0182334	0.0193958	2.07106	0.402956
RFL_Contig1385_1575	2B	64.3	09WOH	5.302	T	1.99518	0.00629768	1.73543	0.0160789	1.77872	0.0201952	2.51646	0.0180149	1.70817	0.00844594	2.7805	0.0292583	1.8085	0.0195036	2.2455	0.0182334	0.0193958	2.07106	0.402956
RFL_Contig1385_1575	2B	64.3	10AND	5.823	T	1.99518	0.00629768	1.73543	0.0160789	1.77872	0.0201952	2.51646	0.0180149	1.70817	0.00844594	2.7805	0.0292583	1.8085	0.0195036	2.2455	0.0182334	0.0193958	2.07106	0.402956
RFL_Contig1385_1575	2B	64.3	10SAU	7.084	T	1.99518	0.00629768	1.73543	0.0160789	1.77872	0.0201952	2.51646	0.0180149	1.70817	0.00844594	2.7805	0.0292583	1.8085	0.0195036	2.2455	0.0182334	0.0193958	2.07106	0.402956
RFL_Contig1385_1575	2B	64.3	10SEL	5.361	T	1.99518	0.00629768	1.73543	0.0160789	1.77872	0.0201952	2.51646	0.0180149	1.70817	0.00844594	2.7805	0.0292583	1.8085	0.0195036	2.2455	0.0182334	0.0193958	2.07106	0.402956
RFL_Contig1385_1575	2B	64.3	10WOH	6.338	T	1.99518	0.00629768	1.73543	0.0160789	1.77872	0.0201952	2.51646	0.0180149	1.70817	0.00844594	2.7805	0.0292583	1.8085	0.0195036	2.2455	0.0182334	0.0193958	2.07106	0.402956
RFL_Contig1385_1575	2B	64.3	BLUEs	5.857	T	1.99518	0.00629768	1.73543	0.0160789	1.77872	0.0201952	2.51646	0.0180149	1.70817	0.00844594	2.7805	0.0292583	1.8085	0.0195036	2.2455	0.0182334	0.0193958	2.07106	0.402956
RFL_Contig1385_326	2B	64.3	09AND	4.266	A	1.99128	0.00547909	1.73261	0.0143689	1.77432	0.0183613	2.51753	0.016793	1.71121	0.00772349	2.77369	0.0269628	1.80752	0.0182988	2.24576	0.0174869	0.0177995	2.06924	0.402037
RFL_Contig1385_326	2B	64.3	09SEL	4.62	A	1.99128	0.00547909	1.73261	0.0143689	1.77432	0.0183613	2.51753	0.016793	1.71121	0.00772349	2.77369	0.0269628	1.80752	0.0182988	2.24576	0.0174869	0.0177995	2.06924	0.402037
RFL_Contig1385_326	2B	64.3	09WOH	5.269	A	1.99128	0.00547909	1.73261	0.0143689	1.77432	0.0183613	2.51753	0.016793	1.71121	0.00772349	2.77369	0.0269628	1.80752	0.0182988	2.24576	0.0174869	0.0177995	2.06924	0.402037
RFL_Contig1385_326	2B	64.3	10AND	5.811	A	1.99128	0.00547909	1.73261	0.0143689	1.77432	0.0183613	2.51753	0.016793	1.71121	0.00772349	2.77369	0.0269628	1.80752	0.0182988	2.24576	0.0174869	0.0177995	2.06924	0.402037
RFL_Contig1385_326	2B	64.3	10SAU	7.04	A	1.99128	0.00547909	1.73261	0.0143689	1.77432	0.0183613	2.51753	0.016793	1.71121	0.00772349	2.77369	0.0269628	1.80752	0.0182988	2.24576	0.0174869	0.0177995	2.06924	0.402037
RFL_Contig1385_326	2B	64.3	10SEL	5.341	A	1.99128	0.00547909	1.73261	0.0143689	1.77432	0.0183613	2.51753	0.016793	1.71121	0.00772349	2.77369	0.0269628	1.80752	0.0182988	2.24576	0.0174869	0.0177995	2.06924	0.402037
RFL_Contig1385_326	2B	64.3	10WOH	6.322	A	1.99128	0.00547909	1.73261	0.0143689	1.77432	0.0183613	2.51753	0.016793	1.71121	0.00772349	2.77369	0.0269628	1.80752	0.0182988	2.24576	0.0174869	0.0177995	2.06924	0.402037
RFL_Contig1385_326	2B	64.3	BLUEs	5.833	A	1.99128	0.00547909	1.73261	0.0143689	1.77432	0.0183613	2.51753	0.016793	1.71121	0.00772349	2.77369	0.0269628	1.80752	0.0182988	2.24576	0.0174869	0.0177995	2.06924	0.402037
TA001322-1176	2B	64.3	09AND	4.488	G	2.43582	0.0178137	1.99621	0.0163502	1.95765	0.0130074	2.90538	0.0171432	2.16757	0.0091155	2.97153	0.0241392	1.73997	0.0127559	2.39129	0.0137666	0.019018	2.32068	0.444242
TA001322-1176	2B	64.3	09SEL	4.381	G	2.43582	0.0178137	1.99621	0.0163502	1.95765	0.0130074	2.90538	0.0171432	2.16757	0.0091155	2.97153	0.0241392	1.73997	0.0127559	2.39129	0.0137666	0.019018	2.32068	0.444242
TA001322-1176	2B	64.3	09WOH	4.575	G	2.43582	0.0178137	1.99621	0.0163502	1.95765	0.0130074	2.90538	0.0171432	2.16757	0.0091155	2.97153	0.0241392	1.73997	0.0127559	2.39129	0.0137666	0.019018	2.32068	0.444242
TA001322-1176	2B	64.3	10AND	5.526	G	2.43582	0.0178137	1.99621	0.0163502	1.95765	0.0130074	2.90538	0.0171432	2.16757	0.0091155	2.97153	0.0241392	1.73997	0.0127559	2.39129	0.0137666	0.019018	2.32068	0.444242
TA001322-1176	2B	64.3	10SAU	5.723	G	2.43582	0.0178137	1.99621	0.0163502	1.95765	0.0130074	2.90538	0.0171432	2.16757	0.0091155	2.97153	0.0241392	1.73997	0.0127559	2.39129	0.0137666	0.019018	2.32068	0.444242
TA001322-1176	2B	64.3	10WOH	5.177	G	2.43582	0.0178137	1.99621	0.0163502	1.95765	0.0130074	2.90538	0.0171432	2.16757	0.0091155	2.97153	0.0241392	1.73997	0.0127559	2.39129	0.0137666	0.019018	2.32068	0.444242
TA001322-1176	2B	64.3	BLUEs	5.218	G	2.43582	0.0178137	1.99621	0.0163502	1.95765	0.0130074	2.90538	0.0171432	2.16757	0.0091155	2.97153	0.0241392	1.73997	0.0127559	2.39129	0.0137666	0.019018	2.32068	0.444242
Tdurum_contig83066_276	2B	64.3	10SEL	4.028	G	1.44376	0.00128151	1.39485	0.00638872	1.48364	0.00929976	1.74112	0.00486252	1.11118	0.000379475	1.67348	0.00467943	1.55508	0.014313	1.6594	0.00747303	0.00541643	1.50781	0.200662
Tdurum_contig94806_361	2B	64.3	09WOH	4.444	A	1.70012	0.00102101	1.53087	0.00599294	1.58784	0.0080139	2.20379	0.00655885	1.48207	0.00205123	2.31735	0.0112423	1.59529	0.0108216	1.96203	0.0078739	0.00696927	1.79742	0.322336
Tdurum_contig94806_361	2B	64.3	10AND	4.713	A	1.70012	0.00102101	1.53087	0.00599294	1.58784	0.0080139	2.20379	0.00655885	1.48207	0.00205123	2.31735	0.0112423	1.59529	0.0108216	1.96203	0.0078739	0.00696927	1.79742	0.322336
Tdurum_contig94806_361	2B	64.3	10SAU	5.181	A	1.70012	0.00102101	1.53087	0.00599294	1.58784	0.0080139	2.20379	0.00655885	1.48207	0.00205123	2.31735	0.0112423	1.59529	0.0108216	1.96203	0.0078739	0.00696927	1.79742	0.322336
Tdurum_contig94806_361	2B	64.3	10SEL	4.403	A	1.70012	0.00102101	1.53087	0.00599294	1.58784	0.0080139	2.20379	0.00655885	1.48207	0.00205123	2.31735	0.0112423	1.59529	0.0108216	1.96203	0.0078739	0.00696927	1.79742	0.322336
Tdurum_contig94806_361	2B	64.3	10WOH	5.105	A	1.70012	0.00102101	1.53087	0.00599294	1.58784	0.0080139	2.20379	0.00655885	1.48207	0.00205123	2.31735	0.0112423	1.59529	0.0108216	1.96203	0.0078739	0.00696927	1.79742	0.322336
Tdurum_contig94806_361	2B	64.3	BLUEs	4.656	A	1.70012	0.00102101	1.53087	0.00599294	1.58784	0.0080139	2.20379	0.00655885	1.48207	0.00205123	2.31735	0.0112423	1.59529	0.0108216	1.96203	0.0078739	0.00696927	1.79742	0.322336
wsnp_BF202681B_Ta_2_2	2B	64.3	09AND	4.828	C	2.20991	0.00679504	2.02696	0.018018	2.01608	0.020194	2.82727	0.0209596	2.05223	0.0134354	2.97824	0.025079	2.13949	0.0250362	2.50516	0.0212106	0.0210571	2.34442	0.380746
wsnp_BF202681B_Ta_2_2	2B	64.3	09SEL	5.776	C	2.20991	0.00679504	2.02696	0.018018	2.01608	0.020194	2.82727	0.0209596	2.05223	0.0134354	2.97824	0.025079	2.13949	0.0250362	2.50516	0.0212106	0.0210571	2.34442	0.380746
wsnp_BF202681B_Ta_2_2	2B	64.3	09WOH	6.24	C	2.20991	0.00679504	2.02696	0.018018	2.01608	0.020194	2.82727	0.0209596	2.05223	0.0134354	2.97824	0.025079	2.13949	0.0250362	2.50516	0.0212106	0.0210571	2.34442	0.380746
wsnp_BF202681B_Ta_2_2	2B	64.3	10AND	6.778	C	2.20991	0.00679504	2.02696	0.018018	2.01608	0.020194	2.82727	0.0209596	2.05223	0.0134354	2.97824	0.025079	2.13949	0.0250362	2.50516	0.0212106	0.0210571	2.34442	0.380746
wsnp_BF202681B_Ta_2_2	2B	64.3	10JAN	4.608	C	2.20991	0.00679504	2.02696	0.018018	2.01608	0.020194	2.82727	0.0209596	2.05223	0.0134354	2.97824	0.025079	2.13949	0.0250362	2.50516	0.0212106	0.0210571	2.34442	0.380746
wsnp_BF202681B_Ta_2_2	2B	64.3	10SAU	7.485	C	2.20991	0.00679504	2.02696	0.018018	2.01608	0.020194	2.82727	0.0209596	2.05223	0.0134354	2.97824	0.025079	2.13949	0.0250362	2.50516	0.0212106	0.0210571	2.34442	0.380746
wsnp_BF202681B_Ta_2_2	2B	64.3	10SEL	6.856	C	2.20991	0.00679504	2.02696	0.018018	2.01608	0.020194	2.82727	0.0209596	2.05223	0.0134354	2.97824	0.025079	2.13949	0.0250362	2.50516	0.0212106	0.0210571	2.34442	0.380746
wsnp_BF202681B_Ta_2_2	2B	64.3	10WOH	7.282	C	2.20991	0.00679504	2.02696	0.018018	2.01608	0.020194	2.82727	0.0209596	2.05223	0.0134354	2.97824	0.025079	2.13949	0.0250362	2.50516	0.0212106	0.0210571	2.34442	0.380746
wsnp_BF202681B_Ta_2_2	2B	64.3	BLUEs	6.92	C	2.20991	0.00679504	2.02696	0.018018	2.01608	0.020194	2.82727	0.0209596	2.05223	0.0134354	2.97824	0.025079	2.13949	0.0250362	2.50516	0.0212106	0.0210571	2.34442	0.380746
wsnp_CAP11_rep_c9018_3888047	2B	64.3	10SAU	4.206	G	1.96224	8.46145e-05	1.01114	0.000360566	0.869678	0.00101922	1.98636	3.04946e-05	1.00056	0.00100374	2.96805	0.00458029	1.66323	0.00366901	1.88103	0.00119787	8.61018e-05	1.66779	0.70079
wsnp_CAP7_c402_217331	2B	64.3	09AND	4.689	A	2.54122	0.0161987	2.07379	0.0134532	2.03705	0.0115161	2.9858	0.0148912	2.22213	0.00734946	2.97343	0.0182055	1.76241	0.00997466	2.56927	0.0139483	0.0161355	2.39564	0.446691
wsnp_CAP7_c402_217331	2B	64.3	09SEL	4.572	A	2.54122	0.0161987	2.07379	0.0134532	2.03705	0.0115161	2.9858	0.0148912	2.22213	0.00734946	2.97343	0.0182055	1.76241	0.00997466	2.56927	0.0139483	0.0161355	2.39564	0.446691
wsnp_CAP7_c402_217331	2B	64.3	09WOH	4.786	A	2.54122	0.0161987	2.07379	0.0134532	2.03705	0.0115161	2.9858	0.0148912	2.22213	0.00734946	2.97343	0.0182055	1.76241	0.00997466	2.56927	0.0139483	0.0161355	2.39564	0.446691
wsnp_CAP7_c402_217331	2B	64.3	10AND	5.614	A	2.54122	0.0161987	2.07379	0.0134532	2.03705	0.0115161	2.9858	0.0148912	2.22213	0.00734946	2.97343	0.0182055	1.76241	0.00997466	2.56927	0.0139483	0.0161355	2.39564	0.446691
wsnp_CAP7_c402_217331	2B	64.3	10SAU	5.594	A	2.54122	0.0161987	2.07379	0.0134532	2.03705	0.0115161	2.9858	0.0148912	2.22213	0.00734946	2.97343	0.0182055	1.76241	0.00997466	2.56927	0.0139483	0.0161355	2.39564	0.446691
wsnp_CAP7_c402_217331	2B	64.3	10WOH	5.779	A	2.54122	0.0161987	2.07379	0.0134532	2.03705	0.0115161	2.9858	0.0148912	2.22213	0.00734946	2.97343	0.0182055	1.76241	0.00997466	2.56927	0.0139483	0.0161355	2.39564	0.446691
wsnp_CAP7_c402_217331	2B	64.3	BLUEs	5.388	A	2.54122	0.0161987	2.07379	0.0134532	2.03705	0.0115161	2.9858	0.0148912	2.22213	0.00734946	2.97343	0.0182055	1.76241	0.00997466	2.56927	0.0139483	0.0161355	2.39564	0.446691
wsnp_CAP7_rep_c12606_5316797	2B	64.3	09WOH	4.272	A	1.67764	0.000642732	1.4579	0.0042145	1.55775	0.00681143	2.1294	0.00462515	1.47687	0.00133472	2.31271	0.0106637	1.55053	0.00925808	1.95922	0.00775989	0.00566353	1.76525	0.326104
wsnp_CAP7_rep_c12606_5316797	2B	64.3	10AND	4.399	A	1.67764	0.000642732	1.4579	0.0042145	1.55775	0.00681143	2.1294	0.00462515	1.47687	0.00133472	2.31271	0.0106637	1.55053	0.00925808	1.95922	0.00775989	0.00566353	1.76525	0.326104
wsnp_CAP7_rep_c12606_5316797	2B	64.3	10SAU	5.138	A	1.67764	0.000642732	1.4579	0.0042145	1.55775	0.00681143	2.1294	0.00462515	1.47687	0.00133472	2.31271	0.0106637	1.55053	0.00925808	1.95922	0.00775989	0.00566353	1.76525	0.326104
wsnp_CAP7_rep_c12606_5316797	2B	64.3	10SEL	4.157	A	1.67764	0.000642732	1.4579	0.0042145	1.55775	0.00681143	2.1294	0.00462515	1.47687	0.00133472	2.31271	0.0106637	1.55053	0.00925808	1.95922	0.00775989	0.00566353	1.76525	0.326104
wsnp_CAP7_rep_c12606_5316797	2B	64.3	10WOH	5.064	A	1.67764	0.000642732	1.4579	0.0042145	1.55775	0.00681143	2.1294	0.00462515	1.47687	0.00133472	2.31271	0.0106637	1.55053	0.00925808	1.95922	0.00775989	0.00566353	1.76525	0.326104
wsnp_CAP7_rep_c12606_5316797	2B	64.3	BLUEs	4.483	A	1.67764	0.000642732	1.4579	0.0042145	1.55775	0.00681143	2.1294	0.00462515	1.47687	0.00133472	2.31271	0.0106637	1.55053	0.00925808	1.95922	0.00775989	0.00566353	1.76525	0.326104
wsnp_CAP8_c630_456418	2B	64.3	09AND	4.68	T	2.17038	0.006251	2.00547	0.0179845	2.00803	0.0204185	2.79031	0.0203214	2.02751	0.0134203	2.93931	0.0252312	2.11055	0.0247889	2.45962	0.0202796	0.0207494	2.3139	0.372635
wsnp_CAP8_c630_456418	2B	64.3	09SEL	5.681	T	2.17038	0.006251	2.00547	0.0179845	2.00803	0.0204185	2.79031	0.0203214	2.02751	0.0134203	2.93931	0.0252312	2.11055	0.0247889	2.45962	0.0202796	0.0207494	2.3139	0.372635
wsnp_CAP8_c630_456418	2B	64.3	09WOH	6.216	T	2.17038	0.006251	2.00547	0.0179845	2.00803	0.0204185	2.79031	0.0203214	2.02751	0.0134203	2.93931	0.0252312	2.11055	0.0247889	2.45962	0.0202796	0.0207494	2.3139	0.372635
wsnp_CAP8_c630_456418	2B	64.3	10AND	6.608	T	2.17038	0.006251	2.00547	0.0179845	2.00803	0.0204185	2.79031	0.0203214	2.02751	0.0134203	2.93931	0.0252312	2.11055	0.0247889	2.45962	0.0202796	0.0207494	2.3139	0.372635
wsnp_CAP8_c630_456418	2B	64.3	10JAN	4.518	T	2.17038	0.006251	2.00547	0.0179845	2.00803	0.0204185	2.79031	0.0203214	2.02751	0.0134203	2.93931	0.0252312	2.11055	0.0247889	2.45962	0.0202796	0.0207494	2.3139	0.372635
wsnp_CAP8_c630_456418	2B	64.3	10SAU	7.356	T	2.17038	0.006251	2.00547	0.0179845	2.00803	0.0204185	2.79031	0.0203214	2.02751	0.0134203	2.93931	0.0252312	2.11055	0.0247889	2.45962	0.0202796	0.0207494	2.3139	0.372635
wsnp_CAP8_c630_456418	2B	64.3	10SEL	6.713	T	2.17038	0.006251	2.00547	0.0179845	2.00803	0.0204185	2.79031	0.0203214	2.02751	0.0134203	2.93931	0.0252312	2.11055	0.0247889	2.45962	0.0202796	0.0207494	2.3139	0.372635
wsnp_CAP8_c630_456418	2B	64.3	10WOH	7.044	T	2.17038	0.006251	2.00547	0.0179845	2.00803	0.0204185	2.79031	0.0203214	2.02751	0.0134203	2.93931	0.0252312	2.11055	0.0247889	2.45962	0.0202796	0.0207494	2.3139	0.372635
wsnp_CAP8_c630_456418	2B	64.3	BLUEs	6.767	T	2.17038	0.006251	2.00547	0.0179845	2.00803	0.0204185	2.79031	0.0203214	2.02751	0.0134203	2.93931	0.0252312	2.11055	0.0247889	2.45962	0.0202796	0.0207494	2.3139	0.372635
wsnp_Ex_c33246_41764093	2B	64.3	09AND	4.039	G	2.20149	0.0125359	1.60326	0.00826513	1.64221	0.00733887	2.5135	0.00863287	1.90326	0.00477215	2.70771	0.0185625	1.34541	0.0049901	2.08935	0.00779723	0.0114399	2.00077	0.468491
wsnp_Ex_c33246_41764093	2B	64.3	10AND	4.573	G	2.20149	0.0125359	1.60326	0.00826513	1.64221	0.00733887	2.5135	0.00863287	1.90326	0.00477215	2.70771	0.0185625	1.34541	0.0049901	2.08935	0.00779723	0.0114399	2.00077	0.468491
wsnp_Ex_c33246_41764093	2B	64.3	10SAU	5.216	G	2.20149	0.0125359	1.60326	0.00826513	1.64221	0.00733887	2.5135	0.00863287	1.90326	0.00477215	2.70771	0.0185625	1.34541	0.0049901	2.08935	0.00779723	0.0114399	2.00077	0.468491
wsnp_Ex_c33246_41764093	2B	64.3	10WOH	4.367	G	2.20149	0.0125359	1.60326	0.00826513	1.64221	0.00733887	2.5135	0.00863287	1.90326	0.00477215	2.70771	0.0185625	1.34541	0.0049901	2.08935	0.00779723	0.0114399	2.00077	0.468491
wsnp_Ex_c33246_41764093	2B	64.3	BLUEs	4.295	G	2.20149	0.0125359	1.60326	0.00826513	1.64221	0.00733887	2.5135	0.00863287	1.90326	0.00477215	2.70771	0.0185625	1.34541	0.0049901	2.08935	0.00779723	0.0114399	2.00077	0.468491
wsnp_Ex_c51461_55394646	2B	64.3	09SEL	4.671	G	1.9214	0.00724313	1.94759	0.0152417	1.84326	0.0127775	2.76777	0.0136284	2.22647	0.00915786	2.74516	0.0160864	1.61091	0.0118085	2.09207	0.00871807	0.0142277	2.14433	0.417944
wsnp_Ex_c51461_55394646	2B	64.3	09WOH	4.555	G	1.9214	0.00724313	1.94759	0.0152417	1.84326	0.0127775	2.76777	0.0136284	2.22647	0.00915786	2.74516	0.0160864	1.61091	0.0118085	2.09207	0.00871807	0.0142277	2.14433	0.417944
wsnp_Ex_c51461_55394646	2B	64.3	10AND	5.594	G	1.9214	0.00724313	1.94759	0.0152417	1.84326	0.0127775	2.76777	0.0136284	2.22647	0.00915786	2.74516	0.0160864	1.61091	0.0118085	2.09207	0.00871807	0.0142277	2.14433	0.417944
wsnp_Ex_c51461_55394646	2B	64.3	10JAN	4.633	G	1.9214	0.00724313	1.94759	0.0152417	1.84326	0.0127775	2.76777	0.0136284	2.22647	0.00915786	2.74516	0.0160864	1.61091	0.0118085	2.09207	0.00871807	0.0142277	2.14433	0.417944
wsnp_Ex_c51461_55394646	2B	64.3	10SAU	5.497	G	1.9214	0.00724313	1.94759	0.0152417	1.84326	0.0127775	2.76777	0.0136284	2.22647	0.00915786	2.74516	0.0160864	1.61091	0.0118085	2.09207	0.00871807	0.0142277	2.14433	0.417944
wsnp_Ex_c51461_55394646	2B	64.3	10WOH	4.503	G	1.9214	0.00724313	1.94759	0.0152417	1.84326	0.0127775	2.76777	0.0136284	2.22647	0.00915786	2.74516	0.0160864	1.61091	0.0118085	2.09207	0.00871807	0.0142277	2.14433	0.417944
wsnp_Ex_c51461_55394646	2B	64.3	BLUEs	5.054	G	1.9214	0.00724313	1.94759	0.0152417	1.84326	0.0127775	2.76777	0.0136284	2.22647	0.00915786	2.74516	0.0160864	1.61091	0.0118085	2.09207	0.00871807	0.0142277	2.14433	0.417944
wsnp_Ex_c57_116914	2B	64.3	10SEL	4.047	G	1.41709	0.000660117	1.38129	0.00491839	1.47938	0.00772133	1.73761	0.00413208	1.09416	0.000109425	1.65921	0.00345705	1.57172	0.0134246	1.66086	0.00655453	0.00413967	1.50017	0.206648
wsnp_Ex_c6537_11338763	2B	64.3	09WOH	4.272	C	1.67764	0.000642732	1.4579	0.0042145	1.55775	0.00681143	2.1294	0.00462515	1.47687	0.00133472	2.31271	0.0106637	1.55053	0.00925808	1.95922	0.00775989	0.00566353	1.76525	0.326104
wsnp_Ex_c6537_11338763	2B	64.3	10AND	4.399	C	1.67764	0.000642732	1.4579	0.0042145	1.55775	0.00681143	2.1294	0.00462515	1.47687	0.00133472	2.31271	0.0106637	1.55053	0.00925808	1.95922	0.00775989	0.00566353	1.76525	0.326104
wsnp_Ex_c6537_11338763	2B	64.3	10SAU	5.138	C	1.67764	0.000642732	1.4579	0.0042145	1.55775	0.00681143	2.1294	0.00462515	1.47687	0.00133472	2.31271	0.0106637	1.55053	0.00925808	1.95922	0.00775989	0.00566353	1.76525	0.326104
wsnp_Ex_c6537_11338763	2B	64.3	10SEL	4.157	C	1.67764	0.000642732	1.4579	0.0042145	1.55775	0.00681143	2.1294	0.00462515	1.47687	0.00133472	2.31271	0.0106637	1.55053	0.00925808	1.95922	0.00775989	0.00566353	1.76525	0.326104
wsnp_Ex_c6537_11338763	2B	64.3	10WOH	5.064	C	1.67764	0.000642732	1.4579	0.0042145	1.55775	0.00681143	2.1294	0.00462515	1.47687	0.00133472	2.31271	0.0106637	1.55053	0.00925808	1.95922	0.00775989	0.00566353	1.76525	0.326104
wsnp_Ex_c6537_11338763	2B	64.3	BLUEs	4.483	C	1.67764	0.000642732	1.4579	0.0042145	1.55775	0.00681143	2.1294	0.00462515	1.47687	0.00133472	2.31271	0.0106637	1.55053	0.00925808	1.95922	0.00775989	0.00566353	1.76525	0.326104
wsnp_Ex_c6537_11339130	2B	64.3	09WOH	4.272	A	1.67764	0.000642732	1.4579	0.0042145	1.55775	0.00681143	2.1294	0.00462515	1.47687	0.00133472	2.31271	0.0106637	1.55053	0.00925808	1.95922	0.00775989	0.00566353	1.76525	0.326104
wsnp_Ex_c6537_11339130	2B	64.3	10AND	4.399	A	1.67764	0.000642732	1.4579	0.0042145	1.55775	0.00681143	2.1294	0.00462515	1.47687	0.00133472	2.31271	0.0106637	1.55053	0.00925808	1.95922	0.00775989	0.00566353	1.76525	0.326104
wsnp_Ex_c6537_11339130	2B	64.3	10SAU	5.138	A	1.67764	0.000642732	1.4579	0.0042145	1.55775	0.00681143	2.1294	0.00462515	1.47687	0.00133472	2.31271	0.0106637	1.55053	0.00925808	1.95922	0.00775989	0.00566353	1.76525	0.326104
wsnp_Ex_c6537_11339130	2B	64.3	10SEL	4.157	A	1.67764	0.000642732	1.4579	0.0042145	1.55775	0.00681143	2.1294	0.00462515	1.47687	0.00133472	2.31271	0.0106637	1.55053	0.00925808	1.95922	0.00775989	0.00566353	1.76525	0.326104
wsnp_Ex_c6537_11339130	2B	64.3	10WOH	5.064	A	1.67764	0.000642732	1.4579	0.0042145	1.55775	0.00681143	2.1294	0.00462515	1.47687	0.00133472	2.31271	0.0106637	1.55053	0.00925808	1.95922	0.00775989	0.00566353	1.76525	0.326104
wsnp_Ex_c6537_11339130	2B	64.3	BLUEs	4.483	A	1.67764	0.000642732	1.4579	0.0042145	1.55775	0.00681143	2.1294	0.00462515	1.47687	0.00133472	2.31271	0.0106637	1.55053	0.00925808	1.95922	0.00775989	0.00566353	1.76525	0.326104
wsnp_Ex_c7246_12443506	2B	64.3	10SEL	4.01	C	1.436	0.000814111	1.38835	0.0049472	1.47404	0.00762128	1.74795	0.00401152	1.12038	0.000193876	1.65793	0.00339031	1.55542	0.012958	1.66356	0.00683414	0.00427102	1.50545	0.199051
wsnp_Ex_rep_c101906_87187119	2B	64.3	09AND	4.043	G	2.19944	0.0125369	1.60105	0.00826332	1.6412	0.00735235	2.51458	0.00864225	1.89816	0.00474531	2.7015	0.0184892	1.33948	0.00495454	2.08883	0.00780594	0.0114317	1.99803	0.468905
wsnp_Ex_rep_c101906_87187119	2B	64.3	10AND	4.59	G	2.19944	0.0125369	1.60105	0.00826332	1.6412	0.00735235	2.51458	0.00864225	1.89816	0.00474531	2.7015	0.0184892	1.33948	0.00495454	2.08883	0.00780594	0.0114317	1.99803	0.468905
wsnp_Ex_rep_c101906_87187119	2B	64.3	10SAU	5.204	G	2.19944	0.0125369	1.60105	0.00826332	1.6412	0.00735235	2.51458	0.00864225	1.89816	0.00474531	2.7015	0.0184892	1.33948	0.00495454	2.08883	0.00780594	0.0114317	1.99803	0.468905
wsnp_Ex_rep_c101906_87187119	2B	64.3	10WOH	4.377	G	2.19944	0.0125369	1.60105	0.00826332	1.6412	0.00735235	2.51458	0.00864225	1.89816	0.00474531	2.7015	0.0184892	1.33948	0.00495454	2.08883	0.00780594	0.0114317	1.99803	0.468905
wsnp_Ex_rep_c101906_87187119	2B	64.3	BLUEs	4.295	G	2.19944	0.0125369	1.60105	0.00826332	1.6412	0.00735235	2.51458	0.00864225	1.89816	0.00474531	2.7015	0.0184892	1.33948	0.00495454	2.08883	0.00780594	0.0114317	1.99803	0.468905
wsnp_JD_c1236_1789566	2B	64.3	10AND	4.568	G	1.75901	0.00460416	1.74251	0.00920589	1.60416	0.00674956	2.45934	0.00806878	1.96592	0.00516904	2.54964	0.0119077	1.39225	0.00585794	1.79626	0.00361418	0.00818306	1.90864	0.403454
wsnp_JD_c1236_1789566	2B	64.3	10SAU	4.885	G	1.75901	0.00460416	1.74251	0.00920589	1.60416	0.00674956	2.45934	0.00806878	1.96592	0.00516904	2.54964	0.0119077	1.39225	0.00585794	1.79626	0.00361418	0.00818306	1.90864	0.403454
wsnp_JD_c1236_1789566	2B	64.3	BLUEs	4.133	G	1.75901	0.00460416	1.74251	0.00920589	1.60416	0.00674956	2.45934	0.00806878	1.96592	0.00516904	2.54964	0.0119077	1.39225	0.00585794	1.79626	0.00361418	0.00818306	1.90864	0.403454
wsnp_JD_c6350_7517130	2B	64.3	10SAU	4.548	T	1.95294	0.0078834	1.40495	0.00587132	1.4602	0.00607297	2.25745	0.0066312	1.61034	0.00263907	2.48003	0.0165354	1.14998	0.00296189	1.87727	0.00547894	0.00837335	1.77415	0.451306
wsnp_Ku_c4507_8157580	2B	64.3	09AND	4.657	A	2.17048	0.00714012	2.00146	0.0201632	1.99558	0.0223054	2.77789	0.0217163	2.01264	0.0143558	2.96152	0.028121	2.11206	0.0263454	2.46583	0.021325	0.02266	2.31218	0.379618
wsnp_Ku_c4507_8157580	2B	64.3	09SEL	5.633	A	2.17048	0.00714012	2.00146	0.0201632	1.99558	0.0223054	2.77789	0.0217163	2.01264	0.0143558	2.96152	0.028121	2.11206	0.0263454	2.46583	0.021325	0.02266	2.31218	0.379618
wsnp_Ku_c4507_8157580	2B	64.3	09WOH	6.12	A	2.17048	0.00714012	2.00146	0.0201632	1.99558	0.0223054	2.77789	0.0217163	2.01264	0.0143558	2.96152	0.028121	2.11206	0.0263454	2.46583	0.021325	0.02266	2.31218	0.379618
wsnp_Ku_c4507_8157580	2B	64.3	10AND	6.526	A	2.17048	0.00714012	2.00146	0.0201632	1.99558	0.0223054	2.77789	0.0217163	2.01264	0.0143558	2.96152	0.028121	2.11206	0.0263454	2.46583	0.021325	0.02266	2.31218	0.379618
wsnp_Ku_c4507_8157580	2B	64.3	10JAN	4.444	A	2.17048	0.00714012	2.00146	0.0201632	1.99558	0.0223054	2.77789	0.0217163	2.01264	0.0143558	2.96152	0.028121	2.11206	0.0263454	2.46583	0.021325	0.02266	2.31218	0.379618
wsnp_Ku_c4507_8157580	2B	64.3	10SAU	7.422	A	2.17048	0.00714012	2.00146	0.0201632	1.99558	0.0223054	2.77789	0.0217163	2.01264	0.0143558	2.96152	0.028121	2.11206	0.0263454	2.46583	0.021325	0.02266	2.31218	0.379618
wsnp_Ku_c4507_8157580	2B	64.3	10SEL	6.691	A	2.17048	0.00714012	2.00146	0.0201632	1.99558	0.0223054	2.77789	0.0217163	2.01264	0.0143558	2.96152	0.028121	2.11206	0.0263454	2.46583	0.021325	0.02266	2.31218	0.379618
wsnp_Ku_c4507_8157580	2B	64.3	10WOH	7.043	A	2.17048	0.00714012	2.00146	0.0201632	1.99558	0.0223054	2.77789	0.0217163	2.01264	0.0143558	2.96152	0.028121	2.11206	0.0263454	2.46583	0.021325	0.02266	2.31218	0.379618
wsnp_Ku_c4507_8157580	2B	64.3	BLUEs	6.723	A	2.17048	0.00714012	2.00146	0.0201632	1.99558	0.0223054	2.77789	0.0217163	2.01264	0.0143558	2.96152	0.028121	2.11206	0.0263454	2.46583	0.021325	0.02266	2.31218	0.379618
wsnp_RFL_Contig2506_2098552	2B	64.3	09AND	5.181	T	-2.58675	0.00546515	-2.17913	0.00605095	-2.12503	0.0115877	-2.68204	0.00696715	-1.86013	0.0019402	-2.94765	0.00577065	-2.29637	0.015133	-2.50793	0.0144282	0.00769262	-2.39813	0.34899
wsnp_RFL_Contig2506_2098552	2B	64.3	09SEL	5.227	T	-2.58675	0.00546515	-2.17913	0.00605095	-2.12503	0.0115877	-2.68204	0.00696715	-1.86013	0.0019402	-2.94765	0.00577065	-2.29637	0.015133	-2.50793	0.0144282	0.00769262	-2.39813	0.34899
wsnp_RFL_Contig2506_2098552	2B	64.3	09WOH	5.495	T	-2.58675	0.00546515	-2.17913	0.00605095	-2.12503	0.0115877	-2.68204	0.00696715	-1.86013	0.0019402	-2.94765	0.00577065	-2.29637	0.015133	-2.50793	0.0144282	0.00769262	-2.39813	0.34899
wsnp_RFL_Contig2506_2098552	2B	64.3	10AND	4.816	T	-2.58675	0.00546515	-2.17913	0.00605095	-2.12503	0.0115877	-2.68204	0.00696715	-1.86013	0.0019402	-2.94765	0.00577065	-2.29637	0.015133	-2.50793	0.0144282	0.00769262	-2.39813	0.34899
wsnp_RFL_Contig2506_2098552	2B	64.3	10SAU	5.874	T	-2.58675	0.00546515	-2.17913	0.00605095	-2.12503	0.0115877	-2.68204	0.00696715	-1.86013	0.0019402	-2.94765	0.00577065	-2.29637	0.015133	-2.50793	0.0144282	0.00769262	-2.39813	0.34899
wsnp_RFL_Contig2506_2098552	2B	64.3	10SEL	6.266	T	-2.58675	0.00546515	-2.17913	0.00605095	-2.12503	0.0115877	-2.68204	0.00696715	-1.86013	0.0019402	-2.94765	0.00577065	-2.29637	0.015133	-2.50793	0.0144282	0.00769262	-2.39813	0.34899
wsnp_RFL_Contig2506_2098552	2B	64.3	10WOH	5.739	T	-2.58675	0.00546515	-2.17913	0.00605095	-2.12503	0.0115877	-2.68204	0.00696715	-1.86013	0.0019402	-2.94765	0.00577065	-2.29637	0.015133	-2.50793	0.0144282	0.00769262	-2.39813	0.34899
wsnp_RFL_Contig2506_2098552	2B	64.3	BLUEs	5.624	T	-2.58675	0.00546515	-2.17913	0.00605095	-2.12503	0.0115877	-2.68204	0.00696715	-1.86013	0.0019402	-2.94765	0.00577065	-2.29637	0.015133	-2.50793	0.0144282	0.00769262	-2.39813	0.34899
BobWhite_c892_73	2B	66	09AND	4.058	T	-2.21413	0.00225231	-1.79643	0.00129577	-1.68207	0.00322874	-2.5369	0.00753365	-1.55381	0.000242575	-2.39995	0.000584941	-1.82119	0.00502938	-2.0891	0.00501372	0.00256175	-2.0117	0.353452
BobWhite_c892_73	2B	66	10AND	4.554	T	-2.21413	0.00225231	-1.79643	0.00129577	-1.68207	0.00322874	-2.5369	0.00753365	-1.55381	0.000242575	-2.39995	0.000584941	-1.82119	0.00502938	-2.0891	0.00501372	0.00256175	-2.0117	0.353452
BobWhite_c892_73	2B	66	10SAU	4.168	T	-2.21413	0.00225231	-1.79643	0.00129577	-1.68207	0.00322874	-2.5369	0.00753365	-1.55381	0.000242575	-2.39995	0.000584941	-1.82119	0.00502938	-2.0891	0.00501372	0.00256175	-2.0117	0.353452
BobWhite_c892_73	2B	66	10SEL	4.247	T	-2.21413	0.00225231	-1.79643	0.00129577	-1.68207	0.00322874	-2.5369	0.00753365	-1.55381	0.000242575	-2.39995	0.000584941	-1.82119	0.00502938	-2.0891	0.00501372	0.00256175	-2.0117	0.353452
BobWhite_c892_73	2B	66	10WOH	4.31	T	-2.21413	0.00225231	-1.79643	0.00129577	-1.68207	0.00322874	-2.5369	0.00753365	-1.55381	0.000242575	-2.39995	0.000584941	-1.82119	0.00502938	-2.0891	0.00501372	0.00256175	-2.0117	0.353452
BobWhite_c892_73	2B	66	BLUEs	4.258	T	-2.21413	0.00225231	-1.79643	0.00129577	-1.68207	0.00322874	-2.5369	0.00753365	-1.55381	0.000242575	-2.39995	0.000584941	-1.82119	0.00502938	-2.0891	0.00501372	0.00256175	-2.0117	0.353452
Ku_c6546_718	2B	66	09AND	6.024	T	-2.6829	0.00869762	-2.24875	0.0080478	-2.06909	0.0103861	-2.84832	0.0109444	-2.00066	0.00250838	-2.89919	0.0061558	-2.21258	0.0140807	-2.57761	0.0141548	0.00955129	-2.44239	0.353428
Ku_c6546_718	2B	66	09SEL	6.083	T	-2.6829	0.00869762	-2.24875	0.0080478	-2.06909	0.0103861	-2.84832	0.0109444	-2.00066	0.00250838	-2.89919	0.0061558	-2.21258	0.0140807	-2.57761	0.0141548	0.00955129	-2.44239	0.353428
Ku_c6546_718	2B	66	09WOH	5.695	T	-2.6829	0.00869762	-2.24875	0.0080478	-2.06909	0.0103861	-2.84832	0.0109444	-2.00066	0.00250838	-2.89919	0.0061558	-2.21258	0.0140807	-2.57761	0.0141548	0.00955129	-2.44239	0.353428
Ku_c6546_718	2B	66	10AND	5.886	T	-2.6829	0.00869762	-2.24875	0.0080478	-2.06909	0.0103861	-2.84832	0.0109444	-2.00066	0.00250838	-2.89919	0.0061558	-2.21258	0.0140807	-2.57761	0.0141548	0.00955129	-2.44239	0.353428
Ku_c6546_718	2B	66	10SAU	6.183	T	-2.6829	0.00869762	-2.24875	0.0080478	-2.06909	0.0103861	-2.84832	0.0109444	-2.00066	0.00250838	-2.89919	0.0061558	-2.21258	0.0140807	-2.57761	0.0141548	0.00955129	-2.44239	0.353428
Ku_c6546_718	2B	66	10SEL	6.351	T	-2.6829	0.00869762	-2.24875	0.0080478	-2.06909	0.0103861	-2.84832	0.0109444	-2.00066	0.00250838	-2.89919	0.0061558	-2.21258	0.0140807	-2.57761	0.0141548	0.00955129	-2.44239	0.353428
Ku_c6546_718	2B	66	10WOH	6.6	T	-2.6829	0.00869762	-2.24875	0.0080478	-2.06909	0.0103861	-2.84832	0.0109444	-2.00066	0.00250838	-2.89919	0.0061558	-2.21258	0.0140807	-2.57761	0.0141548	0.00955129	-2.44239	0.353428
Ku_c6546_718	2B	66	BLUEs	6.362	T	-2.6829	0.00869762	-2.24875	0.0080478	-2.06909	0.0103861	-2.84832	0.0109444	-2.00066	0.00250838	-2.89919	0.0061558	-2.21258	0.0140807	-2.57761	0.0141548	0.00955129	-2.44239	0.353428
Ra_c23048_474	2B	66	09AND	6.587	C	-2.82068	0.00981523	-2.37984	0.00957987	-2.16854	0.0122329	-3.00609	0.0125971	-2.12965	0.00318461	-2.98592	0.00658098	-2.29611	0.0156703	-2.70844	0.015128	0.0109136	-2.56191	0.360732
Ra_c23048_474	2B	66	09SEL	6.76	C	-2.82068	0.00981523	-2.37984	0.00957987	-2.16854	0.0122329	-3.00609	0.0125971	-2.12965	0.00318461	-2.98592	0.00658098	-2.29611	0.0156703	-2.70844	0.015128	0.0109136	-2.56191	0.360732
Ra_c23048_474	2B	66	09WOH	6.182	C	-2.82068	0.00981523	-2.37984	0.00957987	-2.16854	0.0122329	-3.00609	0.0125971	-2.12965	0.00318461	-2.98592	0.00658098	-2.29611	0.0156703	-2.70844	0.015128	0.0109136	-2.56191	0.360732
Ra_c23048_474	2B	66	10AND	6.48	C	-2.82068	0.00981523	-2.37984	0.00957987	-2.16854	0.0122329	-3.00609	0.0125971	-2.12965	0.00318461	-2.98592	0.00658098	-2.29611	0.0156703	-2.70844	0.015128	0.0109136	-2.56191	0.360732
Ra_c23048_474	2B	66	10JAN	4.256	C	-2.82068	0.00981523	-2.37984	0.00957987	-2.16854	0.0122329	-3.00609	0.0125971	-2.12965	0.00318461	-2.98592	0.00658098	-2.29611	0.0156703	-2.70844	0.015128	0.0109136	-2.56191	0.360732
Ra_c23048_474	2B	66	10SAU	6.464	C	-2.82068	0.00981523	-2.37984	0.00957987	-2.16854	0.0122329	-3.00609	0.0125971	-2.12965	0.00318461	-2.98592	0.00658098	-2.29611	0.0156703	-2.70844	0.015128	0.0109136	-2.56191	0.360732
Ra_c23048_474	2B	66	10SEL	6.746	C	-2.82068	0.00981523	-2.37984	0.00957987	-2.16854	0.0122329	-3.00609	0.0125971	-2.12965	0.00318461	-2.98592	0.00658098	-2.29611	0.0156703	-2.70844	0.015128	0.0109136	-2.56191	0.360732
Ra_c23048_474	2B	66	10WOH	7.216	C	-2.82068	0.00981523	-2.37984	0.00957987	-2.16854	0.0122329	-3.00609	0.0125971	-2.12965	0.00318461	-2.98592	0.00658098	-2.29611	0.0156703	-2.70844	0.015128	0.0109136	-2.56191	0.360732
Ra_c23048_474	2B	66	BLUEs	6.941	C	-2.82068	0.00981523	-2.37984	0.00957987	-2.16854	0.0122329	-3.00609	0.0125971	-2.12965	0.00318461	-2.98592	0.00658098	-2.29611	0.0156703	-2.70844	0.015128	0.0109136	-2.56191	0.360732
RAC875_c46661_184	2B	66	09AND	6.024	T	-2.6829	0.00869762	-2.24875	0.0080478	-2.06909	0.0103861	-2.84832	0.0109444	-2.00066	0.00250838	-2.89919	0.0061558	-2.21258	0.0140807	-2.57761	0.0141548	0.00955129	-2.44239	0.353428
RAC875_c46661_184	2B	66	09SEL	6.083	T	-2.6829	0.00869762	-2.24875	0.0080478	-2.06909	0.0103861	-2.84832	0.0109444	-2.00066	0.00250838	-2.89919	0.0061558	-2.21258	0.0140807	-2.57761	0.0141548	0.00955129	-2.44239	0.353428
RAC875_c46661_184	2B	66	09WOH	5.695	T	-2.6829	0.00869762	-2.24875	0.0080478	-2.06909	0.0103861	-2.84832	0.0109444	-2.00066	0.00250838	-2.89919	0.0061558	-2.21258	0.0140807	-2.57761	0.0141548	0.00955129	-2.44239	0.353428
RAC875_c46661_184	2B	66	10AND	5.886	T	-2.6829	0.00869762	-2.24875	0.0080478	-2.06909	0.0103861	-2.84832	0.0109444	-2.00066	0.00250838	-2.89919	0.0061558	-2.21258	0.0140807	-2.57761	0.0141548	0.00955129	-2.44239	0.353428
RAC875_c46661_184	2B	66	10SAU	6.183	T	-2.6829	0.00869762	-2.24875	0.0080478	-2.06909	0.0103861	-2.84832	0.0109444	-2.00066	0.00250838	-2.89919	0.0061558	-2.21258	0.0140807	-2.57761	0.0141548	0.00955129	-2.44239	0.353428
RAC875_c46661_184	2B	66	10SEL	6.351	T	-2.6829	0.00869762	-2.24875	0.0080478	-2.06909	0.0103861	-2.84832	0.0109444	-2.00066	0.00250838	-2.89919	0.0061558	-2.21258	0.0140807	-2.57761	0.0141548	0.00955129	-2.44239	0.353428
RAC875_c46661_184	2B	66	10WOH	6.6	T	-2.6829	0.00869762	-2.24875	0.0080478	-2.06909	0.0103861	-2.84832	0.0109444	-2.00066	0.00250838	-2.89919	0.0061558	-2.21258	0.0140807	-2.57761	0.0141548	0.00955129	-2.44239	0.353428
RAC875_c46661_184	2B	66	BLUEs	6.362	T	-2.6829	0.00869762	-2.24875	0.0080478	-2.06909	0.0103861	-2.84832	0.0109444	-2.00066	0.00250838	-2.89919	0.0061558	-2.21258	0.0140807	-2.57761	0.0141548	0.00955129	-2.44239	0.353428
RAC875_c46735_674	2B	66	09AND	5.997	C	-2.68571	0.00856463	-2.26173	0.00805278	-2.06219	0.0101785	-2.82287	0.0106513	-1.96567	0.00228205	-2.88702	0.00599769	-2.21165	0.0137866	-2.60467	0.0142298	0.00933491	-2.43769	0.355672
RAC875_c46735_674	2B	66	09SEL	6.106	C	-2.68571	0.00856463	-2.26173	0.00805278	-2.06219	0.0101785	-2.82287	0.0106513	-1.96567	0.00228205	-2.88702	0.00599769	-2.21165	0.0137866	-2.60467	0.0142298	0.00933491	-2.43769	0.355672
RAC875_c46735_674	2B	66	09WOH	5.625	C	-2.68571	0.00856463	-2.26173	0.00805278	-2.06219	0.0101785	-2.82287	0.0106513	-1.96567	0.00228205	-2.88702	0.00599769	-2.21165	0.0137866	-2.60467	0.0142298	0.00933491	-2.43769	0.355672
RAC875_c46735_674	2B	66	10AND	5.754	C	-2.68571	0.00856463	-2.26173	0.00805278	-2.06219	0.0101785	-2.82287	0.0106513	-1.96567	0.00228205	-2.88702	0.00599769	-2.21165	0.0137866	-2.60467	0.0142298	0.00933491	-2.43769	0.355672
RAC875_c46735_674	2B	66	10SAU	6.098	C	-2.68571	0.00856463	-2.26173	0.00805278	-2.06219	0.0101785	-2.82287	0.0106513	-1.96567	0.00228205	-2.88702	0.00599769	-2.21165	0.0137866	-2.60467	0.0142298	0.00933491	-2.43769	0.355672
RAC875_c46735_674	2B	66	10SEL	6.305	C	-2.68571	0.00856463	-2.26173	0.00805278	-2.06219	0.0101785	-2.82287	0.0106513	-1.96567	0.00228205	-2.88702	0.00599769	-2.21165	0.0137866	-2.60467	0.0142298	0.00933491	-2.43769	0.355672
RAC875_c46735_674	2B	66	10WOH	6.686	C	-2.68571	0.00856463	-2.26173	0.00805278	-2.06219	0.0101785	-2.82287	0.0106513	-1.96567	0.00228205	-2.88702	0.00599769	-2.21165	0.0137866	-2.60467	0.0142298	0.00933491	-2.43769	0.355672
RAC875_c46735_674	2B	66	BLUEs	6.291	C	-2.68571	0.00856463	-2.26173	0.00805278	-2.06219	0.0101785	-2.82287	0.0106513	-1.96567	0.00228205	-2.88702	0.00599769	-2.21165	0.0137866	-2.60467	0.0142298	0.00933491	-2.43769	0.355672
RAC875_c63545_85	2B	66	09AND	4.185	T	2.70919	0.0173414	1.73487	0.00820486	1.80147	0.00822836	2.32317	0.00584919	1.35534	0.000711084	1.95388	0.0041409	1.92031	0.0150685	2.2939	0.0101844	0.00890602	2.01152	0.418582
TA004199-0831	2B	66	09AND	4.297	A	2.23592	0.00822075	1.53845	0.00568405	1.49301	0.00439461	2.16821	0.00875189	1.27833	0.0019053	2.08753	0.00613933	1.65816	0.0109959	1.91042	0.00421394	0.00705417	1.79625	0.353608
wsnp_Ex_rep_c67671_66332423	2B	66	09AND	4.408	T	-2.32448	0.0023891	-1.91226	0.00149099	-1.71751	0.00290183	-2.52141	0.0048803	-1.58931	5.46493e-05	-2.56723	0.00101601	-1.93198	0.005621	-2.24095	0.00603552	0.00248852	-2.10064	0.365812
wsnp_Ex_rep_c67671_66332423	2B	66	09SEL	4.299	T	-2.32448	0.0023891	-1.91226	0.00149099	-1.71751	0.00290183	-2.52141	0.0048803	-1.58931	5.46493e-05	-2.56723	0.00101601	-1.93198	0.005621	-2.24095	0.00603552	0.00248852	-2.10064	0.365812
wsnp_Ex_rep_c67671_66332423	2B	66	10AND	4.484	T	-2.32448	0.0023891	-1.91226	0.00149099	-1.71751	0.00290183	-2.52141	0.0048803	-1.58931	5.46493e-05	-2.56723	0.00101601	-1.93198	0.005621	-2.24095	0.00603552	0.00248852	-2.10064	0.365812
wsnp_Ex_rep_c67671_66332423	2B	66	10SAU	4.706	T	-2.32448	0.0023891	-1.91226	0.00149099	-1.71751	0.00290183	-2.52141	0.0048803	-1.58931	5.46493e-05	-2.56723	0.00101601	-1.93198	0.005621	-2.24095	0.00603552	0.00248852	-2.10064	0.365812
wsnp_Ex_rep_c67671_66332423	2B	66	10SEL	4.705	T	-2.32448	0.0023891	-1.91226	0.00149099	-1.71751	0.00290183	-2.52141	0.0048803	-1.58931	5.46493e-05	-2.56723	0.00101601	-1.93198	0.005621	-2.24095	0.00603552	0.00248852	-2.10064	0.365812
wsnp_Ex_rep_c67671_66332423	2B	66	10WOH	4.841	T	-2.32448	0.0023891	-1.91226	0.00149099	-1.71751	0.00290183	-2.52141	0.0048803	-1.58931	5.46493e-05	-2.56723	0.00101601	-1.93198	0.005621	-2.24095	0.00603552	0.00248852	-2.10064	0.365812
wsnp_Ex_rep_c67671_66332423	2B	66	BLUEs	4.585	T	-2.32448	0.0023891	-1.91226	0.00149099	-1.71751	0.00290183	-2.52141	0.0048803	-1.58931	5.46493e-05	-2.56723	0.00101601	-1.93198	0.005621	-2.24095	0.00603552	0.00248852	-2.10064	0.365812
BS00092542_51	2B	66.8	09AND	5.023	A	-2.40013	0.000524506	-1.86991	9.52753e-05	-1.71316	0.000942831	-2.46481	0.00132274	-1.63173	0.000269906	-2.54902	0.000399324	-1.92681	0.00311456	-2.14899	0.00202563	0.000402442	-2.08807	0.354139
BS00092542_51	2B	66.8	09SEL	4.426	A	-2.40013	0.000524506	-1.86991	9.52753e-05	-1.71316	0.000942831	-2.46481	0.00132274	-1.63173	0.000269906	-2.54902	0.000399324	-1.92681	0.00311456	-2.14899	0.00202563	0.000402442	-2.08807	0.354139
BS00092542_51	2B	66.8	09WOH	4.167	A	-2.40013	0.000524506	-1.86991	9.52753e-05	-1.71316	0.000942831	-2.46481	0.00132274	-1.63173	0.000269906	-2.54902	0.000399324	-1.92681	0.00311456	-2.14899	0.00202563	0.000402442	-2.08807	0.354139
BS00092542_51	2B	66.8	10AND	4.573	A	-2.40013	0.000524506	-1.86991	9.52753e-05	-1.71316	0.000942831	-2.46481	0.00132274	-1.63173	0.000269906	-2.54902	0.000399324	-1.92681	0.00311456	-2.14899	0.00202563	0.000402442	-2.08807	0.354139
BS00092542_51	2B	66.8	10SAU	5.058	A	-2.40013	0.000524506	-1.86991	9.52753e-05	-1.71316	0.000942831	-2.46481	0.00132274	-1.63173	0.000269906	-2.54902	0.000399324	-1.92681	0.00311456	-2.14899	0.00202563	0.000402442	-2.08807	0.354139
BS00092542_51	2B	66.8	10SEL	5.039	A	-2.40013	0.000524506	-1.86991	9.52753e-05	-1.71316	0.000942831	-2.46481	0.00132274	-1.63173	0.000269906	-2.54902	0.000399324	-1.92681	0.00311456	-2.14899	0.00202563	0.000402442	-2.08807	0.354139
BS00092542_51	2B	66.8	10WOH	4.779	A	-2.40013	0.000524506	-1.86991	9.52753e-05	-1.71316	0.000942831	-2.46481	0.00132274	-1.63173	0.000269906	-2.54902	0.000399324	-1.92681	0.00311456	-2.14899	0.00202563	0.000402442	-2.08807	0.354139
BS00092542_51	2B	66.8	BLUEs	4.844	A	-2.40013	0.000524506	-1.86991	9.52753e-05	-1.71316	0.000942831	-2.46481	0.00132274	-1.63173	0.000269906	-2.54902	0.000399324	-1.92681	0.00311456	-2.14899	0.00202563	0.000402442	-2.08807	0.354139
wsnp_Ex_c51352_55323092	2B	68.3	09AND	4.253	C	-2.24625	0.00271241	-1.86554	0.00196393	-1.72178	0.00390581	-2.58061	0.00841755	-1.64329	0.000686801	-2.39114	0.000605876	-1.83946	0.00570414	-2.13564	0.00595465	0.00328708	-2.05296	0.337044
wsnp_Ex_c51352_55323092	2B	68.3	09SEL	4.224	C	-2.24625	0.00271241	-1.86554	0.00196393	-1.72178	0.00390581	-2.58061	0.00841755	-1.64329	0.000686801	-2.39114	0.000605876	-1.83946	0.00570414	-2.13564	0.00595465	0.00328708	-2.05296	0.337044
wsnp_Ex_c51352_55323092	2B	68.3	10AND	4.815	C	-2.24625	0.00271241	-1.86554	0.00196393	-1.72178	0.00390581	-2.58061	0.00841755	-1.64329	0.000686801	-2.39114	0.000605876	-1.83946	0.00570414	-2.13564	0.00595465	0.00328708	-2.05296	0.337044
wsnp_Ex_c51352_55323092	2B	68.3	10SAU	4.242	C	-2.24625	0.00271241	-1.86554	0.00196393	-1.72178	0.00390581	-2.58061	0.00841755	-1.64329	0.000686801	-2.39114	0.000605876	-1.83946	0.00570414	-2.13564	0.00595465	0.00328708	-2.05296	0.337044
wsnp_Ex_c51352_55323092	2B	68.3	10SEL	4.414	C	-2.24625	0.00271241	-1.86554	0.00196393	-1.72178	0.00390581	-2.58061	0.00841755	-1.64329	0.000686801	-2.39114	0.000605876	-1.83946	0.00570414	-2.13564	0.00595465	0.00328708	-2.05296	0.337044
wsnp_Ex_c51352_55323092	2B	68.3	10WOH	4.552	C	-2.24625	0.00271241	-1.86554	0.00196393	-1.72178	0.00390581	-2.58061	0.00841755	-1.64329	0.000686801	-2.39114	0.000605876	-1.83946	0.00570414	-2.13564	0.00595465	0.00328708	-2.05296	0.337044
wsnp_Ex_c51352_55323092	2B	68.3	BLUEs	4.52	C	-2.24625	0.00271241	-1.86554	0.00196393	-1.72178	0.00390581	-2.58061	0.00841755	-1.64329	0.000686801	-2.39114	0.000605876	-1.83946	0.00570414	-2.13564	0.00595465	0.00328708	-2.05296	0.337044
BS00066545_51	2B	69.9	09AND	5.806	G	2.60898	0.00663787	1.74189	0.00327984	1.70966	0.00187864	2.59637	0.00514976	1.90941	0.00149174	2.55795	0.00547839	1.84236	0.00787094	2.22514	0.00278599	0.00491197	2.14897	0.395503
BS00066545_51	2B	69.9	09WOH	4.072	G	2.60898	0.00663787	1.74189	0.00327984	1.70966	0.00187864	2.59637	0.00514976	1.90941	0.00149174	2.55795	0.00547839	1.84236	0.00787094	2.22514	0.00278599	0.00491197	2.14897	0.395503
BS00066545_51	2B	69.9	10AND	5.071	G	2.60898	0.00663787	1.74189	0.00327984	1.70966	0.00187864	2.59637	0.00514976	1.90941	0.00149174	2.55795	0.00547839	1.84236	0.00787094	2.22514	0.00278599	0.00491197	2.14897	0.395503
BS00066545_51	2B	69.9	10SAU	4.954	G	2.60898	0.00663787	1.74189	0.00327984	1.70966	0.00187864	2.59637	0.00514976	1.90941	0.00149174	2.55795	0.00547839	1.84236	0.00787094	2.22514	0.00278599	0.00491197	2.14897	0.395503
BS00066545_51	2B	69.9	10SEL	4.603	G	2.60898	0.00663787	1.74189	0.00327984	1.70966	0.00187864	2.59637	0.00514976	1.90941	0.00149174	2.55795	0.00547839	1.84236	0.00787094	2.22514	0.00278599	0.00491197	2.14897	0.395503
BS00066545_51	2B	69.9	10WOH	5.138	G	2.60898	0.00663787	1.74189	0.00327984	1.70966	0.00187864	2.59637	0.00514976	1.90941	0.00149174	2.55795	0.00547839	1.84236	0.00787094	2.22514	0.00278599	0.00491197	2.14897	0.395503
BS00066545_51	2B	69.9	BLUEs	5.088	G	2.60898	0.00663787	1.74189	0.00327984	1.70966	0.00187864	2.59637	0.00514976	1.90941	0.00149174	2.55795	0.00547839	1.84236	0.00787094	2.22514	0.00278599	0.00491197	2.14897	0.395503
Excalibur_c65830_82	2B	69.9	09AND	4.745	G	2.17232	0.000471148	1.64618	4.07763e-05	1.63424	4.41204e-06	2.34176	0.000434059	1.63858	0.000416247	2.23524	0.000358943	1.62383	0.00125807	1.967	0.000174354	0.000116531	1.90739	0.308315
Excalibur_c65830_82	2B	69.9	09SEL	4.03	G	2.17232	0.000471148	1.64618	4.07763e-05	1.63424	4.41204e-06	2.34176	0.000434059	1.63858	0.000416247	2.23524	0.000358943	1.62383	0.00125807	1.967	0.000174354	0.000116531	1.90739	0.308315
Excalibur_c65830_82	2B	69.9	09WOH	4.303	G	2.17232	0.000471148	1.64618	4.07763e-05	1.63424	4.41204e-06	2.34176	0.000434059	1.63858	0.000416247	2.23524	0.000358943	1.62383	0.00125807	1.967	0.000174354	0.000116531	1.90739	0.308315
Excalibur_c65830_82	2B	69.9	10AND	4.817	G	2.17232	0.000471148	1.64618	4.07763e-05	1.63424	4.41204e-06	2.34176	0.000434059	1.63858	0.000416247	2.23524	0.000358943	1.62383	0.00125807	1.967	0.000174354	0.000116531	1.90739	0.308315
Excalibur_c65830_82	2B	69.9	10SAU	4.439	G	2.17232	0.000471148	1.64618	4.07763e-05	1.63424	4.41204e-06	2.34176	0.000434059	1.63858	0.000416247	2.23524	0.000358943	1.62383	0.00125807	1.967	0.000174354	0.000116531	1.90739	0.308315
Excalibur_c65830_82	2B	69.9	10SEL	4.194	G	2.17232	0.000471148	1.64618	4.07763e-05	1.63424	4.41204e-06	2.34176	0.000434059	1.63858	0.000416247	2.23524	0.000358943	1.62383	0.00125807	1.967	0.000174354	0.000116531	1.90739	0.308315
Excalibur_c65830_82	2B	69.9	10WOH	4.709	G	2.17232	0.000471148	1.64618	4.07763e-05	1.63424	4.41204e-06	2.34176	0.000434059	1.63858	0.000416247	2.23524	0.000358943	1.62383	0.00125807	1.967	0.000174354	0.000116531	1.90739	0.308315
Excalibur_c65830_82	2B	69.9	BLUEs	4.706	G	2.17232	0.000471148	1.64618	4.07763e-05	1.63424	4.41204e-06	2.34176	0.000434059	1.63858	0.000416247	2.23524	0.000358943	1.62383	0.00125807	1.967	0.000174354	0.000116531	1.90739	0.308315
Kukri_c10017_833	2B	69.9	09AND	6.762	G	2.78342	0.0154527	2.04117	0.00999874	1.96381	0.00747142	2.77568	0.00891212	2.24742	0.0090784	2.59269	0.00787998	2.01214	0.0140675	2.48295	0.0101524	0.0124021	2.36241	0.340921
Kukri_c10017_833	2B	69.9	09SEL	5.328	G	2.78342	0.0154527	2.04117	0.00999874	1.96381	0.00747142	2.77568	0.00891212	2.24742	0.0090784	2.59269	0.00787998	2.01214	0.0140675	2.48295	0.0101524	0.0124021	2.36241	0.340921
Kukri_c10017_833	2B	69.9	09WOH	5.419	G	2.78342	0.0154527	2.04117	0.00999874	1.96381	0.00747142	2.77568	0.00891212	2.24742	0.0090784	2.59269	0.00787998	2.01214	0.0140675	2.48295	0.0101524	0.0124021	2.36241	0.340921
Kukri_c10017_833	2B	69.9	10AND	5.903	G	2.78342	0.0154527	2.04117	0.00999874	1.96381	0.00747142	2.77568	0.00891212	2.24742	0.0090784	2.59269	0.00787998	2.01214	0.0140675	2.48295	0.0101524	0.0124021	2.36241	0.340921
Kukri_c10017_833	2B	69.9	10JAN	4.947	G	2.78342	0.0154527	2.04117	0.00999874	1.96381	0.00747142	2.77568	0.00891212	2.24742	0.0090784	2.59269	0.00787998	2.01214	0.0140675	2.48295	0.0101524	0.0124021	2.36241	0.340921
Kukri_c10017_833	2B	69.9	10SAU	5.213	G	2.78342	0.0154527	2.04117	0.00999874	1.96381	0.00747142	2.77568	0.00891212	2.24742	0.0090784	2.59269	0.00787998	2.01214	0.0140675	2.48295	0.0101524	0.0124021	2.36241	0.340921
Kukri_c10017_833	2B	69.9	10SEL	5.537	G	2.78342	0.0154527	2.04117	0.00999874	1.96381	0.00747142	2.77568	0.00891212	2.24742	0.0090784	2.59269	0.00787998	2.01214	0.0140675	2.48295	0.0101524	0.0124021	2.36241	0.340921
Kukri_c10017_833	2B	69.9	10WOH	6.469	G	2.78342	0.0154527	2.04117	0.00999874	1.96381	0.00747142	2.77568	0.00891212	2.24742	0.0090784	2.59269	0.00787998	2.01214	0.0140675	2.48295	0.0101524	0.0124021	2.36241	0.340921
Kukri_c10017_833	2B	69.9	BLUEs	6.266	G	2.78342	0.0154527	2.04117	0.00999874	1.96381	0.00747142	2.77568	0.00891212	2.24742	0.0090784	2.59269	0.00787998	2.01214	0.0140675	2.48295	0.0101524	0.0124021	2.36241	0.340921
RAC875_c61883_194	2B	69.9	09AND	5.344	C	2.32334	0.00182485	1.785	0.00096838	1.73324	0.000410151	2.47428	0.00145612	1.76765	3.77975e-06	2.39574	0.00144841	1.75498	0.00329952	2.12235	0.00140404	0.00117263	2.04457	0.31995
RAC875_c61883_194	2B	69.9	09SEL	4.638	C	2.32334	0.00182485	1.785	0.00096838	1.73324	0.000410151	2.47428	0.00145612	1.76765	3.77975e-06	2.39574	0.00144841	1.75498	0.00329952	2.12235	0.00140404	0.00117263	2.04457	0.31995
RAC875_c61883_194	2B	69.9	09WOH	4.763	C	2.32334	0.00182485	1.785	0.00096838	1.73324	0.000410151	2.47428	0.00145612	1.76765	3.77975e-06	2.39574	0.00144841	1.75498	0.00329952	2.12235	0.00140404	0.00117263	2.04457	0.31995
RAC875_c61883_194	2B	69.9	10AND	5.3	C	2.32334	0.00182485	1.785	0.00096838	1.73324	0.000410151	2.47428	0.00145612	1.76765	3.77975e-06	2.39574	0.00144841	1.75498	0.00329952	2.12235	0.00140404	0.00117263	2.04457	0.31995
RAC875_c61883_194	2B	69.9	10SAU	4.99	C	2.32334	0.00182485	1.785	0.00096838	1.73324	0.000410151	2.47428	0.00145612	1.76765	3.77975e-06	2.39574	0.00144841	1.75498	0.00329952	2.12235	0.00140404	0.00117263	2.04457	0.31995
RAC875_c61883_194	2B	69.9	10SEL	4.79	C	2.32334	0.00182485	1.785	0.00096838	1.73324	0.000410151	2.47428	0.00145612	1.76765	3.77975e-06	2.39574	0.00144841	1.75498	0.00329952	2.12235	0.00140404	0.00117263	2.04457	0.31995
RAC875_c61883_194	2B	69.9	10WOH	5.428	C	2.32334	0.00182485	1.785	0.00096838	1.73324	0.000410151	2.47428	0.00145612	1.76765	3.77975e-06	2.39574	0.00144841	1.75498	0.00329952	2.12235	0.00140404	0.00117263	2.04457	0.31995
RAC875_c61883_194	2B	69.9	BLUEs	5.322	C	2.32334	0.00182485	1.785	0.00096838	1.73324	0.000410151	2.47428	0.00145612	1.76765	3.77975e-06	2.39574	0.00144841	1.75498	0.00329952	2.12235	0.00140404	0.00117263	2.04457	0.31995
RFL_Contig4849_702	2B	69.9	09AND	7.547	C	3.05953	0.0133628	2.02564	0.00643944	1.99623	0.00624074	3.1555	0.0140698	2.36417	0.00598422	2.999	0.0106738	2.20299	0.0133338	2.66362	0.0082275	0.0113956	2.55834	0.474608
RFL_Contig4849_702	2B	69.9	09SEL	4.899	C	3.05953	0.0133628	2.02564	0.00643944	1.99623	0.00624074	3.1555	0.0140698	2.36417	0.00598422	2.999	0.0106738	2.20299	0.0133338	2.66362	0.0082275	0.0113956	2.55834	0.474608
RFL_Contig4849_702	2B	69.9	09WOH	5.179	C	3.05953	0.0133628	2.02564	0.00643944	1.99623	0.00624074	3.1555	0.0140698	2.36417	0.00598422	2.999	0.0106738	2.20299	0.0133338	2.66362	0.0082275	0.0113956	2.55834	0.474608
RFL_Contig4849_702	2B	69.9	10AND	7.02	C	3.05953	0.0133628	2.02564	0.00643944	1.99623	0.00624074	3.1555	0.0140698	2.36417	0.00598422	2.999	0.0106738	2.20299	0.0133338	2.66362	0.0082275	0.0113956	2.55834	0.474608
RFL_Contig4849_702	2B	69.9	10JAN	5.072	C	3.05953	0.0133628	2.02564	0.00643944	1.99623	0.00624074	3.1555	0.0140698	2.36417	0.00598422	2.999	0.0106738	2.20299	0.0133338	2.66362	0.0082275	0.0113956	2.55834	0.474608
RFL_Contig4849_702	2B	69.9	10SAU	6.402	C	3.05953	0.0133628	2.02564	0.00643944	1.99623	0.00624074	3.1555	0.0140698	2.36417	0.00598422	2.999	0.0106738	2.20299	0.0133338	2.66362	0.0082275	0.0113956	2.55834	0.474608
RFL_Contig4849_702	2B	69.9	10SEL	6.156	C	3.05953	0.0133628	2.02564	0.00643944	1.99623	0.00624074	3.1555	0.0140698	2.36417	0.00598422	2.999	0.0106738	2.20299	0.0133338	2.66362	0.0082275	0.0113956	2.55834	0.474608
RFL_Contig4849_702	2B	69.9	10WOH	6.904	C	3.05953	0.0133628	2.02564	0.00643944	1.99623	0.00624074	3.1555	0.0140698	2.36417	0.00598422	2.999	0.0106738	2.20299	0.0133338	2.66362	0.0082275	0.0113956	2.55834	0.474608
RFL_Contig4849_702	2B	69.9	BLUEs	6.793	C	3.05953	0.0133628	2.02564	0.00643944	1.99623	0.00624074	3.1555	0.0140698	2.36417	0.00598422	2.999	0.0106738	2.20299	0.0133338	2.66362	0.0082275	0.0113956	2.55834	0.474608
wsnp_RFL_Contig3802_4108582	2B	69.9	09AND	5.076	T	2.2597	0.000822256	1.72929	0.000205376	1.68299	3.99912e-05	2.43107	0.000761594	1.73647	0.000122563	2.27018	0.000444937	1.68189	0.00174777	2.09346	0.000552889	0.000339069	1.98563	0.311164
wsnp_RFL_Contig3802_4108582	2B	69.9	09SEL	4.378	T	2.2597	0.000822256	1.72929	0.000205376	1.68299	3.99912e-05	2.43107	0.000761594	1.73647	0.000122563	2.27018	0.000444937	1.68189	0.00174777	2.09346	0.000552889	0.000339069	1.98563	0.311164
wsnp_RFL_Contig3802_4108582	2B	69.9	09WOH	4.522	T	2.2597	0.000822256	1.72929	0.000205376	1.68299	3.99912e-05	2.43107	0.000761594	1.73647	0.000122563	2.27018	0.000444937	1.68189	0.00174777	2.09346	0.000552889	0.000339069	1.98563	0.311164
wsnp_RFL_Contig3802_4108582	2B	69.9	10AND	5.105	T	2.2597	0.000822256	1.72929	0.000205376	1.68299	3.99912e-05	2.43107	0.000761594	1.73647	0.000122563	2.27018	0.000444937	1.68189	0.00174777	2.09346	0.000552889	0.000339069	1.98563	0.311164
wsnp_RFL_Contig3802_4108582	2B	69.9	10SAU	4.589	T	2.2597	0.000822256	1.72929	0.000205376	1.68299	3.99912e-05	2.43107	0.000761594	1.73647	0.000122563	2.27018	0.000444937	1.68189	0.00174777	2.09346	0.000552889	0.000339069	1.98563	0.311164
wsnp_RFL_Contig3802_4108582	2B	69.9	10SEL	4.456	T	2.2597	0.000822256	1.72929	0.000205376	1.68299	3.99912e-05	2.43107	0.000761594	1.73647	0.000122563	2.27018	0.000444937	1.68189	0.00174777	2.09346	0.000552889	0.000339069	1.98563	0.311164
wsnp_RFL_Contig3802_4108582	2B	69.9	10WOH	5.232	T	2.2597	0.000822256	1.72929	0.000205376	1.68299	3.99912e-05	2.43107	0.000761594	1.73647	0.000122563	2.27018	0.000444937	1.68189	0.00174777	2.09346	0.000552889	0.000339069	1.98563	0.311164
wsnp_RFL_Contig3802_4108582	2B	69.9	BLUEs	5.048	T	2.2597	0.000822256	1.72929	0.000205376	1.68299	3.99912e-05	2.43107	0.000761594	1.73647	0.000122563	2.27018	0.000444937	1.68189	0.00174777	2.09346	0.000552889	0.000339069	1.98563	0.311164
Kukri_c4294_371	2B	74.9	09SEL	4.02	G	2.05938	0.000447272	1.71369	0.000763195	1.42982	0.000121058	1.89307	3.84781e-05	1.03387	0.00669042	1.82767	0.000109077	1.61628	0.00272476	1.72896	0.000617743	3.25234e-06	1.66284	0.315422
Kukri_c97631_275	2B	74.9	09AND	4.522	C	2.20574	0.00136866	1.77912	0.00150911	1.53921	0.000741226	2.00544	0.000480239	1.14481	0.00414509	1.76021	0.000107708	1.68785	0.00357808	1.86749	0.00148148	0.000138976	1.74873	0.316734
Kukri_c97631_275	2B	74.9	09SEL	4.353	C	2.20574	0.00136866	1.77912	0.00150911	1.53921	0.000741226	2.00544	0.000480239	1.14481	0.00414509	1.76021	0.000107708	1.68785	0.00357808	1.86749	0.00148148	0.000138976	1.74873	0.316734
Kukri_c97631_275	2B	74.9	10SEL	4.192	C	2.20574	0.00136866	1.77912	0.00150911	1.53921	0.000741226	2.00544	0.000480239	1.14481	0.00414509	1.76021	0.000107708	1.68785	0.00357808	1.86749	0.00148148	0.000138976	1.74873	0.316734
BS00105315_51	2B	75.7	10AND	4.115	G	2.49569	0.0086647	2.0083	0.0134833	1.96337	0.0111827	2.9313	0.017129	2.0842	0.00887133	2.48942	0.0119226	1.99998	0.0165276	2.19038	0.00836767	0.0132955	2.27033	0.340732
CAP7_rep_c5636_102	2B	75.7	09WOH	4.19	T	2.20847	0.00339092	1.93795	0.00930262	2.0135	0.0107751	2.63954	0.0117778	1.97751	0.00690879	2.09714	0.00543618	1.71528	0.00653615	2.20856	0.00493198	0.00770813	2.09974	0.270294
GENE-1375_20	2B	75.7	09WOH	4.167	C	2.20937	0.00341392	1.93834	0.00938981	2.01044	0.0109435	2.63943	0.0118624	1.97888	0.00687707	2.09592	0.00553156	1.71493	0.00671541	2.20891	0.00498346	0.00779197	2.09953	0.27043
Kukri_c40621_513	2B	75.7	10AND	4.332	A	2.49531	0.00558103	1.99669	0.00766921	1.96298	0.00619554	3.10296	0.0142938	2.09969	0.0050181	2.53636	0.00862878	2.14168	0.0140004	2.21727	0.0049441	0.00872416	2.31912	0.380497
BS00035335_51	2B	78.8	09WOH	4.218	A	2.71414	0.00618676	1.76276	0.00196117	2.29492	0.00690541	2.89671	0.0087686	2.46879	0.00551831	1.94293	0.00243763	1.95147	0.00322766	2.52327	0.00512546	0.00571176	2.31937	0.40365
Kukri_c79815_483	2B	78.8	09WOH	4.181	T	2.86381	0.00545359	1.87317	0.00143546	2.48709	0.00650077	3.31831	0.00828118	2.76367	0.00491878	2.47411	0.00337895	2.15384	0.00267019	2.69672	0.00496043	0.00547419	2.57884	0.443053
Kukri_c79815_483	2B	78.8	10AND	4.1	T	2.86381	0.00545359	1.87317	0.00143546	2.48709	0.00650077	3.31831	0.00828118	2.76367	0.00491878	2.47411	0.00337895	2.15384	0.00267019	2.69672	0.00496043	0.00547419	2.57884	0.443053
wsnp_BE490267A_Ta_2_1	2B	78.8	09WOH	4.15	A	2.84155	0.00546669	1.85634	0.00143061	2.46916	0.00653413	3.29817	0.00831658	2.75054	0.00493469	2.45546	0.00337763	2.13913	0.00267501	2.67567	0.00497298	0.00548527	2.56075	0.441636
wsnp_BE490267A_Ta_2_1	2B	78.8	10AND	4.068	A	2.84155	0.00546669	1.85634	0.00143061	2.46916	0.00653413	3.29817	0.00831658	2.75054	0.00493469	2.45546	0.00337763	2.13913	0.00267501	2.67567	0.00497298	0.00548527	2.56075	0.441636
BS00012071_51	2B	79.6	09AND	5.222	A	2.7493	0.00621303	2.14706	0.00788146	2.33061	0.0161619	3.04951	0.014823	1.92308	0.0016727	2.57353	0.00628188	2.23809	0.0107669	2.54672	0.00563164	0.00830114	2.44474	0.358958
BS00012071_51	2B	79.6	09SEL	4.664	A	2.7493	0.00621303	2.14706	0.00788146	2.33061	0.0161619	3.04951	0.014823	1.92308	0.0016727	2.57353	0.00628188	2.23809	0.0107669	2.54672	0.00563164	0.00830114	2.44474	0.358958
BS00012071_51	2B	79.6	09WOH	5.934	A	2.7493	0.00621303	2.14706	0.00788146	2.33061	0.0161619	3.04951	0.014823	1.92308	0.0016727	2.57353	0.00628188	2.23809	0.0107669	2.54672	0.00563164	0.00830114	2.44474	0.358958
BS00012071_51	2B	79.6	10AND	5.604	A	2.7493	0.00621303	2.14706	0.00788146	2.33061	0.0161619	3.04951	0.014823	1.92308	0.0016727	2.57353	0.00628188	2.23809	0.0107669	2.54672	0.00563164	0.00830114	2.44474	0.358958
BS00012071_51	2B	79.6	10SAU	4.101	A	2.7493	0.00621303	2.14706	0.00788146	2.33061	0.0161619	3.04951	0.014823	1.92308	0.0016727	2.57353	0.00628188	2.23809	0.0107669	2.54672	0.00563164	0.00830114	2.44474	0.358958
BS00012071_51	2B	79.6	10SEL	5.387	A	2.7493	0.00621303	2.14706	0.00788146	2.33061	0.0161619	3.04951	0.014823	1.92308	0.0016727	2.57353	0.00628188	2.23809	0.0107669	2.54672	0.00563164	0.00830114	2.44474	0.358958
BS00012071_51	2B	79.6	10WOH	5.382	A	2.7493	0.00621303	2.14706	0.00788146	2.33061	0.0161619	3.04951	0.014823	1.92308	0.0016727	2.57353	0.00628188	2.23809	0.0107669	2.54672	0.00563164	0.00830114	2.44474	0.358958
BS00012071_51	2B	79.6	BLUEs	5.302	A	2.7493	0.00621303	2.14706	0.00788146	2.33061	0.0161619	3.04951	0.014823	1.92308	0.0016727	2.57353	0.00628188	2.23809	0.0107669	2.54672	0.00563164	0.00830114	2.44474	0.358958
wsnp_Ex_c17845_26604587	2B	80.4	09SEL	4.153	G	2.00034	0.000863068	1.71515	0.00217131	1.42774	0.000615518	1.80544	8.8237e-05	1.04	0.00416509	1.79388	1.17119e-05	1.50356	0.0026907	1.68168	0.000947644	0.000112183	1.62097	0.294971
BobWhite_c3146_128	2B	82.7	09AND	4.82	T	2.2019	0.00122238	1.97621	0.00485785	1.80147	0.00387586	2.36948	0.00303757	1.91997	0.00215937	2.61407	0.00650121	1.97678	0.00802	1.95075	0.000783179	0.00369145	2.10133	0.272964
BobWhite_c3146_128	2B	82.7	09SEL	5.599	T	2.2019	0.00122238	1.97621	0.00485785	1.80147	0.00387586	2.36948	0.00303757	1.91997	0.00215937	2.61407	0.00650121	1.97678	0.00802	1.95075	0.000783179	0.00369145	2.10133	0.272964
BobWhite_c3146_128	2B	82.7	09WOH	5.096	T	2.2019	0.00122238	1.97621	0.00485785	1.80147	0.00387586	2.36948	0.00303757	1.91997	0.00215937	2.61407	0.00650121	1.97678	0.00802	1.95075	0.000783179	0.00369145	2.10133	0.272964
BobWhite_c3146_128	2B	82.7	10AND	4.874	T	2.2019	0.00122238	1.97621	0.00485785	1.80147	0.00387586	2.36948	0.00303757	1.91997	0.00215937	2.61407	0.00650121	1.97678	0.00802	1.95075	0.000783179	0.00369145	2.10133	0.272964
BobWhite_c3146_128	2B	82.7	10JAN	4.09	T	2.2019	0.00122238	1.97621	0.00485785	1.80147	0.00387586	2.36948	0.00303757	1.91997	0.00215937	2.61407	0.00650121	1.97678	0.00802	1.95075	0.000783179	0.00369145	2.10133	0.272964
BobWhite_c3146_128	2B	82.7	10SAU	5.876	T	2.2019	0.00122238	1.97621	0.00485785	1.80147	0.00387586	2.36948	0.00303757	1.91997	0.00215937	2.61407	0.00650121	1.97678	0.00802	1.95075	0.000783179	0.00369145	2.10133	0.272964
BobWhite_c3146_128	2B	82.7	10SEL	6.022	T	2.2019	0.00122238	1.97621	0.00485785	1.80147	0.00387586	2.36948	0.00303757	1.91997	0.00215937	2.61407	0.00650121	1.97678	0.00802	1.95075	0.000783179	0.00369145	2.10133	0.272964
BobWhite_c3146_128	2B	82.7	10WOH	4.566	T	2.2019	0.00122238	1.97621	0.00485785	1.80147	0.00387586	2.36948	0.00303757	1.91997	0.00215937	2.61407	0.00650121	1.97678	0.00802	1.95075	0.000783179	0.00369145	2.10133	0.272964
BobWhite_c3146_128	2B	82.7	BLUEs	5.648	T	2.2019	0.00122238	1.97621	0.00485785	1.80147	0.00387586	2.36948	0.00303757	1.91997	0.00215937	2.61407	0.00650121	1.97678	0.00802	1.95075	0.000783179	0.00369145	2.10133	0.272964
BS00022717_51	2B	82.7	09AND	5.101	G	2.29551	0.000829258	2.04174	0.00372111	1.86567	0.00323569	2.4904	0.00280969	1.99316	0.00169277	2.68046	0.00500765	2.03701	0.00763576	2.05245	0.000960664	0.00303292	2.18205	0.28022
BS00022717_51	2B	82.7	09SEL	5.834	G	2.29551	0.000829258	2.04174	0.00372111	1.86567	0.00323569	2.4904	0.00280969	1.99316	0.00169277	2.68046	0.00500765	2.03701	0.00763576	2.05245	0.000960664	0.00303292	2.18205	0.28022
BS00022717_51	2B	82.7	09WOH	5.334	G	2.29551	0.000829258	2.04174	0.00372111	1.86567	0.00323569	2.4904	0.00280969	1.99316	0.00169277	2.68046	0.00500765	2.03701	0.00763576	2.05245	0.000960664	0.00303292	2.18205	0.28022
BS00022717_51	2B	82.7	10AND	5.247	G	2.29551	0.000829258	2.04174	0.00372111	1.86567	0.00323569	2.4904	0.00280969	1.99316	0.00169277	2.68046	0.00500765	2.03701	0.00763576	2.05245	0.000960664	0.00303292	2.18205	0.28022
BS00022717_51	2B	82.7	10JAN	4.284	G	2.29551	0.000829258	2.04174	0.00372111	1.86567	0.00323569	2.4904	0.00280969	1.99316	0.00169277	2.68046	0.00500765	2.03701	0.00763576	2.05245	0.000960664	0.00303292	2.18205	0.28022
BS00022717_51	2B	82.7	10SAU	6.056	G	2.29551	0.000829258	2.04174	0.00372111	1.86567	0.00323569	2.4904	0.00280969	1.99316	0.00169277	2.68046	0.00500765	2.03701	0.00763576	2.05245	0.000960664	0.00303292	2.18205	0.28022
BS00022717_51	2B	82.7	10SEL	6.258	G	2.29551	0.000829258	2.04174	0.00372111	1.86567	0.00323569	2.4904	0.00280969	1.99316	0.00169277	2.68046	0.00500765	2.03701	0.00763576	2.05245	0.000960664	0.00303292	2.18205	0.28022
BS00022717_51	2B	82.7	10WOH	4.916	G	2.29551	0.000829258	2.04174	0.00372111	1.86567	0.00323569	2.4904	0.00280969	1.99316	0.00169277	2.68046	0.00500765	2.03701	0.00763576	2.05245	0.000960664	0.00303292	2.18205	0.28022
BS00022717_51	2B	82.7	BLUEs	5.939	G	2.29551	0.000829258	2.04174	0.00372111	1.86567	0.00323569	2.4904	0.00280969	1.99316	0.00169277	2.68046	0.00500765	2.03701	0.00763576	2.05245	0.000960664	0.00303292	2.18205	0.28022
CAP12_c1037_120	2B	82.7	10SEL	4.084	T	-2.02615	0.00568303	-1.66852	0.0037302	-1.65079	0.0074848	-1.70109	0.000541588	-1.46965	0.000588604	-2.09035	0.00527659	-1.81091	0.010558	-2.10759	0.0102058	0.00569486	-1.81563	0.235032
CAP12_c1037_120	2B	82.7	10WOH	4.196	T	-2.02615	0.00568303	-1.66852	0.0037302	-1.65079	0.0074848	-1.70109	0.000541588	-1.46965	0.000588604	-2.09035	0.00527659	-1.81091	0.010558	-2.10759	0.0102058	0.00569486	-1.81563	0.235032
Excalibur_c94980_51	2B	82.7	10SEL	4.061	C	-2.02284	0.00470747	-1.72992	0.00418026	-1.70773	0.00762201	-1.79316	0.000446612	-1.56355	0.00074151	-2.12635	0.00529186	-1.8188	0.00914103	-2.15747	0.00891429	0.00568858	-1.86498	0.21378
Excalibur_c94980_51	2B	82.7	10WOH	4.32	C	-2.02284	0.00470747	-1.72992	0.00418026	-1.70773	0.00762201	-1.79316	0.000446612	-1.56355	0.00074151	-2.12635	0.00529186	-1.8188	0.00914103	-2.15747	0.00891429	0.00568858	-1.86498	0.21378
Excalibur_rep_c68985_110	2B	82.7	10SEL	4.299	T	-2.06725	0.00593155	-1.71023	0.00401279	-1.68612	0.00787553	-1.75703	0.000600201	-1.50057	0.000624844	-2.1408	0.00575767	-1.85398	0.0112233	-2.15273	0.0107639	0.00610937	-1.85859	0.239035
Excalibur_rep_c68985_110	2B	82.7	10WOH	4.42	T	-2.06725	0.00593155	-1.71023	0.00401279	-1.68612	0.00787553	-1.75703	0.000600201	-1.50057	0.000624844	-2.1408	0.00575767	-1.85398	0.0112233	-2.15273	0.0107639	0.00610937	-1.85859	0.239035
BobWhite_c3871_1596	2B	85.1	10AND	5.077	A	1.95256	0.00211407	1.66552	0.00574756	1.40327	0.00250835	2.83632	0.0132641	2.14842	0.00562535	2.38466	0.00728143	1.7626	0.00856146	1.68304	0.00183135	0.00600594	1.97955	0.461847
BobWhite_c8253_397	2B	85.1	10AND	4.751	A	1.86775	0.00175648	1.59819	0.00503701	1.32192	0.00191026	2.71675	0.0119659	2.04764	0.00485774	2.28562	0.00643821	1.66619	0.00714664	1.59816	0.0013531	0.00505135	1.88778	0.448565
BobWhite_rep_c64049_232	2B	85.1	10AND	5.041	T	1.93661	0.00224213	1.66714	0.00614063	1.39079	0.0025295	2.81912	0.0133201	2.13913	0.00591109	2.3831	0.00778893	1.75949	0.00890129	1.66148	0.00171452	0.00623383	1.96961	0.461068
BS00011825_51	2B	85.1	09AND	4.834	A	2.20254	0.00122121	1.97596	0.00485735	1.8012	0.00387302	2.36936	0.00304136	1.91968	0.00215966	2.61321	0.00650158	1.97704	0.00800968	1.94975	0.000778546	0.00369045	2.10109	0.272899
BS00011825_51	2B	85.1	09SEL	5.611	A	2.20254	0.00122121	1.97596	0.00485735	1.8012	0.00387302	2.36936	0.00304136	1.91968	0.00215966	2.61321	0.00650158	1.97704	0.00800968	1.94975	0.000778546	0.00369045	2.10109	0.272899
BS00011825_51	2B	85.1	09WOH	5.107	A	2.20254	0.00122121	1.97596	0.00485735	1.8012	0.00387302	2.36936	0.00304136	1.91968	0.00215966	2.61321	0.00650158	1.97704	0.00800968	1.94975	0.000778546	0.00369045	2.10109	0.272899
BS00011825_51	2B	85.1	10AND	4.885	A	2.20254	0.00122121	1.97596	0.00485735	1.8012	0.00387302	2.36936	0.00304136	1.91968	0.00215966	2.61321	0.00650158	1.97704	0.00800968	1.94975	0.000778546	0.00369045	2.10109	0.272899
BS00011825_51	2B	85.1	10JAN	4.099	A	2.20254	0.00122121	1.97596	0.00485735	1.8012	0.00387302	2.36936	0.00304136	1.91968	0.00215966	2.61321	0.00650158	1.97704	0.00800968	1.94975	0.000778546	0.00369045	2.10109	0.272899
BS00011825_51	2B	85.1	10SAU	5.886	A	2.20254	0.00122121	1.97596	0.00485735	1.8012	0.00387302	2.36936	0.00304136	1.91968	0.00215966	2.61321	0.00650158	1.97704	0.00800968	1.94975	0.000778546	0.00369045	2.10109	0.272899
BS00011825_51	2B	85.1	10SEL	6.039	A	2.20254	0.00122121	1.97596	0.00485735	1.8012	0.00387302	2.36936	0.00304136	1.91968	0.00215966	2.61321	0.00650158	1.97704	0.00800968	1.94975	0.000778546	0.00369045	2.10109	0.272899
BS00011825_51	2B	85.1	10WOH	4.566	A	2.20254	0.00122121	1.97596	0.00485735	1.8012	0.00387302	2.36936	0.00304136	1.91968	0.00215966	2.61321	0.00650158	1.97704	0.00800968	1.94975	0.000778546	0.00369045	2.10109	0.272899
BS00011825_51	2B	85.1	BLUEs	5.66	A	2.20254	0.00122121	1.97596	0.00485735	1.8012	0.00387302	2.36936	0.00304136	1.91968	0.00215966	2.61321	0.00650158	1.97704	0.00800968	1.94975	0.000778546	0.00369045	2.10109	0.272899
BS00086322_51	2B	85.1	10AND	5.041	A	1.93661	0.00224213	1.66714	0.00614063	1.39079	0.0025295	2.81912	0.0133201	2.13913	0.00591109	2.3831	0.00778893	1.75949	0.00890129	1.66148	0.00171452	0.00623383	1.96961	0.461068
Excalibur_rep_c108662_132	2B	85.1	10SEL	4.061	T	-2.02284	0.00470747	-1.72992	0.00418026	-1.70773	0.00762201	-1.79316	0.000446612	-1.56355	0.00074151	-2.12635	0.00529186	-1.8188	0.00914103	-2.15747	0.00891429	0.00568858	-1.86498	0.21378
Excalibur_rep_c108662_132	2B	85.1	10WOH	4.32	T	-2.02284	0.00470747	-1.72992	0.00418026	-1.70773	0.00762201	-1.79316	0.000446612	-1.56355	0.00074151	-2.12635	0.00529186	-1.8188	0.00914103	-2.15747	0.00891429	0.00568858	-1.86498	0.21378
GENE-0966_173	2B	85.1	10AND	5.132	C	1.95193	0.00263356	1.68435	0.0069496	1.41101	0.00318692	2.84464	0.0145368	2.16465	0.00695753	2.4066	0.00874069	1.78506	0.010568	1.67634	0.00211152	0.00712192	1.99057	0.463672
IACX8470	2B	85.1	09AND	4.82	C	2.2019	0.00122238	1.97621	0.00485785	1.80147	0.00387586	2.36948	0.00303757	1.91997	0.00215937	2.61407	0.00650121	1.97678	0.00802	1.95075	0.000783179	0.00369145	2.10133	0.272964
IACX8470	2B	85.1	09SEL	5.599	C	2.2019	0.00122238	1.97621	0.00485785	1.80147	0.00387586	2.36948	0.00303757	1.91997	0.00215937	2.61407	0.00650121	1.97678	0.00802	1.95075	0.000783179	0.00369145	2.10133	0.272964
IACX8470	2B	85.1	09WOH	5.096	C	2.2019	0.00122238	1.97621	0.00485785	1.80147	0.00387586	2.36948	0.00303757	1.91997	0.00215937	2.61407	0.00650121	1.97678	0.00802	1.95075	0.000783179	0.00369145	2.10133	0.272964
IACX8470	2B	85.1	10AND	4.874	C	2.2019	0.00122238	1.97621	0.00485785	1.80147	0.00387586	2.36948	0.00303757	1.91997	0.00215937	2.61407	0.00650121	1.97678	0.00802	1.95075	0.000783179	0.00369145	2.10133	0.272964
IACX8470	2B	85.1	10JAN	4.09	C	2.2019	0.00122238	1.97621	0.00485785	1.80147	0.00387586	2.36948	0.00303757	1.91997	0.00215937	2.61407	0.00650121	1.97678	0.00802	1.95075	0.000783179	0.00369145	2.10133	0.272964
IACX8470	2B	85.1	10SAU	5.876	C	2.2019	0.00122238	1.97621	0.00485785	1.80147	0.00387586	2.36948	0.00303757	1.91997	0.00215937	2.61407	0.00650121	1.97678	0.00802	1.95075	0.000783179	0.00369145	2.10133	0.272964
IACX8470	2B	85.1	10SEL	6.022	C	2.2019	0.00122238	1.97621	0.00485785	1.80147	0.00387586	2.36948	0.00303757	1.91997	0.00215937	2.61407	0.00650121	1.97678	0.00802	1.95075	0.000783179	0.00369145	2.10133	0.272964
IACX8470	2B	85.1	10WOH	4.566	C	2.2019	0.00122238	1.97621	0.00485785	1.80147	0.00387586	2.36948	0.00303757	1.91997	0.00215937	2.61407	0.00650121	1.97678	0.00802	1.95075	0.000783179	0.00369145	2.10133	0.272964
IACX8470	2B	85.1	BLUEs	5.648	C	2.2019	0.00122238	1.97621	0.00485785	1.80147	0.00387586	2.36948	0.00303757	1.91997	0.00215937	2.61407	0.00650121	1.97678	0.00802	1.95075	0.000783179	0.00369145	2.10133	0.272964
RAC875_c28108_144	2B	85.1	09AND	4.724	C	2.16979	0.000932455	1.94546	0.00407011	1.76811	0.00324305	2.33124	0.00256016	1.88035	0.0016771	2.56786	0.00551036	1.93366	0.00665596	1.92261	0.000587038	0.00296286	2.06489	0.269598
RAC875_c28108_144	2B	85.1	09SEL	5.469	C	2.16979	0.000932455	1.94546	0.00407011	1.76811	0.00324305	2.33124	0.00256016	1.88035	0.0016771	2.56786	0.00551036	1.93366	0.00665596	1.92261	0.000587038	0.00296286	2.06489	0.269598
RAC875_c28108_144	2B	85.1	09WOH	4.949	C	2.16979	0.000932455	1.94546	0.00407011	1.76811	0.00324305	2.33124	0.00256016	1.88035	0.0016771	2.56786	0.00551036	1.93366	0.00665596	1.92261	0.000587038	0.00296286	2.06489	0.269598
RAC875_c28108_144	2B	85.1	10AND	4.756	C	2.16979	0.000932455	1.94546	0.00407011	1.76811	0.00324305	2.33124	0.00256016	1.88035	0.0016771	2.56786	0.00551036	1.93366	0.00665596	1.92261	0.000587038	0.00296286	2.06489	0.269598
RAC875_c28108_144	2B	85.1	10SAU	5.715	C	2.16979	0.000932455	1.94546	0.00407011	1.76811	0.00324305	2.33124	0.00256016	1.88035	0.0016771	2.56786	0.00551036	1.93366	0.00665596	1.92261	0.000587038	0.00296286	2.06489	0.269598
RAC875_c28108_144	2B	85.1	10SEL	5.795	C	2.16979	0.000932455	1.94546	0.00407011	1.76811	0.00324305	2.33124	0.00256016	1.88035	0.0016771	2.56786	0.00551036	1.93366	0.00665596	1.92261	0.000587038	0.00296286	2.06489	0.269598
RAC875_c28108_144	2B	85.1	10WOH	4.468	C	2.16979	0.000932455	1.94546	0.00407011	1.76811	0.00324305	2.33124	0.00256016	1.88035	0.0016771	2.56786	0.00551036	1.93366	0.00665596	1.92261	0.000587038	0.00296286	2.06489	0.269598
RAC875_c28108_144	2B	85.1	BLUEs	5.492	C	2.16979	0.000932455	1.94546	0.00407011	1.76811	0.00324305	2.33124	0.00256016	1.88035	0.0016771	2.56786	0.00551036	1.93366	0.00665596	1.92261	0.000587038	0.00296286	2.06489	0.269598
RAC875_rep_c118667_79	2B	85.1	10SEL	4.061	C	-2.02284	0.00470747	-1.72992	0.00418026	-1.70773	0.00762201	-1.79316	0.000446612	-1.56355	0.00074151	-2.12635	0.00529186	-1.8188	0.00914103	-2.15747	0.00891429	0.00568858	-1.86498	0.21378
RAC875_rep_c118667_79	2B	85.1	10WOH	4.32	C	-2.02284	0.00470747	-1.72992	0.00418026	-1.70773	0.00762201	-1.79316	0.000446612	-1.56355	0.00074151	-2.12635	0.00529186	-1.8188	0.00914103	-2.15747	0.00891429	0.00568858	-1.86498	0.21378
TA005830-0667	2B	85.1	09AND	4.834	G	2.20254	0.00122121	1.97596	0.00485735	1.8012	0.00387302	2.36936	0.00304136	1.91968	0.00215966	2.61321	0.00650158	1.97704	0.00800968	1.94975	0.000778546	0.00369045	2.10109	0.272899
TA005830-0667	2B	85.1	09SEL	5.611	G	2.20254	0.00122121	1.97596	0.00485735	1.8012	0.00387302	2.36936	0.00304136	1.91968	0.00215966	2.61321	0.00650158	1.97704	0.00800968	1.94975	0.000778546	0.00369045	2.10109	0.272899
TA005830-0667	2B	85.1	09WOH	5.107	G	2.20254	0.00122121	1.97596	0.00485735	1.8012	0.00387302	2.36936	0.00304136	1.91968	0.00215966	2.61321	0.00650158	1.97704	0.00800968	1.94975	0.000778546	0.00369045	2.10109	0.272899
TA005830-0667	2B	85.1	10AND	4.885	G	2.20254	0.00122121	1.97596	0.00485735	1.8012	0.00387302	2.36936	0.00304136	1.91968	0.00215966	2.61321	0.00650158	1.97704	0.00800968	1.94975	0.000778546	0.00369045	2.10109	0.272899
TA005830-0667	2B	85.1	10JAN	4.099	G	2.20254	0.00122121	1.97596	0.00485735	1.8012	0.00387302	2.36936	0.00304136	1.91968	0.00215966	2.61321	0.00650158	1.97704	0.00800968	1.94975	0.000778546	0.00369045	2.10109	0.272899
TA005830-0667	2B	85.1	10SAU	5.886	G	2.20254	0.00122121	1.97596	0.00485735	1.8012	0.00387302	2.36936	0.00304136	1.91968	0.00215966	2.61321	0.00650158	1.97704	0.00800968	1.94975	0.000778546	0.00369045	2.10109	0.272899
TA005830-0667	2B	85.1	10SEL	6.039	G	2.20254	0.00122121	1.97596	0.00485735	1.8012	0.00387302	2.36936	0.00304136	1.91968	0.00215966	2.61321	0.00650158	1.97704	0.00800968	1.94975	0.000778546	0.00369045	2.10109	0.272899
TA005830-0667	2B	85.1	10WOH	4.566	G	2.20254	0.00122121	1.97596	0.00485735	1.8012	0.00387302	2.36936	0.00304136	1.91968	0.00215966	2.61321	0.00650158	1.97704	0.00800968	1.94975	0.000778546	0.00369045	2.10109	0.272899
TA005830-0667	2B	85.1	BLUEs	5.66	G	2.20254	0.00122121	1.97596	0.00485735	1.8012	0.00387302	2.36936	0.00304136	1.91968	0.00215966	2.61321	0.00650158	1.97704	0.00800968	1.94975	0.000778546	0.00369045	2.10109	0.272899
IAAV6424	2B	86.7	10JAN	4.127	T	2.20677	0.00426778	1.64354	0.00402535	1.43878	0.00255821	2.22018	0.00408686	2.18896	0.00982719	2.28298	0.00540651	1.5494	0.00192687	1.69452	0.00110986	0.00482633	1.90314	0.352614
Kukri_c18058_764	2B	96.2	10SEL	4.333	A	-2.07752	0.00589084	-1.79833	0.0057463	-1.75982	0.00876296	-1.87919	0.000743527	-1.68167	0.00148767	-2.17338	0.00595064	-1.87926	0.0104733	-2.19516	0.00991839	0.00709151	-1.93054	0.194357
Kukri_c18058_764	2B	96.2	10WOH	4.488	A	-2.07752	0.00589084	-1.79833	0.0057463	-1.75982	0.00876296	-1.87919	0.000743527	-1.68167	0.00148767	-2.17338	0.00595064	-1.87926	0.0104733	-2.19516	0.00991839	0.00709151	-1.93054	0.194357
BS00051965_51	2B	126.3	09AND	4.927	T	2.21027	0.0140057	2.12928	0.0235175	1.75847	0.0117452	2.71925	0.0237535	1.96008	0.0142941	2.45591	0.0105566	1.93855	0.018414	1.8315	0.00390142	0.0170276	2.12541	0.327842
BS00051965_51	2B	126.3	09SEL	6.52	T	2.21027	0.0140057	2.12928	0.0235175	1.75847	0.0117452	2.71925	0.0237535	1.96008	0.0142941	2.45591	0.0105566	1.93855	0.018414	1.8315	0.00390142	0.0170276	2.12541	0.327842
BS00051965_51	2B	126.3	09WOH	4.956	T	2.21027	0.0140057	2.12928	0.0235175	1.75847	0.0117452	2.71925	0.0237535	1.96008	0.0142941	2.45591	0.0105566	1.93855	0.018414	1.8315	0.00390142	0.0170276	2.12541	0.327842
BS00051965_51	2B	126.3	10AND	6.412	T	2.21027	0.0140057	2.12928	0.0235175	1.75847	0.0117452	2.71925	0.0237535	1.96008	0.0142941	2.45591	0.0105566	1.93855	0.018414	1.8315	0.00390142	0.0170276	2.12541	0.327842
BS00051965_51	2B	126.3	10JAN	4.323	T	2.21027	0.0140057	2.12928	0.0235175	1.75847	0.0117452	2.71925	0.0237535	1.96008	0.0142941	2.45591	0.0105566	1.93855	0.018414	1.8315	0.00390142	0.0170276	2.12541	0.327842
BS00051965_51	2B	126.3	10SAU	5.324	T	2.21027	0.0140057	2.12928	0.0235175	1.75847	0.0117452	2.71925	0.0237535	1.96008	0.0142941	2.45591	0.0105566	1.93855	0.018414	1.8315	0.00390142	0.0170276	2.12541	0.327842
BS00051965_51	2B	126.3	10SEL	5.839	T	2.21027	0.0140057	2.12928	0.0235175	1.75847	0.0117452	2.71925	0.0237535	1.96008	0.0142941	2.45591	0.0105566	1.93855	0.018414	1.8315	0.00390142	0.0170276	2.12541	0.327842
BS00051965_51	2B	126.3	10WOH	4.124	T	2.21027	0.0140057	2.12928	0.0235175	1.75847	0.0117452	2.71925	0.0237535	1.96008	0.0142941	2.45591	0.0105566	1.93855	0.018414	1.8315	0.00390142	0.0170276	2.12541	0.327842
BS00051965_51	2B	126.3	BLUEs	5.876	T	2.21027	0.0140057	2.12928	0.0235175	1.75847	0.0117452	2.71925	0.0237535	1.96008	0.0142941	2.45591	0.0105566	1.93855	0.018414	1.8315	0.00390142	0.0170276	2.12541	0.327842
Excalibur_c7051_1027	2B	126.3	09AND	4.736	G	2.15654	0.0125149	2.09752	0.0219363	1.70281	0.00977498	2.7118	0.0239464	2.03306	0.0154963	2.38723	0.00918435	1.90299	0.0165754	1.74534	0.00268466	0.015909	2.09216	0.335164
Excalibur_c7051_1027	2B	126.3	09SEL	6.409	G	2.15654	0.0125149	2.09752	0.0219363	1.70281	0.00977498	2.7118	0.0239464	2.03306	0.0154963	2.38723	0.00918435	1.90299	0.0165754	1.74534	0.00268466	0.015909	2.09216	0.335164
Excalibur_c7051_1027	2B	126.3	09WOH	4.701	G	2.15654	0.0125149	2.09752	0.0219363	1.70281	0.00977498	2.7118	0.0239464	2.03306	0.0154963	2.38723	0.00918435	1.90299	0.0165754	1.74534	0.00268466	0.015909	2.09216	0.335164
Excalibur_c7051_1027	2B	126.3	10AND	6.4	G	2.15654	0.0125149	2.09752	0.0219363	1.70281	0.00977498	2.7118	0.0239464	2.03306	0.0154963	2.38723	0.00918435	1.90299	0.0165754	1.74534	0.00268466	0.015909	2.09216	0.335164
Excalibur_c7051_1027	2B	126.3	10JAN	4.652	G	2.15654	0.0125149	2.09752	0.0219363	1.70281	0.00977498	2.7118	0.0239464	2.03306	0.0154963	2.38723	0.00918435	1.90299	0.0165754	1.74534	0.00268466	0.015909	2.09216	0.335164
Excalibur_c7051_1027	2B	126.3	10SAU	5.234	G	2.15654	0.0125149	2.09752	0.0219363	1.70281	0.00977498	2.7118	0.0239464	2.03306	0.0154963	2.38723	0.00918435	1.90299	0.0165754	1.74534	0.00268466	0.015909	2.09216	0.335164
Excalibur_c7051_1027	2B	126.3	10SEL	5.668	G	2.15654	0.0125149	2.09752	0.0219363	1.70281	0.00977498	2.7118	0.0239464	2.03306	0.0154963	2.38723	0.00918435	1.90299	0.0165754	1.74534	0.00268466	0.015909	2.09216	0.335164
Excalibur_c7051_1027	2B	126.3	BLUEs	5.765	G	2.15654	0.0125149	2.09752	0.0219363	1.70281	0.00977498	2.7118	0.0239464	2.03306	0.0154963	2.38723	0.00918435	1.90299	0.0165754	1.74534	0.00268466	0.015909	2.09216	0.335164
Excalibur_c7051_537	2B	126.3	09AND	4.927	C	2.21027	0.0140057	2.12928	0.0235175	1.75847	0.0117452	2.71925	0.0237535	1.96008	0.0142941	2.45591	0.0105566	1.93855	0.018414	1.8315	0.00390142	0.0170276	2.12541	0.327842
Excalibur_c7051_537	2B	126.3	09SEL	6.52	C	2.21027	0.0140057	2.12928	0.0235175	1.75847	0.0117452	2.71925	0.0237535	1.96008	0.0142941	2.45591	0.0105566	1.93855	0.018414	1.8315	0.00390142	0.0170276	2.12541	0.327842
Excalibur_c7051_537	2B	126.3	09WOH	4.956	C	2.21027	0.0140057	2.12928	0.0235175	1.75847	0.0117452	2.71925	0.0237535	1.96008	0.0142941	2.45591	0.0105566	1.93855	0.018414	1.8315	0.00390142	0.0170276	2.12541	0.327842
Excalibur_c7051_537	2B	126.3	10AND	6.412	C	2.21027	0.0140057	2.12928	0.0235175	1.75847	0.0117452	2.71925	0.0237535	1.96008	0.0142941	2.45591	0.0105566	1.93855	0.018414	1.8315	0.00390142	0.0170276	2.12541	0.327842
Excalibur_c7051_537	2B	126.3	10JAN	4.323	C	2.21027	0.0140057	2.12928	0.0235175	1.75847	0.0117452	2.71925	0.0237535	1.96008	0.0142941	2.45591	0.0105566	1.93855	0.018414	1.8315	0.00390142	0.0170276	2.12541	0.327842
Excalibur_c7051_537	2B	126.3	10SAU	5.324	C	2.21027	0.0140057	2.12928	0.0235175	1.75847	0.0117452	2.71925	0.0237535	1.96008	0.0142941	2.45591	0.0105566	1.93855	0.018414	1.8315	0.00390142	0.0170276	2.12541	0.327842
Excalibur_c7051_537	2B	126.3	10SEL	5.839	C	2.21027	0.0140057	2.12928	0.0235175	1.75847	0.0117452	2.71925	0.0237535	1.96008	0.0142941	2.45591	0.0105566	1.93855	0.018414	1.8315	0.00390142	0.0170276	2.12541	0.327842
Excalibur_c7051_537	2B	126.3	10WOH	4.124	C	2.21027	0.0140057	2.12928	0.0235175	1.75847	0.0117452	2.71925	0.0237535	1.96008	0.0142941	2.45591	0.0105566	1.93855	0.018414	1.8315	0.00390142	0.0170276	2.12541	0.327842
Excalibur_c7051_537	2B	126.3	BLUEs	5.876	C	2.21027	0.0140057	2.12928	0.0235175	1.75847	0.0117452	2.71925	0.0237535	1.96008	0.0142941	2.45591	0.0105566	1.93855	0.018414	1.8315	0.00390142	0.0170276	2.12541	0.327842
Kukri_c27631_1329	2B	126.3	09AND	4.826	T	2.17709	0.0132587	2.10569	0.0223953	1.73151	0.0109133	2.69681	0.0232463	1.94937	0.0140078	2.40576	0.00962019	1.90977	0.0173919	1.81072	0.0035128	0.0161436	2.09834	0.323809
Kukri_c27631_1329	2B	126.3	09SEL	6.421	T	2.17709	0.0132587	2.10569	0.0223953	1.73151	0.0109133	2.69681	0.0232463	1.94937	0.0140078	2.40576	0.00962019	1.90977	0.0173919	1.81072	0.0035128	0.0161436	2.09834	0.323809
Kukri_c27631_1329	2B	126.3	09WOH	4.856	T	2.17709	0.0132587	2.10569	0.0223953	1.73151	0.0109133	2.69681	0.0232463	1.94937	0.0140078	2.40576	0.00962019	1.90977	0.0173919	1.81072	0.0035128	0.0161436	2.09834	0.323809
Kukri_c27631_1329	2B	126.3	10AND	6.323	T	2.17709	0.0132587	2.10569	0.0223953	1.73151	0.0109133	2.69681	0.0232463	1.94937	0.0140078	2.40576	0.00962019	1.90977	0.0173919	1.81072	0.0035128	0.0161436	2.09834	0.323809
Kukri_c27631_1329	2B	126.3	10JAN	4.273	T	2.17709	0.0132587	2.10569	0.0223953	1.73151	0.0109133	2.69681	0.0232463	1.94937	0.0140078	2.40576	0.00962019	1.90977	0.0173919	1.81072	0.0035128	0.0161436	2.09834	0.323809
Kukri_c27631_1329	2B	126.3	10SAU	5.21	T	2.17709	0.0132587	2.10569	0.0223953	1.73151	0.0109133	2.69681	0.0232463	1.94937	0.0140078	2.40576	0.00962019	1.90977	0.0173919	1.81072	0.0035128	0.0161436	2.09834	0.323809
Kukri_c27631_1329	2B	126.3	10SEL	5.732	T	2.17709	0.0132587	2.10569	0.0223953	1.73151	0.0109133	2.69681	0.0232463	1.94937	0.0140078	2.40576	0.00962019	1.90977	0.0173919	1.81072	0.0035128	0.0161436	2.09834	0.323809
Kukri_c27631_1329	2B	126.3	10WOH	4.051	T	2.17709	0.0132587	2.10569	0.0223953	1.73151	0.0109133	2.69681	0.0232463	1.94937	0.0140078	2.40576	0.00962019	1.90977	0.0173919	1.81072	0.0035128	0.0161436	2.09834	0.323809
Kukri_c27631_1329	2B	126.3	BLUEs	5.777	T	2.17709	0.0132587	2.10569	0.0223953	1.73151	0.0109133	2.69681	0.0232463	1.94937	0.0140078	2.40576	0.00962019	1.90977	0.0173919	1.81072	0.0035128	0.0161436	2.09834	0.323809
RAC875_c30797_179	2B	126.3	09AND	6.121	A	2.89617	0.0163627	2.79461	0.0328563	2.82213	0.0332015	3.45722	0.0241342	2.83376	0.0285866	3.61834	0.0325976	2.53565	0.0214128	2.72013	0.0144012	0.0302355	2.95975	0.375046
RAC875_c30797_179	2B	126.3	09SEL	8.231	A	2.89617	0.0163627	2.79461	0.0328563	2.82213	0.0332015	3.45722	0.0241342	2.83376	0.0285866	3.61834	0.0325976	2.53565	0.0214128	2.72013	0.0144012	0.0302355	2.95975	0.375046
RAC875_c30797_179	2B	126.3	09WOH	9.228	A	2.89617	0.0163627	2.79461	0.0328563	2.82213	0.0332015	3.45722	0.0241342	2.83376	0.0285866	3.61834	0.0325976	2.53565	0.0214128	2.72013	0.0144012	0.0302355	2.95975	0.375046
RAC875_c30797_179	2B	126.3	10AND	7.607	A	2.89617	0.0163627	2.79461	0.0328563	2.82213	0.0332015	3.45722	0.0241342	2.83376	0.0285866	3.61834	0.0325976	2.53565	0.0214128	2.72013	0.0144012	0.0302355	2.95975	0.375046
RAC875_c30797_179	2B	126.3	10JAN	6.457	A	2.89617	0.0163627	2.79461	0.0328563	2.82213	0.0332015	3.45722	0.0241342	2.83376	0.0285866	3.61834	0.0325976	2.53565	0.0214128	2.72013	0.0144012	0.0302355	2.95975	0.375046
RAC875_c30797_179	2B	126.3	10SAU	8.327	A	2.89617	0.0163627	2.79461	0.0328563	2.82213	0.0332015	3.45722	0.0241342	2.83376	0.0285866	3.61834	0.0325976	2.53565	0.0214128	2.72013	0.0144012	0.0302355	2.95975	0.375046
RAC875_c30797_179	2B	126.3	10SEL	7.258	A	2.89617	0.0163627	2.79461	0.0328563	2.82213	0.0332015	3.45722	0.0241342	2.83376	0.0285866	3.61834	0.0325976	2.53565	0.0214128	2.72013	0.0144012	0.0302355	2.95975	0.375046
RAC875_c30797_179	2B	126.3	10WOH	6.51	A	2.89617	0.0163627	2.79461	0.0328563	2.82213	0.0332015	3.45722	0.0241342	2.83376	0.0285866	3.61834	0.0325976	2.53565	0.0214128	2.72013	0.0144012	0.0302355	2.95975	0.375046
RAC875_c30797_179	2B	126.3	BLUEs	8.273	A	2.89617	0.0163627	2.79461	0.0328563	2.82213	0.0332015	3.45722	0.0241342	2.83376	0.0285866	3.61834	0.0325976	2.53565	0.0214128	2.72013	0.0144012	0.0302355	2.95975	0.375046
RFL_Contig3713_316	2B	126.3	09AND	5.13	T	2.26851	0.0140002	2.18107	0.0238276	1.81197	0.012336	2.79837	0.0248454	2.02294	0.0151054	2.52181	0.0107752	1.99598	0.0190758	1.87637	0.00385688	0.0175138	2.18462	0.336589
RFL_Contig3713_316	2B	126.3	09SEL	6.774	T	2.26851	0.0140002	2.18107	0.0238276	1.81197	0.012336	2.79837	0.0248454	2.02294	0.0151054	2.52181	0.0107752	1.99598	0.0190758	1.87637	0.00385688	0.0175138	2.18462	0.336589
RFL_Contig3713_316	2B	126.3	09WOH	5.202	T	2.26851	0.0140002	2.18107	0.0238276	1.81197	0.012336	2.79837	0.0248454	2.02294	0.0151054	2.52181	0.0107752	1.99598	0.0190758	1.87637	0.00385688	0.0175138	2.18462	0.336589
RFL_Contig3713_316	2B	126.3	10AND	6.725	T	2.26851	0.0140002	2.18107	0.0238276	1.81197	0.012336	2.79837	0.0248454	2.02294	0.0151054	2.52181	0.0107752	1.99598	0.0190758	1.87637	0.00385688	0.0175138	2.18462	0.336589
RFL_Contig3713_316	2B	126.3	10JAN	4.549	T	2.26851	0.0140002	2.18107	0.0238276	1.81197	0.012336	2.79837	0.0248454	2.02294	0.0151054	2.52181	0.0107752	1.99598	0.0190758	1.87637	0.00385688	0.0175138	2.18462	0.336589
RFL_Contig3713_316	2B	126.3	10SAU	5.555	T	2.26851	0.0140002	2.18107	0.0238276	1.81197	0.012336	2.79837	0.0248454	2.02294	0.0151054	2.52181	0.0107752	1.99598	0.0190758	1.87637	0.00385688	0.0175138	2.18462	0.336589
RFL_Contig3713_316	2B	126.3	10SEL	6.132	T	2.26851	0.0140002	2.18107	0.0238276	1.81197	0.012336	2.79837	0.0248454	2.02294	0.0151054	2.52181	0.0107752	1.99598	0.0190758	1.87637	0.00385688	0.0175138	2.18462	0.336589
RFL_Contig3713_316	2B	126.3	10WOH	4.27	T	2.26851	0.0140002	2.18107	0.0238276	1.81197	0.012336	2.79837	0.0248454	2.02294	0.0151054	2.52181	0.0107752	1.99598	0.0190758	1.87637	0.00385688	0.0175138	2.18462	0.336589
RFL_Contig3713_316	2B	126.3	BLUEs	6.157	T	2.26851	0.0140002	2.18107	0.0238276	1.81197	0.012336	2.79837	0.0248454	2.02294	0.0151054	2.52181	0.0107752	1.99598	0.0190758	1.87637	0.00385688	0.0175138	2.18462	0.336589
RFL_Contig3713_538	2B	126.3	09AND	4.927	T	2.21027	0.0140057	2.12928	0.0235175	1.75847	0.0117452	2.71925	0.0237535	1.96008	0.0142941	2.45591	0.0105566	1.93855	0.018414	1.8315	0.00390142	0.0170276	2.12541	0.327842
RFL_Contig3713_538	2B	126.3	09SEL	6.52	T	2.21027	0.0140057	2.12928	0.0235175	1.75847	0.0117452	2.71925	0.0237535	1.96008	0.0142941	2.45591	0.0105566	1.93855	0.018414	1.8315	0.00390142	0.0170276	2.12541	0.327842
RFL_Contig3713_538	2B	126.3	09WOH	4.956	T	2.21027	0.0140057	2.12928	0.0235175	1.75847	0.0117452	2.71925	0.0237535	1.96008	0.0142941	2.45591	0.0105566	1.93855	0.018414	1.8315	0.00390142	0.0170276	2.12541	0.327842
RFL_Contig3713_538	2B	126.3	10AND	6.412	T	2.21027	0.0140057	2.12928	0.0235175	1.75847	0.0117452	2.71925	0.0237535	1.96008	0.0142941	2.45591	0.0105566	1.93855	0.018414	1.8315	0.00390142	0.0170276	2.12541	0.327842
RFL_Contig3713_538	2B	126.3	10JAN	4.323	T	2.21027	0.0140057	2.12928	0.0235175	1.75847	0.0117452	2.71925	0.0237535	1.96008	0.0142941	2.45591	0.0105566	1.93855	0.018414	1.8315	0.00390142	0.0170276	2.12541	0.327842
RFL_Contig3713_538	2B	126.3	10SAU	5.324	T	2.21027	0.0140057	2.12928	0.0235175	1.75847	0.0117452	2.71925	0.0237535	1.96008	0.0142941	2.45591	0.0105566	1.93855	0.018414	1.8315	0.00390142	0.0170276	2.12541	0.327842
RFL_Contig3713_538	2B	126.3	10SEL	5.839	T	2.21027	0.0140057	2.12928	0.0235175	1.75847	0.0117452	2.71925	0.0237535	1.96008	0.0142941	2.45591	0.0105566	1.93855	0.018414	1.8315	0.00390142	0.0170276	2.12541	0.327842
RFL_Contig3713_538	2B	126.3	10WOH	4.124	T	2.21027	0.0140057	2.12928	0.0235175	1.75847	0.0117452	2.71925	0.0237535	1.96008	0.0142941	2.45591	0.0105566	1.93855	0.018414	1.8315	0.00390142	0.0170276	2.12541	0.327842
RFL_Contig3713_538	2B	126.3	BLUEs	5.876	T	2.21027	0.0140057	2.12928	0.0235175	1.75847	0.0117452	2.71925	0.0237535	1.96008	0.0142941	2.45591	0.0105566	1.93855	0.018414	1.8315	0.00390142	0.0170276	2.12541	0.327842
IAAV3800	2B	129.4	09AND	4.912	G	2.18505	0.0139417	2.14696	0.0261371	1.62728	0.00894825	2.69821	0.0239436	2.03027	0.0165629	2.59522	0.0157937	1.89008	0.0179065	1.83612	0.00473478	0.0184247	2.12615	0.368217
IAAV3800	2B	129.4	09SEL	6.742	G	2.18505	0.0139417	2.14696	0.0261371	1.62728	0.00894825	2.69821	0.0239436	2.03027	0.0165629	2.59522	0.0157937	1.89008	0.0179065	1.83612	0.00473478	0.0184247	2.12615	0.368217
IAAV3800	2B	129.4	09WOH	4.375	G	2.18505	0.0139417	2.14696	0.0261371	1.62728	0.00894825	2.69821	0.0239436	2.03027	0.0165629	2.59522	0.0157937	1.89008	0.0179065	1.83612	0.00473478	0.0184247	2.12615	0.368217
IAAV3800	2B	129.4	10AND	6.435	G	2.18505	0.0139417	2.14696	0.0261371	1.62728	0.00894825	2.69821	0.0239436	2.03027	0.0165629	2.59522	0.0157937	1.89008	0.0179065	1.83612	0.00473478	0.0184247	2.12615	0.368217
IAAV3800	2B	129.4	10JAN	4.697	G	2.18505	0.0139417	2.14696	0.0261371	1.62728	0.00894825	2.69821	0.0239436	2.03027	0.0165629	2.59522	0.0157937	1.89008	0.0179065	1.83612	0.00473478	0.0184247	2.12615	0.368217
IAAV3800	2B	129.4	10SAU	6.016	G	2.18505	0.0139417	2.14696	0.0261371	1.62728	0.00894825	2.69821	0.0239436	2.03027	0.0165629	2.59522	0.0157937	1.89008	0.0179065	1.83612	0.00473478	0.0184247	2.12615	0.368217
IAAV3800	2B	129.4	10SEL	5.671	G	2.18505	0.0139417	2.14696	0.0261371	1.62728	0.00894825	2.69821	0.0239436	2.03027	0.0165629	2.59522	0.0157937	1.89008	0.0179065	1.83612	0.00473478	0.0184247	2.12615	0.368217
IAAV3800	2B	129.4	10WOH	4.211	G	2.18505	0.0139417	2.14696	0.0261371	1.62728	0.00894825	2.69821	0.0239436	2.03027	0.0165629	2.59522	0.0157937	1.89008	0.0179065	1.83612	0.00473478	0.0184247	2.12615	0.368217
IAAV3800	2B	129.4	BLUEs	6.019	G	2.18505	0.0139417	2.14696	0.0261371	1.62728	0.00894825	2.69821	0.0239436	2.03027	0.0165629	2.59522	0.0157937	1.89008	0.0179065	1.83612	0.00473478	0.0184247	2.12615	0.368217
RAC875_c1858_2693	2B	129.4	09AND	4.921	A	2.16954	0.0148858	2.13434	0.0271704	1.63992	0.00981182	2.66163	0.0245899	1.99005	0.0168739	2.5583	0.0164993	1.87597	0.0185818	1.84567	0.00531664	0.0193174	2.10943	0.352424
RAC875_c1858_2693	2B	129.4	09SEL	6.772	A	2.16954	0.0148858	2.13434	0.0271704	1.63992	0.00981182	2.66163	0.0245899	1.99005	0.0168739	2.5583	0.0164993	1.87597	0.0185818	1.84567	0.00531664	0.0193174	2.10943	0.352424
RAC875_c1858_2693	2B	129.4	09WOH	4.499	A	2.16954	0.0148858	2.13434	0.0271704	1.63992	0.00981182	2.66163	0.0245899	1.99005	0.0168739	2.5583	0.0164993	1.87597	0.0185818	1.84567	0.00531664	0.0193174	2.10943	0.352424
RAC875_c1858_2693	2B	129.4	10AND	6.368	A	2.16954	0.0148858	2.13434	0.0271704	1.63992	0.00981182	2.66163	0.0245899	1.99005	0.0168739	2.5583	0.0164993	1.87597	0.0185818	1.84567	0.00531664	0.0193174	2.10943	0.352424
RAC875_c1858_2693	2B	129.4	10JAN	4.59	A	2.16954	0.0148858	2.13434	0.0271704	1.63992	0.00981182	2.66163	0.0245899	1.99005	0.0168739	2.5583	0.0164993	1.87597	0.0185818	1.84567	0.00531664	0.0193174	2.10943	0.352424
RAC875_c1858_2693	2B	129.4	10SAU	5.944	A	2.16954	0.0148858	2.13434	0.0271704	1.63992	0.00981182	2.66163	0.0245899	1.99005	0.0168739	2.5583	0.0164993	1.87597	0.0185818	1.84567	0.00531664	0.0193174	2.10943	0.352424
RAC875_c1858_2693	2B	129.4	10SEL	5.673	A	2.16954	0.0148858	2.13434	0.0271704	1.63992	0.00981182	2.66163	0.0245899	1.99005	0.0168739	2.5583	0.0164993	1.87597	0.0185818	1.84567	0.00531664	0.0193174	2.10943	0.352424
RAC875_c1858_2693	2B	129.4	10WOH	4.312	A	2.16954	0.0148858	2.13434	0.0271704	1.63992	0.00981182	2.66163	0.0245899	1.99005	0.0168739	2.5583	0.0164993	1.87597	0.0185818	1.84567	0.00531664	0.0193174	2.10943	0.352424
RAC875_c1858_2693	2B	129.4	BLUEs	6.025	A	2.16954	0.0148858	2.13434	0.0271704	1.63992	0.00981182	2.66163	0.0245899	1.99005	0.0168739	2.5583	0.0164993	1.87597	0.0185818	1.84567	0.00531664	0.0193174	2.10943	0.352424
RAC875_rep_c102485_468	2B	129.4	09AND	4.528	G	2.07955	0.0146347	2.09064	0.0280119	1.55485	0.00911759	2.61706	0.0247352	1.9316	0.0156611	2.50103	0.0159998	1.8472	0.0188004	1.79835	0.00526711	0.0189661	2.05254	0.356793
RAC875_rep_c102485_468	2B	129.4	09SEL	6.464	G	2.07955	0.0146347	2.09064	0.0280119	1.55485	0.00911759	2.61706	0.0247352	1.9316	0.0156611	2.50103	0.0159998	1.8472	0.0188004	1.79835	0.00526711	0.0189661	2.05254	0.356793
RAC875_rep_c102485_468	2B	129.4	09WOH	4.069	G	2.07955	0.0146347	2.09064	0.0280119	1.55485	0.00911759	2.61706	0.0247352	1.9316	0.0156611	2.50103	0.0159998	1.8472	0.0188004	1.79835	0.00526711	0.0189661	2.05254	0.356793
RAC875_rep_c102485_468	2B	129.4	10AND	6.075	G	2.07955	0.0146347	2.09064	0.0280119	1.55485	0.00911759	2.61706	0.0247352	1.9316	0.0156611	2.50103	0.0159998	1.8472	0.0188004	1.79835	0.00526711	0.0189661	2.05254	0.356793
RAC875_rep_c102485_468	2B	129.4	10JAN	4.3	G	2.07955	0.0146347	2.09064	0.0280119	1.55485	0.00911759	2.61706	0.0247352	1.9316	0.0156611	2.50103	0.0159998	1.8472	0.0188004	1.79835	0.00526711	0.0189661	2.05254	0.356793
RAC875_rep_c102485_468	2B	129.4	10SAU	5.63	G	2.07955	0.0146347	2.09064	0.0280119	1.55485	0.00911759	2.61706	0.0247352	1.9316	0.0156611	2.50103	0.0159998	1.8472	0.0188004	1.79835	0.00526711	0.0189661	2.05254	0.356793
RAC875_rep_c102485_468	2B	129.4	10SEL	5.419	G	2.07955	0.0146347	2.09064	0.0280119	1.55485	0.00911759	2.61706	0.0247352	1.9316	0.0156611	2.50103	0.0159998	1.8472	0.0188004	1.79835	0.00526711	0.0189661	2.05254	0.356793
RAC875_rep_c102485_468	2B	129.4	10WOH	4.057	G	2.07955	0.0146347	2.09064	0.0280119	1.55485	0.00911759	2.61706	0.0247352	1.9316	0.0156611	2.50103	0.0159998	1.8472	0.0188004	1.79835	0.00526711	0.0189661	2.05254	0.356793
RAC875_rep_c102485_468	2B	129.4	BLUEs	5.65	G	2.07955	0.0146347	2.09064	0.0280119	1.55485	0.00911759	2.61706	0.0247352	1.9316	0.0156611	2.50103	0.0159998	1.8472	0.0188004	1.79835	0.00526711	0.0189661	2.05254	0.356793
Tdurum_contig12159_468	2B	129.4	09AND	4.632	C	2.12762	0.00562566	2.19565	0.0186257	1.63489	0.00462017	2.66535	0.0138548	1.93753	0.00641788	2.67743	0.0112925	1.8129	0.0076502	1.8684	0.00175605	0.00927144	2.11497	0.38544
Tdurum_contig12159_468	2B	129.4	09SEL	6.986	C	2.12762	0.00562566	2.19565	0.0186257	1.63489	0.00462017	2.66535	0.0138548	1.93753	0.00641788	2.67743	0.0112925	1.8129	0.0076502	1.8684	0.00175605	0.00927144	2.11497	0.38544
Tdurum_contig12159_468	2B	129.4	09WOH	4.365	C	2.12762	0.00562566	2.19565	0.0186257	1.63489	0.00462017	2.66535	0.0138548	1.93753	0.00641788	2.67743	0.0112925	1.8129	0.0076502	1.8684	0.00175605	0.00927144	2.11497	0.38544
Tdurum_contig12159_468	2B	129.4	10AND	6.244	C	2.12762	0.00562566	2.19565	0.0186257	1.63489	0.00462017	2.66535	0.0138548	1.93753	0.00641788	2.67743	0.0112925	1.8129	0.0076502	1.8684	0.00175605	0.00927144	2.11497	0.38544
Tdurum_contig12159_468	2B	129.4	10JAN	4.286	C	2.12762	0.00562566	2.19565	0.0186257	1.63489	0.00462017	2.66535	0.0138548	1.93753	0.00641788	2.67743	0.0112925	1.8129	0.0076502	1.8684	0.00175605	0.00927144	2.11497	0.38544
Tdurum_contig12159_468	2B	129.4	10SAU	6.341	C	2.12762	0.00562566	2.19565	0.0186257	1.63489	0.00462017	2.66535	0.0138548	1.93753	0.00641788	2.67743	0.0112925	1.8129	0.0076502	1.8684	0.00175605	0.00927144	2.11497	0.38544
Tdurum_contig12159_468	2B	129.4	10SEL	5.244	C	2.12762	0.00562566	2.19565	0.0186257	1.63489	0.00462017	2.66535	0.0138548	1.93753	0.00641788	2.67743	0.0112925	1.8129	0.0076502	1.8684	0.00175605	0.00927144	2.11497	0.38544
Tdurum_contig12159_468	2B	129.4	10WOH	4.299	C	2.12762	0.00562566	2.19565	0.0186257	1.63489	0.00462017	2.66535	0.0138548	1.93753	0.00641788	2.67743	0.0112925	1.8129	0.0076502	1.8684	0.00175605	0.00927144	2.11497	0.38544
Tdurum_contig12159_468	2B	129.4	BLUEs	5.893	C	2.12762	0.00562566	2.19565	0.0186257	1.63489	0.00462017	2.66535	0.0138548	1.93753	0.00641788	2.67743	0.0112925	1.8129	0.0076502	1.8684	0.00175605	0.00927144	2.11497	0.38544
BobWhite_rep_c64068_241	2B	131.7	09AND	7.86	A	3.77611	0.0424381	3.08585	0.0498462	3.11178	0.0488379	4.73137	0.0591334	3.75605	0.0359993	3.48533	0.0241298	3.27511	0.0633615	3.83501	0.0554922	0.0573972	3.63207	0.535028
BobWhite_rep_c64068_241	2B	131.7	09SEL	7.562	A	3.77611	0.0424381	3.08585	0.0498462	3.11178	0.0488379	4.73137	0.0591334	3.75605	0.0359993	3.48533	0.0241298	3.27511	0.0633615	3.83501	0.0554922	0.0573972	3.63207	0.535028
BobWhite_rep_c64068_241	2B	131.7	09WOH	8.46	A	3.77611	0.0424381	3.08585	0.0498462	3.11178	0.0488379	4.73137	0.0591334	3.75605	0.0359993	3.48533	0.0241298	3.27511	0.0633615	3.83501	0.0554922	0.0573972	3.63207	0.535028
BobWhite_rep_c64068_241	2B	131.7	10AND	10.766	A	3.77611	0.0424381	3.08585	0.0498462	3.11178	0.0488379	4.73137	0.0591334	3.75605	0.0359993	3.48533	0.0241298	3.27511	0.0633615	3.83501	0.0554922	0.0573972	3.63207	0.535028
BobWhite_rep_c64068_241	2B	131.7	10JAN	8.599	A	3.77611	0.0424381	3.08585	0.0498462	3.11178	0.0488379	4.73137	0.0591334	3.75605	0.0359993	3.48533	0.0241298	3.27511	0.0633615	3.83501	0.0554922	0.0573972	3.63207	0.535028
BobWhite_rep_c64068_241	2B	131.7	10SAU	5.959	A	3.77611	0.0424381	3.08585	0.0498462	3.11178	0.0488379	4.73137	0.0591334	3.75605	0.0359993	3.48533	0.0241298	3.27511	0.0633615	3.83501	0.0554922	0.0573972	3.63207	0.535028
BobWhite_rep_c64068_241	2B	131.7	10SEL	9.209	A	3.77611	0.0424381	3.08585	0.0498462	3.11178	0.0488379	4.73137	0.0591334	3.75605	0.0359993	3.48533	0.0241298	3.27511	0.0633615	3.83501	0.0554922	0.0573972	3.63207	0.535028
BobWhite_rep_c64068_241	2B	131.7	10WOH	9.674	A	3.77611	0.0424381	3.08585	0.0498462	3.11178	0.0488379	4.73137	0.0591334	3.75605	0.0359993	3.48533	0.0241298	3.27511	0.0633615	3.83501	0.0554922	0.0573972	3.63207	0.535028
BobWhite_rep_c64068_241	2B	131.7	BLUEs	9.409	A	3.77611	0.0424381	3.08585	0.0498462	3.11178	0.0488379	4.73137	0.0591334	3.75605	0.0359993	3.48533	0.0241298	3.27511	0.0633615	3.83501	0.0554922	0.0573972	3.63207	0.535028
Excalibur_c56550_71	2B	131.7	09AND	5.594	A	2.97478	0.0362162	2.32629	0.0452814	2.30468	0.0416002	3.58491	0.0504496	2.75078	0.0287878	2.75675	0.0221799	2.66964	0.0586961	2.93324	0.0459949	0.0501902	2.78763	0.406061
Excalibur_c56550_71	2B	131.7	09SEL	4.973	A	2.97478	0.0362162	2.32629	0.0452814	2.30468	0.0416002	3.58491	0.0504496	2.75078	0.0287878	2.75675	0.0221799	2.66964	0.0586961	2.93324	0.0459949	0.0501902	2.78763	0.406061
Excalibur_c56550_71	2B	131.7	09WOH	5.345	A	2.97478	0.0362162	2.32629	0.0452814	2.30468	0.0416002	3.58491	0.0504496	2.75078	0.0287878	2.75675	0.0221799	2.66964	0.0586961	2.93324	0.0459949	0.0501902	2.78763	0.406061
Excalibur_c56550_71	2B	131.7	10AND	7.003	A	2.97478	0.0362162	2.32629	0.0452814	2.30468	0.0416002	3.58491	0.0504496	2.75078	0.0287878	2.75675	0.0221799	2.66964	0.0586961	2.93324	0.0459949	0.0501902	2.78763	0.406061
Excalibur_c56550_71	2B	131.7	10JAN	5.314	A	2.97478	0.0362162	2.32629	0.0452814	2.30468	0.0416002	3.58491	0.0504496	2.75078	0.0287878	2.75675	0.0221799	2.66964	0.0586961	2.93324	0.0459949	0.0501902	2.78763	0.406061
Excalibur_c56550_71	2B	131.7	10SAU	4.322	A	2.97478	0.0362162	2.32629	0.0452814	2.30468	0.0416002	3.58491	0.0504496	2.75078	0.0287878	2.75675	0.0221799	2.66964	0.0586961	2.93324	0.0459949	0.0501902	2.78763	0.406061
Excalibur_c56550_71	2B	131.7	10SEL	6.945	A	2.97478	0.0362162	2.32629	0.0452814	2.30468	0.0416002	3.58491	0.0504496	2.75078	0.0287878	2.75675	0.0221799	2.66964	0.0586961	2.93324	0.0459949	0.0501902	2.78763	0.406061
Excalibur_c56550_71	2B	131.7	10WOH	6.462	A	2.97478	0.0362162	2.32629	0.0452814	2.30468	0.0416002	3.58491	0.0504496	2.75078	0.0287878	2.75675	0.0221799	2.66964	0.0586961	2.93324	0.0459949	0.0501902	2.78763	0.406061
Excalibur_c56550_71	2B	131.7	BLUEs	6.305	A	2.97478	0.0362162	2.32629	0.0452814	2.30468	0.0416002	3.58491	0.0504496	2.75078	0.0287878	2.75675	0.0221799	2.66964	0.0586961	2.93324	0.0459949	0.0501902	2.78763	0.406061
Kukri_c10869_1366	2B	131.7	09AND	5.565	A	2.94999	0.0370619	2.30897	0.0464571	2.29304	0.0428539	3.53855	0.0513285	2.68316	0.0292921	2.67144	0.0220355	2.63797	0.0593221	2.92217	0.0471627	0.0511062	2.75066	0.399633
Kukri_c10869_1366	2B	131.7	09SEL	4.955	A	2.94999	0.0370619	2.30897	0.0464571	2.29304	0.0428539	3.53855	0.0513285	2.68316	0.0292921	2.67144	0.0220355	2.63797	0.0593221	2.92217	0.0471627	0.0511062	2.75066	0.399633
Kukri_c10869_1366	2B	131.7	09WOH	5.35	A	2.94999	0.0370619	2.30897	0.0464571	2.29304	0.0428539	3.53855	0.0513285	2.68316	0.0292921	2.67144	0.0220355	2.63797	0.0593221	2.92217	0.0471627	0.0511062	2.75066	0.399633
Kukri_c10869_1366	2B	131.7	10AND	6.899	A	2.94999	0.0370619	2.30897	0.0464571	2.29304	0.0428539	3.53855	0.0513285	2.68316	0.0292921	2.67144	0.0220355	2.63797	0.0593221	2.92217	0.0471627	0.0511062	2.75066	0.399633
Kukri_c10869_1366	2B	131.7	10JAN	5.118	A	2.94999	0.0370619	2.30897	0.0464571	2.29304	0.0428539	3.53855	0.0513285	2.68316	0.0292921	2.67144	0.0220355	2.63797	0.0593221	2.92217	0.0471627	0.0511062	2.75066	0.399633
Kukri_c10869_1366	2B	131.7	10SAU	4.117	A	2.94999	0.0370619	2.30897	0.0464571	2.29304	0.0428539	3.53855	0.0513285	2.68316	0.0292921	2.67144	0.0220355	2.63797	0.0593221	2.92217	0.0471627	0.0511062	2.75066	0.399633
Kukri_c10869_1366	2B	131.7	10SEL	6.86	A	2.94999	0.0370619	2.30897	0.0464571	2.29304	0.0428539	3.53855	0.0513285	2.68316	0.0292921	2.67144	0.0220355	2.63797	0.0593221	2.92217	0.0471627	0.0511062	2.75066	0.399633
Kukri_c10869_1366	2B	131.7	10WOH	6.48	A	2.94999	0.0370619	2.30897	0.0464571	2.29304	0.0428539	3.53855	0.0513285	2.68316	0.0292921	2.67144	0.0220355	2.63797	0.0593221	2.92217	0.0471627	0.0511062	2.75066	0.399633
Kukri_c10869_1366	2B	131.7	BLUEs	6.209	A	2.94999	0.0370619	2.30897	0.0464571	2.29304	0.0428539	3.53855	0.0513285	2.68316	0.0292921	2.67144	0.0220355	2.63797	0.0593221	2.92217	0.0471627	0.0511062	2.75066	0.399633
Kukri_c10869_1591	2B	131.7	09AND	5.554	T	2.93707	0.0349442	2.29596	0.0449818	2.28686	0.0417303	3.507	0.0485665	2.71103	0.02991	2.65503	0.0208688	2.61925	0.0562951	2.93343	0.0458323	0.0493233	2.7432	0.394534
Kukri_c10869_1591	2B	131.7	09SEL	4.935	T	2.93707	0.0349442	2.29596	0.0449818	2.28686	0.0417303	3.507	0.0485665	2.71103	0.02991	2.65503	0.0208688	2.61925	0.0562951	2.93343	0.0458323	0.0493233	2.7432	0.394534
Kukri_c10869_1591	2B	131.7	09WOH	5.358	T	2.93707	0.0349442	2.29596	0.0449818	2.28686	0.0417303	3.507	0.0485665	2.71103	0.02991	2.65503	0.0208688	2.61925	0.0562951	2.93343	0.0458323	0.0493233	2.7432	0.394534
Kukri_c10869_1591	2B	131.7	10AND	6.825	T	2.93707	0.0349442	2.29596	0.0449818	2.28686	0.0417303	3.507	0.0485665	2.71103	0.02991	2.65503	0.0208688	2.61925	0.0562951	2.93343	0.0458323	0.0493233	2.7432	0.394534
Kukri_c10869_1591	2B	131.7	10JAN	5.243	T	2.93707	0.0349442	2.29596	0.0449818	2.28686	0.0417303	3.507	0.0485665	2.71103	0.02991	2.65503	0.0208688	2.61925	0.0562951	2.93343	0.0458323	0.0493233	2.7432	0.394534
Kukri_c10869_1591	2B	131.7	10SAU	4.095	T	2.93707	0.0349442	2.29596	0.0449818	2.28686	0.0417303	3.507	0.0485665	2.71103	0.02991	2.65503	0.0208688	2.61925	0.0562951	2.93343	0.0458323	0.0493233	2.7432	0.394534
Kukri_c10869_1591	2B	131.7	10SEL	6.808	T	2.93707	0.0349442	2.29596	0.0449818	2.28686	0.0417303	3.507	0.0485665	2.71103	0.02991	2.65503	0.0208688	2.61925	0.0562951	2.93343	0.0458323	0.0493233	2.7432	0.394534
Kukri_c10869_1591	2B	131.7	10WOH	6.57	T	2.93707	0.0349442	2.29596	0.0449818	2.28686	0.0417303	3.507	0.0485665	2.71103	0.02991	2.65503	0.0208688	2.61925	0.0562951	2.93343	0.0458323	0.0493233	2.7432	0.394534
Kukri_c10869_1591	2B	131.7	BLUEs	6.223	T	2.93707	0.0349442	2.29596	0.0449818	2.28686	0.0417303	3.507	0.0485665	2.71103	0.02991	2.65503	0.0208688	2.61925	0.0562951	2.93343	0.0458323	0.0493233	2.7432	0.394534
Kukri_c10869_489	2B	131.7	09AND	5.569	T	2.95074	0.0372288	2.3086	0.0464728	2.29308	0.042855	3.53832	0.0513504	2.6827	0.0293059	2.67201	0.0220805	2.63819	0.0594155	2.92255	0.0471771	0.051175	2.75077	0.399687
Kukri_c10869_489	2B	131.7	09SEL	4.943	T	2.95074	0.0372288	2.3086	0.0464728	2.29308	0.042855	3.53832	0.0513504	2.6827	0.0293059	2.67201	0.0220805	2.63819	0.0594155	2.92255	0.0471771	0.051175	2.75077	0.399687
Kukri_c10869_489	2B	131.7	09WOH	5.34	T	2.95074	0.0372288	2.3086	0.0464728	2.29308	0.042855	3.53832	0.0513504	2.6827	0.0293059	2.67201	0.0220805	2.63819	0.0594155	2.92255	0.0471771	0.051175	2.75077	0.399687
Kukri_c10869_489	2B	131.7	10AND	6.886	T	2.95074	0.0372288	2.3086	0.0464728	2.29308	0.042855	3.53832	0.0513504	2.6827	0.0293059	2.67201	0.0220805	2.63819	0.0594155	2.92255	0.0471771	0.051175	2.75077	0.399687
Kukri_c10869_489	2B	131.7	10JAN	5.108	T	2.95074	0.0372288	2.3086	0.0464728	2.29308	0.042855	3.53832	0.0513504	2.6827	0.0293059	2.67201	0.0220805	2.63819	0.0594155	2.92255	0.0471771	0.051175	2.75077	0.399687
Kukri_c10869_489	2B	131.7	10SAU	4.111	T	2.95074	0.0372288	2.3086	0.0464728	2.29308	0.042855	3.53832	0.0513504	2.6827	0.0293059	2.67201	0.0220805	2.63819	0.0594155	2.92255	0.0471771	0.051175	2.75077	0.399687
Kukri_c10869_489	2B	131.7	10SEL	6.856	T	2.95074	0.0372288	2.3086	0.0464728	2.29308	0.042855	3.53832	0.0513504	2.6827	0.0293059	2.67201	0.0220805	2.63819	0.0594155	2.92255	0.0471771	0.051175	2.75077	0.399687
[truncated: 4,422 more rows]

## Sheet: Table_S7B
Table S7B: List of significant (–log10(p) >4.0) marker trait associations of the SNP markers. Markers with distances < 6.0 cM were combined by colour coding. Columns G to V describe the additive effect and the R2 for each environment. Colum W indicates the R2 of the BLUEs values. Positive additive effecst promote plant height and negative additive effect reduce plant height.
[truncated: 789 more rows]
