# Supplementary material for: Whole Genome Association Mapping of Plant Height in Winter Wheat (Triticum aestivum L.)
Source: PLoS One. 2014 Nov 18;9(11):e113287. doi: 10.1371/journal.pone.0113287 (PMC4236181; doi:10.1371/journal.pone.0113287)
Supplement: Table S8 — Number of MTAs per chromosomes for the SSR and SNP markers. (XLSX) [file pone.0113287.s011.xlsx]

## Sheet: Table_S8
Table S8: Number of MTAs per chromosomes for the SSR and SNP markers
	Number of analyzed loci		MTAs with LOD ≥4.0		MTAs with LOD ≥ 4.82	MTAs with LOD≥ 5.89	Number of combined significant marker loci
	SSR*	SNP*	SSR (BLUEs)	SNP (BLUEs)	SSR (BLUEs)	SNP (BLUEs)	SSR**	SNP**
Chr 1A	22	506	59 (8)	187 (22)	38 (5)	52 (6)	5	4
Chr 1B	33	676	47 (7)	128(19)	15 (1)	16 (4)	5	5
Chr 1D	25	79	66 (10)	77 (10)	27 (4)	18 (3)	6	5
Chr 2A	32	461	92 (12)	629 (87)	58 (9)	205 (32)	7	7
Chr 2B	35	721	118 (16)	917 (108)	46 (8)	238 (37)	6	3
Chr 2D	36	96	98 (11)	47 (5)	55 (6)	15 (3)	7	3
Chr 3A	32	470	69 (9)	441 (55)	46 (5)	93 (15)	7	5
Chr 3B	39	764	42 (6)	291 (35)	22 (3)	33 (7)	4	3
Chr 3D	39	52	85 (10)	18 (2)	59 (9)	18 (2)	7	1
Chr 4A	32	235	79 (10)	102 (13)	62 (9)	19 (1)	5	2
Chr 4B	20	339	50 (6)	237 (46)	32 (5)	19 (3)	4	6
Chr 4D	18	12	75 (9)	28 (3)	50 (6)	27 (3)	4	1
Chr 5A	25	456	121 (16)	393 (56)	83 (11)	123 (16)	6	5
Chr 5B	33	759	111 (13)	943 (113)	65 (10)	424 (55)	6	9
Chr 5D	48	91	96 (13)	288 (34)	37 (5)	160 (26)	6	3
Chr 6A	17	535	53 (6)	451 (55)	41 (5)	113 (18)	4	3
Chr 6B	18	364	9 (1)	190 (23)	6 (1)	33 (4)	1	7
Chr 6D	30	49	47(6)	26 (3)	34 (4)	9 (1)	4	2
Chr 7A	31	554	68 (9)	339 (43)	42 (6)	141 (22)	6	4
Chr 7B	24	481	106 (12)	432 (47)	76 (11)	123 (16)	4	6
Chr 7D	46	69	57 (7)	81 (9)	38 (5)	25 (6)	5	3
unm.	135	0	325 (42)	0	172 (25)	0
SUM	770	7769	1873 (239)	6245 (788)	1104(153)	1904 (280)	109	87
*	No. of loci used for analysis
**	No. combined loci considering BLUEs only. Neighbouring loci with distances < 6.0 cM were combined.
