# Supplementary material for: Whole Genome Association Mapping of Plant Height in Winter Wheat (Triticum aestivum L.)
Source: PLoS One. 2014 Nov 18;9(11):e113287. doi: 10.1371/journal.pone.0113287 (PMC4236181; doi:10.1371/journal.pone.0113287)
Supplement: Table S9 — List of significant (–log10(P) >2.0) marker trait associations of the candidate genes. Columns F to U describe the additive effect and the R2 for each environment. Colum V indicates the R2 of the BLUEs values. Positive additive effects promote plant height and negative additive effects reduce plant height. (XLSX) [file pone.0113287.s012.xlsx]

## Sheet: Table_S9
Table S9: List of significant (–log10(P) >2.0) marker trait associations of the candidate genes. Columns F to U describe the additive effect and the R2 for each environment. Colum V indicates the R2 of the BLUEs values. Positiv additive effects promote plant height and negative additive effects reduce plant height.
Marker_allele (bp)	Chr.	Pos	Year.LOC	log10(p)	Eff_09AND	R2_09AND	Eff_09SEL	R2_09SEL	Eff_09WOH	R2_09WOH	Eff_10AND	R2_10AND	Eff_10JAN	R2_10JAN	Eff_10SAU	R2_10SAU	Eff_10SEL	R2_10SEL	Eff_10WOH	R2_10WOH	R2_BLUEs	Eff_mean	Eff_STDV
Ppd-D1_ins	2D	unm.	10SEL	8.292	-3.47291	0.0428368	-2.35664	0.0334083	-2.14149	0.0259221	-2.86888	0.0227111	-2.51738	0.0242575	-3.76494	0.0618486	-3.07336	0.0501161	-3.25122	0.0485892	0.0457022	-2.93085	0.565696
Ppd-D1_ins	2D	unm.	10WOH	7.145	-3.47291	0.0428368	-2.35664	0.0334083	-2.14149	0.0259221	-2.86888	0.0227111	-2.51738	0.0242575	-3.76494	0.0618486	-3.07336	0.0501161	-3.25122	0.0485892	0.0457022	-2.93085	0.565696
Ppd-D1_ins	2D	unm.	10SAU	7.066	-3.47291	0.0428368	-2.35664	0.0334083	-2.14149	0.0259221	-2.86888	0.0227111	-2.51738	0.0242575	-3.76494	0.0618486	-3.07336	0.0501161	-3.25122	0.0485892	0.0457022	-2.93085	0.565696
Ppd-D1_ins	2D	unm.	09AND	6.836	-3.47291	0.0428368	-2.35664	0.0334083	-2.14149	0.0259221	-2.86888	0.0227111	-2.51738	0.0242575	-3.76494	0.0618486	-3.07336	0.0501161	-3.25122	0.0485892	0.0457022	-2.93085	0.565696
Ppd-D1_ins	2D	unm.	BLUEs	6.261	-3.47291	0.0428368	-2.35664	0.0334083	-2.14149	0.0259221	-2.86888	0.0227111	-2.51738	0.0242575	-3.76494	0.0618486	-3.07336	0.0501161	-3.25122	0.0485892	0.0457022	-2.93085	0.565696
Ppd-D1_ins	2D	unm.	09SEL	4.633	-3.47291	0.0428368	-2.35664	0.0334083	-2.14149	0.0259221	-2.86888	0.0227111	-2.51738	0.0242575	-3.76494	0.0618486	-3.07336	0.0501161	-3.25122	0.0485892	0.0457022	-2.93085	0.565696
Ppd-D1_ins	2D	unm.	09WOH	4.243	-3.47291	0.0428368	-2.35664	0.0334083	-2.14149	0.0259221	-2.86888	0.0227111	-2.51738	0.0242575	-3.76494	0.0618486	-3.07336	0.0501161	-3.25122	0.0485892	0.0457022	-2.93085	0.565696
Ppd-D1_ins	2D	unm.	10AND	4.175	-3.47291	0.0428368	-2.35664	0.0334083	-2.14149	0.0259221	-2.86888	0.0227111	-2.51738	0.0242575	-3.76494	0.0618486	-3.07336	0.0501161	-3.25122	0.0485892	0.0457022	-2.93085	0.565696
Ppd-D1_ins	2D	unm.	10JAN	4.089	-3.47291	0.0428368	-2.35664	0.0334083	-2.14149	0.0259221	-2.86888	0.0227111	-2.51738	0.0242575	-3.76494	0.0618486	-3.07336	0.0501161	-3.25122	0.0485892	0.0457022	-2.93085	0.565696
Ppd-D1_sen	2D	unm.	10SEL	8.292	3.47291	0.0428368	2.35664	0.0334083	2.14149	0.0259221	2.86888	0.0227111	2.51738	0.0242575	3.76494	0.0618486	3.07336	0.0501161	3.25122	0.0485892	0.0457022	2.93085	0.565696
Ppd-D1_sen	2D	unm.	10WOH	7.145	3.47291	0.0428368	2.35664	0.0334083	2.14149	0.0259221	2.86888	0.0227111	2.51738	0.0242575	3.76494	0.0618486	3.07336	0.0501161	3.25122	0.0485892	0.0457022	2.93085	0.565696
Ppd-D1_sen	2D	unm.	10SAU	7.066	3.47291	0.0428368	2.35664	0.0334083	2.14149	0.0259221	2.86888	0.0227111	2.51738	0.0242575	3.76494	0.0618486	3.07336	0.0501161	3.25122	0.0485892	0.0457022	2.93085	0.565696
Ppd-D1_sen	2D	unm.	09AND	6.836	3.47291	0.0428368	2.35664	0.0334083	2.14149	0.0259221	2.86888	0.0227111	2.51738	0.0242575	3.76494	0.0618486	3.07336	0.0501161	3.25122	0.0485892	0.0457022	2.93085	0.565696
Ppd-D1_sen	2D	unm.	BLUEs	6.261	3.47291	0.0428368	2.35664	0.0334083	2.14149	0.0259221	2.86888	0.0227111	2.51738	0.0242575	3.76494	0.0618486	3.07336	0.0501161	3.25122	0.0485892	0.0457022	2.93085	0.565696
Ppd-D1_sen	2D	unm.	09SEL	4.633	3.47291	0.0428368	2.35664	0.0334083	2.14149	0.0259221	2.86888	0.0227111	2.51738	0.0242575	3.76494	0.0618486	3.07336	0.0501161	3.25122	0.0485892	0.0457022	2.93085	0.565696
Ppd-D1_sen	2D	unm.	09WOH	4.243	3.47291	0.0428368	2.35664	0.0334083	2.14149	0.0259221	2.86888	0.0227111	2.51738	0.0242575	3.76494	0.0618486	3.07336	0.0501161	3.25122	0.0485892	0.0457022	2.93085	0.565696
Ppd-D1_sen	2D	unm.	10AND	4.175	3.47291	0.0428368	2.35664	0.0334083	2.14149	0.0259221	2.86888	0.0227111	2.51738	0.0242575	3.76494	0.0618486	3.07336	0.0501161	3.25122	0.0485892	0.0457022	2.93085	0.565696
Ppd-D1_sen	2D	unm.	10JAN	4.089	3.47291	0.0428368	2.35664	0.0334083	2.14149	0.0259221	2.86888	0.0227111	2.51738	0.0242575	3.76494	0.0618486	3.07336	0.0501161	3.25122	0.0485892	0.0457022	2.93085	0.565696
Rht-B1_m	4B	unm.	09AND	2.073	-2.37279	0.0163406	-1.22109	0.0074178	-1.65598	0.0185853	-2.47633	0.0148778	-1.7963	0.00211541	-1.94569	0.0102815	-1.01256	0.00443718	-1.99576	0.018998	0.0123531	-1.80956	0.509943
Rht-B1_w	4B	unm.	09AND	2.073	2.37279	0.0163406	1.22109	0.0074178	1.65598	0.0185853	2.47633	0.0148778	1.7963	0.00211541	1.94569	0.0102815	1.01256	0.00443718	1.99576	0.018998	0.0123531	1.80956	0.509943
Rht-D1_m	4D	unm.	10AND	35.061	-5.21202	0.102208	-4.09344	0.0763463	-3.73978	0.0576887	-6.18682	0.147701	-5.17193	0.153373	-4.94458	0.0617374	-4.19439	0.0984463	-4.39538	0.0581946	0.113036	-4.74229	0.790965
Rht-D1_m	4D	unm.	10JAN	30.368	-5.21202	0.102208	-4.09344	0.0763463	-3.73978	0.0576887	-6.18682	0.147701	-5.17193	0.153373	-4.94458	0.0617374	-4.19439	0.0984463	-4.39538	0.0581946	0.113036	-4.74229	0.790965
Rht-D1_m	4D	unm.	BLUEs	29.233	-5.21202	0.102208	-4.09344	0.0763463	-3.73978	0.0576887	-6.18682	0.147701	-5.17193	0.153373	-4.94458	0.0617374	-4.19439	0.0984463	-4.39538	0.0581946	0.113036	-4.74229	0.790965
Rht-D1_m	4D	unm.	09AND	27.138	-5.21202	0.102208	-4.09344	0.0763463	-3.73978	0.0576887	-6.18682	0.147701	-5.17193	0.153373	-4.94458	0.0617374	-4.19439	0.0984463	-4.39538	0.0581946	0.113036	-4.74229	0.790965
Rht-D1_m	4D	unm.	10SEL	27.017	-5.21202	0.102208	-4.09344	0.0763463	-3.73978	0.0576887	-6.18682	0.147701	-5.17193	0.153373	-4.94458	0.0617374	-4.19439	0.0984463	-4.39538	0.0581946	0.113036	-4.74229	0.790965
Rht-D1_m	4D	unm.	09SEL	23.115	-5.21202	0.102208	-4.09344	0.0763463	-3.73978	0.0576887	-6.18682	0.147701	-5.17193	0.153373	-4.94458	0.0617374	-4.19439	0.0984463	-4.39538	0.0581946	0.113036	-4.74229	0.790965
Rht-D1_m	4D	unm.	10WOH	21.714	-5.21202	0.102208	-4.09344	0.0763463	-3.73978	0.0576887	-6.18682	0.147701	-5.17193	0.153373	-4.94458	0.0617374	-4.19439	0.0984463	-4.39538	0.0581946	0.113036	-4.74229	0.790965
Rht-D1_m	4D	unm.	09WOH	20.897	-5.21202	0.102208	-4.09344	0.0763463	-3.73978	0.0576887	-6.18682	0.147701	-5.17193	0.153373	-4.94458	0.0617374	-4.19439	0.0984463	-4.39538	0.0581946	0.113036	-4.74229	0.790965
Rht-D1_m	4D	unm.	10SAU	20.261	-5.21202	0.102208	-4.09344	0.0763463	-3.73978	0.0576887	-6.18682	0.147701	-5.17193	0.153373	-4.94458	0.0617374	-4.19439	0.0984463	-4.39538	0.0581946	0.113036	-4.74229	0.790965
Rht-D1_w	4D	unm.	10AND	32.779	4.99371	0.0871951	3.89874	0.064757	3.57983	0.0490637	5.94896	0.133116	4.95683	0.136462	4.73756	0.0528439	4.02529	0.0853088	4.21796	0.0505796	0.0974801	4.54486	0.765822
Rht-D1_w	4D	unm.	10JAN	28.113	4.99371	0.0871951	3.89874	0.064757	3.57983	0.0490637	5.94896	0.133116	4.95683	0.136462	4.73756	0.0528439	4.02529	0.0853088	4.21796	0.0505796	0.0974801	4.54486	0.765822
Rht-D1_w	4D	unm.	BLUEs	27.182	4.99371	0.0871951	3.89874	0.064757	3.57983	0.0490637	5.94896	0.133116	4.95683	0.136462	4.73756	0.0528439	4.02529	0.0853088	4.21796	0.0505796	0.0974801	4.54486	0.765822
Rht-D1_w	4D	unm.	10SEL	25.26	4.99371	0.0871951	3.89874	0.064757	3.57983	0.0490637	5.94896	0.133116	4.95683	0.136462	4.73756	0.0528439	4.02529	0.0853088	4.21796	0.0505796	0.0974801	4.54486	0.765822
Rht-D1_w	4D	unm.	09AND	25.212	4.99371	0.0871951	3.89874	0.064757	3.57983	0.0490637	5.94896	0.133116	4.95683	0.136462	4.73756	0.0528439	4.02529	0.0853088	4.21796	0.0505796	0.0974801	4.54486	0.765822
Rht-D1_w	4D	unm.	09SEL	21.305	4.99371	0.0871951	3.89874	0.064757	3.57983	0.0490637	5.94896	0.133116	4.95683	0.136462	4.73756	0.0528439	4.02529	0.0853088	4.21796	0.0505796	0.0974801	4.54486	0.765822
Rht-D1_w	4D	unm.	10WOH	20.428	4.99371	0.0871951	3.89874	0.064757	3.57983	0.0490637	5.94896	0.133116	4.95683	0.136462	4.73756	0.0528439	4.02529	0.0853088	4.21796	0.0505796	0.0974801	4.54486	0.765822
Rht-D1_w	4D	unm.	09WOH	19.511	4.99371	0.0871951	3.89874	0.064757	3.57983	0.0490637	5.94896	0.133116	4.95683	0.136462	4.73756	0.0528439	4.02529	0.0853088	4.21796	0.0505796	0.0974801	4.54486	0.765822
Rht-D1_w	4D	unm.	10SAU	18.93	4.99371	0.0871951	3.89874	0.064757	3.57983	0.0490637	5.94896	0.133116	4.95683	0.136462	4.73756	0.0528439	4.02529	0.0853088	4.21796	0.0505796	0.0974801	4.54486	0.765822
Rht8_170	2D	unm.	10WOH	3.968	-1.71592	0.000895634	-1.44418	0.0011443	-1.37667	0.00274341	-1.91858	0.0011946	-1.56538	0.00055974	-1.66291	0.000118528	-1.16311	0.000267494	-1.64421	0.00226858	0.000687379	-1.56137	0.231497
Rht8_170	2D	unm.	10AND	3.908	-1.71592	0.000895634	-1.44418	0.0011443	-1.37667	0.00274341	-1.91858	0.0011946	-1.56538	0.00055974	-1.66291	0.000118528	-1.16311	0.000267494	-1.64421	0.00226858	0.000687379	-1.56137	0.231497
Rht8_170	2D	unm.	BLUEs	3.887	-1.71592	0.000895634	-1.44418	0.0011443	-1.37667	0.00274341	-1.91858	0.0011946	-1.56538	0.00055974	-1.66291	0.000118528	-1.16311	0.000267494	-1.64421	0.00226858	0.000687379	-1.56137	0.231497
Rht8_170	2D	unm.	09SEL	3.731	-1.71592	0.000895634	-1.44418	0.0011443	-1.37667	0.00274341	-1.91858	0.0011946	-1.56538	0.00055974	-1.66291	0.000118528	-1.16311	0.000267494	-1.64421	0.00226858	0.000687379	-1.56137	0.231497
Rht8_170	2D	unm.	09WOH	3.681	-1.71592	0.000895634	-1.44418	0.0011443	-1.37667	0.00274341	-1.91858	0.0011946	-1.56538	0.00055974	-1.66291	0.000118528	-1.16311	0.000267494	-1.64421	0.00226858	0.000687379	-1.56137	0.231497
Rht8_170	2D	unm.	09AND	3.588	-1.71592	0.000895634	-1.44418	0.0011443	-1.37667	0.00274341	-1.91858	0.0011946	-1.56538	0.00055974	-1.66291	0.000118528	-1.16311	0.000267494	-1.64421	0.00226858	0.000687379	-1.56137	0.231497
Rht8_170	2D	unm.	10JAN	3.358	-1.71592	0.000895634	-1.44418	0.0011443	-1.37667	0.00274341	-1.91858	0.0011946	-1.56538	0.00055974	-1.66291	0.000118528	-1.16311	0.000267494	-1.64421	0.00226858	0.000687379	-1.56137	0.231497
Rht8_170	2D	unm.	10SAU	3.068	-1.71592	0.000895634	-1.44418	0.0011443	-1.37667	0.00274341	-1.91858	0.0011946	-1.56538	0.00055974	-1.66291	0.000118528	-1.16311	0.000267494	-1.64421	0.00226858	0.000687379	-1.56137	0.231497
Rht8_170	2D	unm.	10SEL	2.717	-1.71592	0.000895634	-1.44418	0.0011443	-1.37667	0.00274341	-1.91858	0.0011946	-1.56538	0.00055974	-1.66291	0.000118528	-1.16311	0.000267494	-1.64421	0.00226858	0.000687379	-1.56137	0.231497
Rht8_192	2D	unm.	09WOH	4.493	2.64752	0.00517373	2.02055	0.0089786	2.66078	0.0182872	3.45566	0.0214289	2.88261	0.0156426	2.86657	0.0106752	2.44465	0.0125938	2.49167	0.00615131	0.0140081	2.68375	0.414823
Rht8_192	2D	unm.	10AND	4.188	2.64752	0.00517373	2.02055	0.0089786	2.66078	0.0182872	3.45566	0.0214289	2.88261	0.0156426	2.86657	0.0106752	2.44465	0.0125938	2.49167	0.00615131	0.0140081	2.68375	0.414823
Rht8_192	2D	unm.	10SEL	3.822	2.64752	0.00517373	2.02055	0.0089786	2.66078	0.0182872	3.45566	0.0214289	2.88261	0.0156426	2.86657	0.0106752	2.44465	0.0125938	2.49167	0.00615131	0.0140081	2.68375	0.414823
Rht8_192	2D	unm.	BLUEs	3.758	2.64752	0.00517373	2.02055	0.0089786	2.66078	0.0182872	3.45566	0.0214289	2.88261	0.0156426	2.86657	0.0106752	2.44465	0.0125938	2.49167	0.00615131	0.0140081	2.68375	0.414823
Rht8_192	2D	unm.	10JAN	3.746	2.64752	0.00517373	2.02055	0.0089786	2.66078	0.0182872	3.45566	0.0214289	2.88261	0.0156426	2.86657	0.0106752	2.44465	0.0125938	2.49167	0.00615131	0.0140081	2.68375	0.414823
Rht8_192	2D	unm.	10WOH	3.122	2.64752	0.00517373	2.02055	0.0089786	2.66078	0.0182872	3.45566	0.0214289	2.88261	0.0156426	2.86657	0.0106752	2.44465	0.0125938	2.49167	0.00615131	0.0140081	2.68375	0.414823
Rht8_192	2D	unm.	10SAU	3.048	2.64752	0.00517373	2.02055	0.0089786	2.66078	0.0182872	3.45566	0.0214289	2.88261	0.0156426	2.86657	0.0106752	2.44465	0.0125938	2.49167	0.00615131	0.0140081	2.68375	0.414823
Rht8_192	22	unm.	09AND	2.929	2.64752	0.00517373	2.02055	0.0089786	2.66078	0.0182872	3.45566	0.0214289	2.88261	0.0156426	2.86657	0.0106752	2.44465	0.0125938	2.49167	0.00615131	0.0140081	2.68375	0.414823
Rht8_192	2D	unm.	09SEL	2.563	2.64752	0.00517373	2.02055	0.0089786	2.66078	0.0182872	3.45566	0.0214289	2.88261	0.0156426	2.86657	0.0106752	2.44465	0.0125938	2.49167	0.00615131	0.0140081	2.68375	0.414823
