# Supplementary material for: Whole Genome Association Mapping of Plant Height in Winter Wheat (Triticum aestivum L.)
Source: PLoS One. 2014 Nov 18;9(11):e113287. doi: 10.1371/journal.pone.0113287 (PMC4236181; doi:10.1371/journal.pone.0113287)
Supplement: Table S10 — List of significant (−log10(P) >3.0) marker trait associations of the candidates from the keyword search. Columns Y to AF describe the additive effect for each environment. Column AG indicates the additive effect of the BLUEs values. Positive additive effects promote plant height and negative effects reduce plant height. (XLSX) [file pone.0113287.s013.xlsx]

## Sheet: Table_S10
Table S10: List of significant (-log10(P) >3.0) marker trait associations of the candidates from the keyword search. Columns Y to AF describe the additive effect for each environment. Column AG indicates the additive effect of the BLUEs values. Positive additive effects promote plant height and negative effects reduce plant height.
Wheat-Locus	Syntenic Rice Locus	Annotation in rice	Chr	Pos	BT-Schomburgk x AUS33384*	BT-Schomburgk x AUS33384*	Young x AUS33414*	Young x AUS33414*	Chara x Glenlea*	Chara x Glenlea*	W7984 × Opata M85*	W7984 × Opata M85*	Sundor x AUS30604*	Sundor x AUS30604*	Westonia x Kauz*	Westonia x Kauz*	Avalon x Cadenza*	Avalon x Cadenza*	Savannah x Rialto*	Savannah x Rialto*	Year.LOC	log10(p)	Allele	Eff_09AND	Eff_09SEL	Eff_09WOH	Eff_10AND	Eff_10JAN	Eff_10SAU	Eff_10SEL	Eff_10WOH	Eff_mean	Eff_STAW
Kukri_c82296_367	LOC_Os09g37500	OsSAUR55 - Auxin-responsive SAUR gene family member, expressed	unm.	26	5B	96.03	5B	73.96	-	-	-	-	5B1	76.42	-	-	5B	264.8	-	-	BLUEs	11.432	C	3.2175	2.68723	2.85514	3.39617	2.85639	3.13343	2.63428	3.10265	2.98535	0.268346
RAC875_c27959_117	LOC_Os07g39470	gibberellin response modulator protein, putative, expressed	unm.	102	5B	96.21	-	-	5B	85.6	-	-	5B1	76.42	5B	50.1	5B	264.8	-	-	BLUEs	10.639	C	3.01361	2.49886	2.63936	3.23171	2.66344	2.89161	2.42185	2.93291	2.78667	0.276398
RAC875_c38382_625	LOC_Os07g23570	cytochrome P450 72A1, putative, expressed	unm.	73	-	-	5B	73.96	5B	85.6	5B	151.94	5B1	76.42	5B	50.1	5B	264.8	-	-	BLUEs	10.57	A	3.03062	2.50364	2.63762	3.24149	2.656	2.8755	2.41973	2.92557	2.78627	0.279694
Kukri_c26137_300	LOC_Os07g39470	gibberellin response modulator protein, putative, expressed	unm.	101	5B	96.21	-	-	5B	85.6	-	-	5B1	76.42	5B	50.1	5B	264.8	-	-	BLUEs	10.464	A	3.03337	2.48733	2.63947	3.2042	2.6292	2.90823	2.42862	2.94963	2.78501	0.277946
Jagger_c1791_133	LOC_Os09g37480	OsSAUR53 - Auxin-responsive SAUR gene family member, expressed	unm.	25	5B	96.21	5B	73.96	-	-	-	-	5B1	76.42	-	-	5B	264.8	-	-	BLUEs	10.412	A	3.08819	2.55792	2.75188	3.25401	2.7957	3.03068	2.53748	2.96199	2.87223	0.255442
IACX8282	LOC_Os09g37480	OsSAUR53 - Auxin-responsive SAUR gene family member, expressed	unm.	24	5B	96.21	5B	73.96	-	-	-	-	5B1	76.42	-	-	5B	264.8	-	-	BLUEs	10.381	T	3.09551	2.55916	2.74225	3.25281	2.80619	2.994	2.54089	2.97192	2.87034	0.253118
Excalibur_c54386_103	LOC_Os10g22430	gibberellin response modulator protein, putative, expressed	unm.	105	5B	96.21	-	-	5B	85.6	-	-	5B1	76.42	5B	50.1	5B	264.8	-	-	BLUEs	10.284	G	2.95716	2.44487	2.58799	3.165	2.63584	2.84418	2.38989	2.88615	2.73888	0.268226
RAC875_c42095_237	LOC_Os07g39470	gibberellin response modulator protein, putative, expressed	unm.	103	-	-	-	-	5B	85.6	-	-	5B1	76.42	5B	50.1	5B	264.8	-	-	BLUEs	10.206	C	2.94921	2.43827	2.58531	3.15886	2.63108	2.83264	2.38329	2.88279	2.73268	0.267749
Excalibur_c54386_136	LOC_Os10g22430	gibberellin response modulator protein, putative, expressed	unm.	106	-	-	-	-	5B	85.6	-	-	5B1	76.42	5B	50.1	5B	264.8	-	-	BLUEs	10.155	A	2.95171	2.44052	2.56316	3.1468	2.60678	2.84228	2.36639	2.8911	2.72609	0.272645
wsnp_Ex_rep_c69627_68580121	LOC_Os02g06910	auxin response factor 6, putative, expressed	unm.	11	-	-	6A	94.1	-	-	-	-	-	-	-	-	-	-	-	-	BLUEs	9.466	A	2.93962	2.55132	2.09327	3.27048	2.65629	3.15364	1.99304	2.8794	2.69213	0.4648
RAC875_rep_c107922_295	LOC_Os06g46410	auxin response factor, putative, expressed	unm.	22	-	-	6A	94.1	-	-	-	-	-	-	-	-	-	-	-	-	BLUEs	8.526	T	2.82611	2.46166	1.99956	3.09843	2.48508	3.01714	1.93296	2.77856	2.57494	0.437236
RAC875_rep_c106118_339	LOC_Os12g41950	auxin response factor, putative, expressed	5A	11	-	-	5A	52.09	5A	95.56	-	-	5A1	131.9	-	-	5A	0	-	-	BLUEs	7.666	A	2.71376	2.29349	1.99404	3.07133	2.27233	2.40062	2.30247	2.48196	2.44125	0.326058
BS00013703_51	LOC_Os12g40890	OsIAA30 - Auxin-responsive Aux/IAA gene family member, expressed	unm.	28	-	-	-	-	-	-	-	-	-	-	-	-	5B	109	5A	94.6	BLUEs	7.07	T	-2.77382	-2.34156	-2.39851	-2.8188	-1.80243	-2.58142	-2.06762	-2.48446	-2.40858	0.343422
wsnp_Ex_c17407_26107953	LOC_Os01g65900	chitin-inducible gibberellin-responsive protein, putative, expressed	unm.	98	-	-	-	-	-	-	-	-	-	-	-	-	-	-	-	-	BLUEs	6.724	T	5.79215	3.90567	4.29984	6.12038	4.91363	4.89129	4.11769	4.89816	4.86735	0.778083
wsnp_Ex_c11874_19050989	LOC_Os12g02640	cytochrome P450 72A1, putative, expressed	unm.	91	-	-	-	-	-	-	-	-	-	-	5A	87.2	-	-	5A	86.8	BLUEs	6.702	A	-2.71925	-2.44206	-1.86847	-2.92555	-2.13148	-2.36927	-1.91189	-2.34912	-2.33964	0.367842
BS00067382_51	LOC_Os06g43410	cytochrome P450, putative, expressed	unm.	70	-	-	-	-	-	-	-	-	-	-	-	-	-	-	2A	56.7	BLUEs	6.691	C	-2.3978	-2.24394	-1.87305	-3.05089	-2.56551	-2.49394	-2.17985	-2.45828	-2.40791	0.340854
tplb0050j22_569	LOC_Os03g50940	cytochrome c oxidase assembly protein COX11, mitochondrial precursor, putative, expressed	unm.	59	4A	88.79	-	-	4A	46.51	-	-	-	-	-	-	-	-	-	-	BLUEs	6.682	A	-2.54092	-2.2604	-1.94436	-2.85893	-2.30636	-2.16256	-1.91316	-2.23145	-2.27727	0.308829
RAC875_c9021_1985	LOC_Os01g70270	auxin response factor, putative, expressed	unm.	5	3B	160.64	-	-	-	-	-	-	-	-	-	-	-	-	-	-	BLUEs	6.45	T	5.71556	4.16769	4.32981	6.16531	4.63163	5.17243	4.25489	4.85002	4.91092	0.726196
IAAV5917	LOC_Os08g40900	auxin response factor, putative, expressed	unm.	23	7D	162.4	-	-	-	-	-	-	-	-	-	-	7D	91.2	-	-	BLUEs	6.184	G	2.52555	1.89459	1.7425	2.45889	1.71085	2.25806	1.60348	2.01574	2.02621	0.351807
Excalibur_c23185_155	LOC_Os07g45000	cytochrome P450, putative, expressed	2B	64.3	-	-	-	-	2B1	109.48	2B	144.98	-	-	2B	150.69	-	-	-	-	BLUEs	6.061	A	2.03439	1.76506	1.81272	2.57175	1.75706	2.7836	1.83353	2.27242	2.10382	0.39769
RAC875_c36586_321	LOC_Os02g17760	cytochrome P450, putative, expressed	2A	10.5	-	-	2A	20.92	2A	11.05	2A	36.16	-	-	-	-	-	-	2A	56.7	BLUEs	5.859	T	-2.08583	-2.02387	-1.5904	-2.71247	-2.31207	-2.14382	-1.92152	-2.0384	-2.10355	0.321437
RAC875_c36586_360	LOC_Os02g17760	cytochrome P450, putative, expressed	2A	10.5	-	-	2A	20.92	2A	11.05	2A	36.16	-	-	-	-	-	-	-	-	BLUEs	5.859	T	-2.08583	-2.02387	-1.5904	-2.71247	-2.31207	-2.14382	-1.92152	-2.0384	-2.10355	0.321437
Kukri_c15985_1277	LOC_Os04g57610	auxin response factor, putative, expressed	unm.	19	-	-	-	-	2B2	0.36	-	-	-	-	-	-	2B	224	-	-	BLUEs	5.854	C	2.16164	2.16498	1.57425	2.72613	1.99491	2.73041	1.87076	1.85166	2.13434	0.412264
RFL_Contig3687_972	LOC_Os02g47470	cytochrome P450, putative, expressed	unm.	46	-	-	6A	97.54	6A	63.31	-	-	6A	79.97	-	-	6A	117.8	6A	81	BLUEs	5.782	T	2.052	2.03587	1.49383	2.40903	2.14626	2.49542	1.51335	2.08088	2.02833	0.364749
Kukri_c30754_229	LOC_Os02g57290	cytochrome P450, putative, expressed	unm.	49	-	-	-	-	-	-	-	-	-	-	-	-	-	-	-	-	BLUEs	5.517	C	-1.68821	-1.77324	-1.60388	-2.10453	-2.00128	-1.87152	-1.8217	-1.80663	-1.83387	0.160968
BobWhite_c12032_86	LOC_Os02g57290	cytochrome P450, putative, expressed	unm.	47	-	-	-	-	-	-	-	-	-	-	-	-	-	-	-	-	BLUEs	5.283	A	-1.6742	-1.78032	-1.56272	-2.01566	-1.95145	-1.92585	-1.8477	-1.76914	-1.81588	0.150717
Excalibur_c19182_226	LOC_Os02g57290	cytochrome P450, putative, expressed	unm.	48	-	-	-	-	-	-	-	-	-	-	-	-	-	-	-	-	BLUEs	5.033	T	-1.59807	-1.70482	-1.52394	-2.00659	-1.9788	-1.79925	-1.74468	-1.71726	-1.75918	0.167871
Excalibur_c30648_924	LOC_Os07g23570	cytochrome P450 72A1, putative, expressed	6B	2.4	-	-	6B	1.28	-	-	6B	31.43	-	-	6B	0	-	-	-	-	BLUEs	4.735	C	2.82765	2.05788	1.79558	3.14922	2.2437	2.83836	2.10776	1.99804	2.37727	0.490774
wsnp_Ex_c15475_23757972	LOC_Os01g70270	auxin response factor, putative, expressed	unm.	7	3A1	210.89	3A	233.34	3A	106.32	-	-	3A	181.6	3A1	162.65	3A	289.2	-	-	BLUEs	4.401	T	-1.94731	-1.43185	-1.49226	-2.12447	-1.64007	-2.02198	-1.58035	-2.14301	-1.79766	0.292265
RAC875_c9013_185	LOC_Os07g23570	cytochrome P450 72A1, putative, expressed	unm.	74	2B	38.06	-	-	2B1	13.8	-	-	2B	3.01	-	-	-	-	-	-	BLUEs	4.168	A	3.04052	2.85248	2.66595	2.92642	2.30612	3.39189	2.84099	3.15636	2.89759	0.325418
wsnp_JD_c2937_3905238	LOC_Os01g70270	auxin response factor, putative, expressed	unm.	8	-	-	-	-	-	-	-	-	-	-	-	-	-	-	3B	203.7	BLUEs	3.967	G	-1.82054	-1.68181	-1.49224	-2.01006	-1.57453	-2.11607	-1.43815	-2.16117	-1.78682	0.283841
RAC875_c36363_222	LOC_Os06g01966	auxin-induced protein 5NG4, putative, expressed	4A	150.6	4A	238.03	4A	292.13	4A	242.43	4A	335.07	4A	287.32	4A	251.54	-	-	-	-	BLUEs	3.699	A	2.48	1.9873	1.87233	2.54578	1.80123	2.17431	1.86871	2.36359	2.13666	0.296328
Kukri_c80974_619	LOC_Os08g01510	cytochrome P450, putative, expressed	3A	32.1	3A1	98.66	3A	102.01	3A	59.38	3A	91.8	-	-	3A1	77.93	-	-	-	-	BLUEs	3.612	T	1.44568	1.61181	1.50028	2.05971	1.03337	2.21443	1.5008	1.65893	1.62813	0.368551
RFL_Contig539_1789	LOC_Os03g55800	cytochrome P450, putative, expressed	unm.	60	5B	142.52	5B	149.89	5B	130.46	-	-	-	-	-	-	-	-	5B	100.2	BLUEs	3.58	C	1.89458	1.45229	1.52417	2.09522	1.56546	1.69239	1.5749	1.61147	1.67631	0.214973
BS00022652_51	LOC_Os09g26960	cytochrome P450, putative, expressed	5B	45.8	-	-	5B	39.42	5B	65.34	5B	96.87	-	-	5B	25.86	5B	126.3	-	-	BLUEs	3.506	G	1.94213	2.08771	1.6442	2.79284	3.13266	2.82044	1.9049	1.92392	2.2811	0.548371
wsnp_JD_c7532_8615717	LOC_Os01g65900	chitin-inducible gibberellin-responsive protein, putative, expressed	unm.	100	-	-	-	-	-	-	-	-	-	-	3A1	138.51	3A	280.3	-	-	BLUEs	3.48	A	2.36374	1.98763	1.90085	2.08151	1.63174	2.27811	1.81433	2.71746	2.09692	0.345577
BobWhite_c18593_955	LOC_Os01g65900	chitin-inducible gibberellin-responsive protein, putative, expressed	unm.	96	-	-	-	-	-	-	-	-	-	-	3A1	138.51	3A	280.3	-	-	BLUEs	3.447	C	2.35926	1.96804	1.87662	2.05093	1.61191	2.29008	1.83035	2.72376	2.08887	0.352964
RAC875_rep_c77065_1532	LOC_Os01g65900	chitin-inducible gibberellin-responsive protein, putative, expressed	unm.	97	-	-	-	-	-	-	-	-	-	-	3A1	138.51	3A	280.3	-	-	BLUEs	3.447	T	2.35926	1.96804	1.87662	2.05093	1.61191	2.29008	1.83035	2.72376	2.08887	0.352964
wsnp_Ex_rep_c67786_66472568	LOC_Os01g65900	chitin-inducible gibberellin-responsive protein, putative, expressed	unm.	99	-	-	-	-	-	-	-	-	-	-	3A1	138.51	3A	280.3	-	-	BLUEs	3.447	A	2.35926	1.96804	1.87662	2.05093	1.61191	2.29008	1.83035	2.72376	2.08887	0.352964
IAAV5729	LOC_Os11g28060	cytochrome P450, putative, expressed	3A	32.1	-	-	-	-	-	-	3A	91.8	-	-	3A1	77.93	-	-	-	-	BLUEs	3.44	C	1.38634	1.58505	1.47427	1.95995	0.918955	2.16072	1.43763	1.626	1.56861	0.37581
RAC875_c47976_291	LOC_Os08g01510	cytochrome P450, putative, expressed	3A	32.1	3A1	98.66	3A	102.01	3A	59.38	3A	91.8	-	-	3A1	77.93	-	-	-	-	BLUEs	3.44	G	1.38634	1.58505	1.47427	1.95995	0.918955	2.16072	1.43763	1.626	1.56861	0.37581
RAC875_rep_c76772_850	LOC_Os06g09660	auxin response factor, putative, expressed	7A	80.3	-	-	7A	125.78	-	-	7A	176.3	-	-	-	-	-	-	-	-	BLUEs	3.256	G	2.05174	1.78239	1.66675	1.94192	1.39121	2.29451	1.63989	1.70483	1.80916	0.279603
Kukri_rep_c92967_369	LOC_Os04g08824	cytochrome P450, putative, expressed	unm.	62	2B	43.19	2B	16.485	2B1	18.26	-	-	2B	12.09	-	-	-	-	-	-	BLUEs	3.17	A	2.77015	1.93295	2.00675	2.9778	2.37667	2.58512	2.18162	2.4143	2.40567	0.363728
IAAV7226	LOC_Os08g16260	cytochrome P450 protein, putative, expressed	unm.	83	-	-	-	-	-	-	-	-	-	-	-	-	-	-	-	-	BLUEs	3.029	T	1.60744	1.42524	1.4213	1.68461	1.20528	1.32235	1.40754	1.56554	1.45491	0.156937
*chromosome or chromosomal position in centiMorgan according to Wang et al. 2014
