# Supplementary material for: Whole Genome Association Mapping of Plant Height in Winter Wheat (Triticum aestivum L.)
Source: PLoS One. 2014 Nov 18;9(11):e113287. doi: 10.1371/journal.pone.0113287 (PMC4236181; doi:10.1371/journal.pone.0113287)
Supplement: Table S11 — List of wheat SNP with GA related orthologous loci in rice. (XLSX) [file pone.0113287.s014.xlsx]

## Sheet: Table_S11
Table S11: List of wheat SNP with GA related orthologous loci in rice
Wheat SNP	Chromosome	Position (cM)	Top BLAST Hit Brachypodium**	Top BLAST Hit Oryza sativa**	Top BLAST Hit Sorghum bicolor**	Linked locus in rice	Annotation of column G
Jagger_c765_61	3A	60.6	Bradi2g50010.1	LOC_Os01g54860.1	Sb03g034770.1_PACid_1963310	LOC_Os01g55240	OsGA2ox3*
wsnp_Ex_rep_c66907_65324299	3A	60.6	Bradi2g50010.1	LOC_Os01g54860.1	Sb03g034770.1_PACid_1963310	LOC_Os01g55240	OsGA2ox3*
Ku_c41007_116	3A	60.6	Bradi2g50100.1	LOC_Os01g54960.1	Sb03g034840.1_PACid_1963319	LOC_Os01g55240	OsGA2ox3*
Excalibur_rep_c67269_496	3A	60.6	Bradi2g50990.1	LOC_Os01g56140.1	Sb03g035670.1_PACid_1963418	LOC_Os01g55240	OsGA2ox3*
wsnp_Ex_c2502_4675968	3A	60.6	Bradi2g51000.1	LOC_Os01g56150.1	Sb03g035680.1_PACid_1963420	LOC_Os01g55240	OsGA2ox3*
wsnp_Ex_c2331_4369782	3A	59	Bradi2g51017.1	LOC_Os01g56190.1	Sb03g035700.1_PACid_1963422	LOC_Os01g55240	OsGA2ox3*
wsnp_Ra_c10669_17515792	3A	60.6	Bradi2g51017.1	LOC_Os01g56190.1	Sb03g035700.1_PACid_1963422	LOC_Os01g55240	OsGA2ox3*
RAC875_c842_1516	3A	60.6	Bradi2g51030.1	LOC_Os01g56200.1	Sb03g035720.1_PACid_1963424	LOC_Os01g55240	OsGA2ox3*
wsnp_JD_c3034_4017676	3A	60.6	Bradi2g51030.1	LOC_Os01g56200.1	Sb03g035720.1_PACid_1963424	LOC_Os01g55240	OsGA2ox3*
wsnp_Ex_rep_c69034_67934852	3A	61.4	Bradi2g51255.1	LOC_Os01g56490.1	Sb08g015020.1_PACid_1978257	LOC_Os01g55240	OsGA2ox3*
wsnp_Ex_rep_c69034_67935465	3A	61.4	Bradi2g51255.1	LOC_Os01g56490.1	Sb08g015020.1_PACid_1978257	LOC_Os01g55240	OsGA2ox3*
wsnp_RFL_Contig4734_5671036	3A	61.4	Bradi2g51255.1	LOC_Os01g56490.1	Sb08g015020.1_PACid_1978257	LOC_Os01g55240	OsGA2ox3*
wsnp_Ex_c763_1503467	3A	59.8	Bradi2g51280.1	LOC_Os01g56510.1	Sb03g035970.1_PACid_1963456	LOC_Os01g55240	OsGA2ox3*
BobWhite_c43681_334	3A	61.4	Bradi2g51280.1	LOC_Os01g56510.1	Sb03g035970.1_PACid_1963456	LOC_Os01g55240	OsGA2ox3*
Kukri_c6288_364	3A	61.4	Bradi2g51300.1	LOC_Os01g56520.1	Sb03g035960.1_PACid_1963455	LOC_Os01g55240	OsGA2ox3*
Excalibur_c18089_1116	3A	59.8	Bradi2g51430.1	LOC_Os01g56630.1	Sb03g036050.1_PACid_1963465	LOC_Os01g55240	OsGA2ox3*
RAC875_c67309_634	3A	61.4	.	LOC_Os01g56660.1	Sb03g036070.1_PACid_1963467	LOC_Os01g55240	OsGA2ox3*
wsnp_Ex_c12871_20400823	3A	59.8	Bradi2g51510.1	LOC_Os01g56790.1	Sb03g036130.1_PACid_1963474	LOC_Os01g55240	OsGA2ox3*
RAC875_c2786_1097	3A	61.4	Bradi2g51510.1	LOC_Os01g56790.1	Sb03g036130.1_PACid_1963474	LOC_Os01g55240	OsGA2ox3*
wsnp_Ex_c11807_18960045	3A	61.4	Bradi2g51510.1	LOC_Os01g56790.1	Sb03g036130.1_PACid_1963474	LOC_Os01g55240	OsGA2ox3*
RAC875_c19138_402	3A	61.4	Bradi2g20415.1	LOC_Os01g56800.1	Sb03g036140.1_PACid_1963475	LOC_Os01g55240	OsGA2ox3*
wsnp_Ex_c47763_52874806	3A	61.4	Bradi2g51517.1	LOC_Os01g56800.1	Sb03g036140.1_PACid_1963475	LOC_Os01g55240	OsGA2ox3*
Ku_c14313_1194	3A	61.4	Bradi2g51630.1	LOC_Os01g56930.1	Sb03g036250.1_PACid_1963491	LOC_Os01g55240	OsGA2ox3*
wsnp_Ex_c47907_52974924	3A	61.4	Bradi2g51630.1	LOC_Os01g56930.1	Sb03g036250.1_PACid_1963491	LOC_Os01g55240	OsGA2ox3*
Kukri_c20889_526	3A	61.4	Bradi2g51637.1	LOC_Os01g56940.1	Sb03g036255.1_PACid_1963493	LOC_Os01g55240	OsGA2ox3*
RFL_Contig1034_2351	3A	61.4	Bradi2g51700.1	LOC_Os01g57066.1	Sb05g023720.1_PACid_1970851	LOC_Os01g55240	OsGA2ox3*
Ra_c38505_544	3A	61.4	Bradi2g51727.1	LOC_Os01g57110.1	Sb03g036380.1_PACid_1963509	LOC_Os01g55240	OsGA2ox3*
wsnp_Ex_c12269_19597415	3A	61.4	Bradi2g51727.1	LOC_Os01g57110.1	Sb03g036380.1_PACid_1963509	LOC_Os01g55240	OsGA2ox3*
RAC875_rep_c117959_132	3A	59.8	Bradi2g51760.1	LOC_Os01g57210.1	Sb03g036400.1_PACid_1963511	LOC_Os01g55240	OsGA2ox3*
wsnp_Ex_c18637_27508578	3A	61.4	Bradi2g51760.2	LOC_Os01g57210.1	Sb03g036400.1_PACid_1963511	LOC_Os01g55240	OsGA2ox3*
IAAV242	3A	61.4	Bradi2g51807.1	LOC_Os01g57280.1	Sb03g036450.1_PACid_1963516	LOC_Os01g55240	OsGA2ox3*
Excalibur_c27120_789	3B	66.788	Bradi2g59650.1	LOC_Os01g59819.1	Sb03g037780.1_PACid_1963677	LOC_Os01g66100	OsGA20ox2*
IAAV792	3B	59.7525	Bradi2g53670.1	LOC_Os01g60910.1	.	LOC_Os01g66100	OsGA20ox2*
Ku_c9822_828	3B	59.7525	Bradi2g53670.1	LOC_Os01g60910.1	Sb03g038380.1_PACid_1963744	LOC_Os01g66100	OsGA20ox2*
Ra_c1891_435	3B	62.9293	Bradi2g58360.1	LOC_Os01g68320.3	Sb03g043450.1_PACid_1964340	LOC_Os01g66100	OsGA20ox2*
wsnp_Ku_c10196_16926860	3B	62.9293	Bradi2g58667.1	LOC_Os01g68760.1	Sb03g043740.1_PACid_1964375	LOC_Os01g66100	OsGA20ox2*
IAAV4125	3B	64.4802	Bradi2g59247.1	LOC_Os01g69990.1	Sb03g044350.1_PACid_1964445	LOC_Os01g66100	OsGA20ox2*
RAC875_c19810_278	3B	64.4802	Bradi2g59247.1	LOC_Os01g69990.1	Sb03g044350.1_PACid_1964445	LOC_Os01g66100	OsGA20ox2*
RAC875_rep_c77521_194	3B	64.4802	Bradi2g59267.1	LOC_Os01g70020.1	Sb03g044330.1_PACid_1964443	LOC_Os01g66100	OsGA20ox2*
RAC875_c5739_1262	3B	65.2494	Bradi2g59510.1	LOC_Os01g70320.1	Sb03g044670.1_PACid_1964485	LOC_Os01g66100	OsGA20ox2*
CAP7_c2116_545	3B	65.2494	Bradi2g59550.1	LOC_Os01g70400.1	Sb03g044730.1_PACid_1964492	LOC_Os01g66100	OsGA20ox2*
wsnp_Ex_rep_c66893_65301351	3B	66.0187	Bradi2g59620.1	LOC_Os01g70490.1	Sb03g044780.1_PACid_1964498	LOC_Os01g66100	OsGA20ox2*
Excalibur_c23304_353	5B	96.2	Bradi1g13870.1	LOC_Os03g44010.1	Sb07g015000.1_PACid_1975725	LOC_Os03g42130	GA20 oxidase 2
wsnp_Ex_c44737_50715462	5B	96.2	Bradi1g13710.1	LOC_Os03g44500.1	Sb01g013460.1_PACid_1950958	LOC_Os03g42130	GA20 oxidase 2
wsnp_Ex_c54092_57099525	5B	95.4	Bradi1g13570.1	LOC_Os03g44710.1	Sb08g022030.1_PACid_1979135	LOC_Os03g42130	GA20 oxidase 2
Ex_c29928_1020	5B	95.4	Bradi1g13520.1	LOC_Os03g44780.1	Sb01g013210.1_PACid_1950930	LOC_Os03g42130	GA20 oxidase 2
Excalibur_c33675_201	5B	95.4	Bradi1g13500.1	LOC_Os03g44810.1	Sb01g013190.1_PACid_1950928	LOC_Os03g42130	GA20 oxidase 2
Excalibur_c33675_410	5B	95.4	Bradi1g13500.1	LOC_Os03g44810.1	Sb01g013190.1_PACid_1950928	LOC_Os03g42130	GA20 oxidase 2
wsnp_Ex_c33675_42124657	5B	95.4	Bradi1g13500.1	LOC_Os03g44810.1	Sb01g013190.1_PACid_1950928	LOC_Os03g42130	GA20 oxidase 2
Tdurum_contig82378_264	4B	50.8	Bradi1g11520.2	LOC_Os03g50540.1	Sb01g010210.1_PACid_1950571	LOC_Os03g49990	DELLA, SLR1
RAC875_rep_c105718_304	4D	47	Bradi3g53350.1	LOC_Os03g50810.1	Sb01g010110.1_PACid_1950558	LOC_Os03g49990	DELLA, SLR1
RAC875_rep_c105718_585	4D	47	Bradi3g53350.1	LOC_Os03g50810.1	Sb01g010110.1_PACid_1950558	LOC_Os03g49990	DELLA, SLR1
RAC875_rep_c105718_672	4D	47	Bradi3g53350.1	LOC_Os03g50810.1	Sb01g010110.1_PACid_1950558	LOC_Os03g49990	DELLA, SLR1
Kukri_c1214_2565	5B	165	Bradi1g01830.1	LOC_Os03g63040.1	Sb01g001380.1_PACid_1949446	LOC_Os03g63970	OsGA20ox1*
wsnp_RFL_Contig2402_1924907	5D	163.9	Bradi1g01740.1	LOC_Os03g63250.1	Sb01g001270.1_PACid_1949433	LOC_Os03g63970	OsGA20ox1*
Excalibur_c24145_1643	5D	167.8	Bradi1g28840.1	LOC_Os03g64320.1	Sb01g000280.1_PACid_1949303	LOC_Os03g63970	OsGA20ox1*
wsnp_Ex_c11055_17928283	5D	167.8	Bradi1g00560.1	LOC_Os03g64320.1	Sb01g000280.1_PACid_1949303	LOC_Os03g63970	OsGA20ox1*
wsnp_Ex_c24145_33394561	5D	167.8	Bradi1g28840.1	LOC_Os03g64320.1	Sb01g000280.1_PACid_1949303	LOC_Os03g63970	OsGA20ox1*
wsnp_Ex_c24145_33394644	5D	167.8	Bradi1g28840.1	LOC_Os03g64320.1	Sb01g000280.1_PACid_1949303	LOC_Os03g63970	OsGA20ox1*
Kukri_c40621_513	2B	75.7	Bradi5g21160.1	LOC_Os04g52050.1	Sb06g028070.1_PACid_1973813	LOC_Os04g52230	ent kaurene synthase
CAP7_rep_c5636_102	2B	75.7	Bradi5g21310.1	LOC_Os04g52130.1	Sb06g028140.1_PACid_1973825	LOC_Os04g52230	ent kaurene synthase
GENE-1375_20	2B	75.7	Bradi5g21310.1	LOC_Os04g52130.1	Sb06g028140.1_PACid_1973825	LOC_Os04g52230	ent kaurene synthase
BobWhite_c3146_128	2B	82.7	Bradi5g21937.1	LOC_Os04g52760.1	Sb06g028740.1_PACid_1973895	LOC_Os04g52230	ent kaurene synthase
Excalibur_rep_c68985_110	2B	82.7	Bradi5g21937.1	LOC_Os04g52760.1	Sb06g028740.1_PACid_1973895	LOC_Os04g52230	ent kaurene synthase
RAC875_c28108_144	2B	85.1	Bradi5g22000.1	LOC_Os04g52830.1	Sb06g028820.1_PACid_1973904	LOC_Os04g52230	ent kaurene synthase
BS00011825_51	2B	85.1	Bradi5g22007.1	LOC_Os04g52840.1	Sb06g028830.1_PACid_1973905	LOC_Os04g52230	ent kaurene synthase
IACX8470	2B	85.1	Bradi5g22007.1	LOC_Os04g52840.1	Sb06g028830.1_PACid_1973905	LOC_Os04g52230	ent kaurene synthase
Kukri_c18058_764	2B	96.2	Bradi5g22007.1	LOC_Os04g52840.1	Sb06g028830.1_PACid_1973905	LOC_Os04g52230	ent kaurene synthase
Excalibur_rep_c108662_132	2B	85.1	Bradi5g22050.1	LOC_Os04g52870.1	Sb06g028850.1_PACid_1973907	LOC_Os04g52230	ent kaurene synthase
tplb0046b02_872	2A	98.1	Bradi5g24170.1	LOC_Os04g55800.1	Sb06g030980.1_PACid_1974161	LOC_Os04g55070	GA20 oxidase 2
RAC875_rep_c69619_145	2A	95.8	Bradi5g24410.2	LOC_Os04g55920.2	Sb06g031060.1_PACid_1974170	LOC_Os04g55070	GA20 oxidase 2
RAC875_rep_c69619_78	2A	95.8	Bradi5g24410.2	LOC_Os04g55920.2	Sb06g031060.1_PACid_1974170	LOC_Os04g55070	GA20 oxidase 2
IAAV3049	1A	69.8	Bradi2g23040.1	LOC_Os05g38710.1	Sb09g022740.1_PACid_1981171	LOC_Os05g34854	OsGA20ox4*
wsnp_Ex_c27940_37101775	1A	69.8	Bradi2g23040.1	LOC_Os05g38710.1	Sb09g022740.1_PACid_1981171	LOC_Os05g34854	OsGA20ox4*
wsnp_Ra_c12148_19539667	1A	69.8	Bradi2g23040.1	LOC_Os05g38710.1	Sb09g022740.1_PACid_1981171	LOC_Os05g34854	OsGA20ox4*
wsnp_Ex_c34344_42676379	1A	69.8	Bradi2g22950.1	LOC_Os05g38810.1	Sb09g022800.1_PACid_1981179	LOC_Os05g34854	OsGA20ox4*
wsnp_Ex_rep_c66628_64934660	1A	69.8	Bradi2g22950.3	LOC_Os05g38810.1	Sb09g022800.1_PACid_1981179	LOC_Os05g34854	OsGA20ox4*
Kukri_c52952_315	1A	69.8	Bradi2g22850.1	LOC_Os05g38950.1	Sb09g022880.1_PACid_1981188	LOC_Os05g34854	OsGA20ox4*
IAAV5406	1A	69.8	Bradi3g39120.1	LOC_Os05g39000.1	Sb09g022910.1_PACid_1981191	LOC_Os05g34854	OsGA20ox4*
Ku_c8351_2029	1A	69.8	Bradi3g39120.1	LOC_Os05g39000.1	Sb09g022910.1_PACid_1981191	LOC_Os05g34854	OsGA20ox4*
Kukri_c67586_306	7A	4.9	Bradi1g51940.2	LOC_Os06g01980.1	Sb10g000870.1_PACid_1982241	LOC_Os06g02019	OsKAO*
RAC875_c48202_231	7A	5.7	Bradi1g51790.1	LOC_Os06g02028.1	Sb09g002540.1_PACid_1979611	LOC_Os06g02019	OsKAO*
Excalibur_c62100_325	7A	1.6	Bradi1g50220.1	LOC_Os06g02144.1	Sb10g001050.1_PACid_1982261	LOC_Os06g02019	OsKAO*
RAC875_c54764_319	7A	1.6	Bradi1g50220.1	LOC_Os06g02144.1	Sb10g001050.1_PACid_1982261	LOC_Os06g02019	OsKAO*
BobWhite_s63403_99	7A	80.3	Bradi1g46137.1	LOC_Os06g10760.1	Sb10g006960.1_PACid_1983003	LOC_Os06g10900	DELLA, RGL3
BS00094919_51	7A	80.3	Bradi1g46137.1	LOC_Os06g10760.1	Sb10g006960.1_PACid_1983003	LOC_Os06g10900	DELLA, RGL3
BobWhite_c24760_142	7A	80.3	Bradi1g45880.1	LOC_Os06g11200.1	Sb10g007330.1_PACid_1983052	LOC_Os06g10900	DELLA, RGL3
wsnp_RFL_Contig2506_2098552	2B	64.3	Bradi1g22240.1	LOC_Os07g41090.3	Sb02g038550.1_PACid_1959308	LOC_Os07g44850	GA receptor GID1L2
Kukri_c10054_567	2B	64.3	Bradi1g22140.1	LOC_Os07g41200.1	Sb01g032400.1_PACid_1952990	LOC_Os07g44850	GA receptor GID1L2
wsnp_Ex_c33246_41764093	2B	64.3	Bradi1g22140.1	LOC_Os07g41200.1	Sb01g032400.1_PACid_1952990	LOC_Os07g44850	GA receptor GID1L2
wsnp_Ex_rep_c101906_87187119	2B	64.3	Bradi1g22140.1	LOC_Os07g41200.1	Sb02g038640.1_PACid_1959318	LOC_Os07g44850	GA receptor GID1L2
BS00011039_51	2B	64.3	Bradi1g22037.1	LOC_Os07g41310.1	Sb02g038720.1_PACid_1959329	LOC_Os07g44850	GA receptor GID1L2
BS00011164_51	2B	64.3	Bradi1g22037.1	LOC_Os07g41310.1	Sb02g038720.1_PACid_1959329	LOC_Os07g44850	GA receptor GID1L2
wsnp_Ex_c51461_55394646	2B	64.3	Bradi1g21820.1	LOC_Os07g41640.1	Sb02g038900.1_PACid_1959349	LOC_Os07g44850	GA receptor GID1L2
wsnp_JD_c1236_1789566	2B	64.3	Bradi1g21820.1	LOC_Os07g41640.1	Sb02g038900.1_PACid_1959349	LOC_Os07g44850	GA receptor GID1L2
wsnp_CAP11_rep_c9018_3888047	2B	64.3	Bradi1g21310.1	LOC_Os07g42940.1	Sb02g039640.1_PACid_1959449	LOC_Os07g44850	GA receptor GID1L2
Excalibur_c60347_56	2B	64.3	Bradi1g19940.1	LOC_Os07g44640.1	Sb02g014470.1_PACid_1956892	LOC_Os07g44850	GA receptor GID1L2
wsnp_CAP8_c630_456418	2B	64.3	Bradi1g19930.1	LOC_Os07g44650.1	Sb03g018290.1_PACid_1961853	LOC_Os07g44850	GA receptor GID1L2
wsnp_Ku_c4507_8157580	2B	64.3	Bradi1g19880.1	LOC_Os07g44710.1	Sb02g040850.1_PACid_1959591	LOC_Os07g44850	GA receptor GID1L2
RAC875_c15649_1101	2B	64.3	Bradi1g19800.1	LOC_Os07g44830.1	Sb02g040980.1_PACid_1959605	LOC_Os07g44850	GA receptor GID1L2
RAC875_c41242_133	2B	64.3	Bradi1g19800.1	LOC_Os07g44830.1	Sb02g040980.1_PACid_1959605	LOC_Os07g44850	GA receptor GID1L2
BS00022949_51	2B	64.3	Bradi1g19710.1	LOC_Os07g44940.1	Sb02g041060.1_PACid_1959613	LOC_Os07g44850	GA receptor GID1L2
BS00099361_51	2B	64.3	Bradi1g19710.1	LOC_Os07g44940.1	Sb02g041060.1_PACid_1959613	LOC_Os07g44850	GA receptor GID1L2
Excalibur_c16798_281	2B	64.3	Bradi1g19702.1	LOC_Os07g44950.1	Sb02g041070.1_PACid_1959614	LOC_Os07g44850	GA receptor GID1L2
IAAV2784	2B	64.3	Bradi1g19702.1	LOC_Os07g44950.1	Sb02g041070.1_PACid_1959614	LOC_Os07g44850	GA receptor GID1L2
Kukri_c39968_221	2B	64.3	Bradi1g19702.1	LOC_Os07g44950.1	Sb02g041070.1_PACid_1959614	LOC_Os07g44850	GA receptor GID1L2
BS00099097_51	2B	64.3	Bradi1g19695.1	LOC_Os07g44960.2	Sb02g041100.1_PACid_1959618	LOC_Os07g44850	GA receptor GID1L2
Kukri_c67546_279	2B	64.3	Bradi1g19695.1	LOC_Os07g44960.2	Sb02g041100.1_PACid_1959618	LOC_Os07g44850	GA receptor GID1L2
Kukri_c67546_342	2B	64.3	Bradi1g19695.1	LOC_Os07g44960.2	Sb02g041100.1_PACid_1959618	LOC_Os07g44850	GA receptor GID1L2
RAC875_c14420_100	2B	64.3	Bradi1g19695.1	LOC_Os07g44960.2	Sb02g041100.1_PACid_1959618	LOC_Os07g44850	GA receptor GID1L2
IAAV3789	2B	64.3	Bradi1g19690.1	LOC_Os07g44970.1	Sb02g041110.1_PACid_1959619	LOC_Os07g44850	GA receptor GID1L2
Kukri_c40953_658	2B	64.3	Bradi1g19690.1	LOC_Os07g44970.1	Sb02g041110.1_PACid_1959619	LOC_Os07g44850	GA receptor GID1L2
RAC875_c12191_77	2B	64.3	Bradi1g19690.1	LOC_Os07g44970.1	Sb02g041110.1_PACid_1959619	LOC_Os07g44850	GA receptor GID1L2
RAC875_c85927_269	2B	64.3	Bradi1g19690.1	LOC_Os07g44970.1	Sb02g041110.1_PACid_1959619	LOC_Os07g44850	GA receptor GID1L2
Excalibur_c23185_155	2B	64.3	Bradi1g19670.1	LOC_Os07g45000.1	Sb02g041120.1_PACid_1959620	LOC_Os07g44850	GA receptor GID1L2
Excalibur_c1305_662	2B	64.3	Bradi1g19510.1	LOC_Os07g45350.1	Sb02g041380.1_PACid_1959657	LOC_Os07g44850	GA receptor GID1L2
GENE-0644_42	2B	64.3	Bradi1g19510.1	LOC_Os07g45350.1	Sb02g041380.1_PACid_1959657	LOC_Os07g44850	GA receptor GID1L2
Excalibur_c13239_85	2B	64.3	Bradi1g19500.1	LOC_Os07g45360.1	Sb02g041390.1_PACid_1959658	LOC_Os07g44850	GA receptor GID1L2
Kukri_c106282_114	2B	64.3	Bradi1g19370.2	LOC_Os07g46180.1	Sb02g041440.1_PACid_1959666	LOC_Os07g44850	GA receptor GID1L2
Kukri_c60090_82	2B	64.3	Bradi1g19340.1	LOC_Os07g46220.1	Sb02g041420.1_PACid_1959661	LOC_Os07g44850	GA receptor GID1L2
JD_c3269_342	7B	68.6	Bradi3g12820.1	LOC_Os08g45220.1	Sb07g023450.1_PACid_1976385	LOC_Os07g44590	GA20 oxidase 2
RAC875_c3229_165	7B	68.6	Bradi3g12820.2	LOC_Os08g45220.1	Sb07g023450.2_PACid_1976386	LOC_Os07g44590	GA20 oxidase 2
wsnp_Ex_c14979_23133600	7B	68.6	Bradi3g12820.2	LOC_Os08g45220.1	Sb07g023450.1_PACid_1976385	LOC_Os07g44590	GA20 oxidase 2
wsnp_Ex_c14979_23133851	7B	68.6	Bradi3g12820.2	LOC_Os08g45220.1	Sb07g023450.1_PACid_1976385	LOC_Os07g44590	GA20 oxidase 2
wsnp_Ex_rep_c102707_87814407	7B	68.6	Bradi3g12820.2	LOC_Os08g45220.1	Sb07g023450.2_PACid_1976386	LOC_Os07g44590	GA20 oxidase 2
BS00022652_51	5B	45.8	Bradi4g31367.1	LOC_Os09g26960.1	Sb02g025840.1_PACid_1957727	LOC_Os09g28230	GA receptor GID1L2
Excalibur_c50887_231	5B	45.8	Bradi4g31430.1	LOC_Os09g27010.1	Sb02g025910.1_PACid_1957735	LOC_Os09g28230	GA receptor GID1L2
Excalibur_c32630_104	5B	50.5	Bradi4g32967.2	LOC_Os09g29930.1	Sb02g027460.1_PACid_1957941	LOC_Os09g28230	GA receptor GID1L2
RAC875_c25756_279	5B	50.5	Bradi4g32967.2	LOC_Os09g29930.1	Sb02g027460.1_PACid_1957941	LOC_Os09g28230	GA receptor GID1L2
*Nomenclature according to Sakamoto et al. 2004
** According to Wang et al. 2014
